# Supplementary material for: Evolutionary plasticity in nematode Hox gene complements and genomic loci arrangement
Source: Sci Rep. 2024 Nov 27;14:29513. doi: 10.1038/s41598-024-79962-3 (PMC11603191; doi:10.1038/s41598-024-79962-3)
Supplement: Supplementary file 1 — Supplementary Information. [file 41598_2024_79962_MOESM1_ESM.xlsx]

## Sheet: Data_sources
Supplementary Table 1: Summary of the species selected for analysis
Species	Group	Nematode Clade	Free-living marine or fresh-water/Parasite definitive host	BioProject ID	Source
Haemonchus contortus	Nematoda	V	Parasitic: Vertebrate	PRJEB506	WormBase
Teladorsagia circumcincta	Nematoda	V	Parasitic: Vertebrate	PRJNA72569	WormBase
Heligmosomoides polygyrus	Nematoda	V	Parasitic: Vertebrate	PRJEB15396	WormBase
Nippostrongylus brasiliensis	Nematoda	V	Parasitic: Vertebrate	PRJEB511	WormBase
Angiostrongylus vasorum	Nematoda	V	Parasitic: Vertebrate	PRJNA663250	WormBase
Angiostrongylus cantonensis	Nematoda	V	Parasitic: Vertebrate	PRJEB493	WormBase
Dictyocaulus viviparus	Nematoda	V	Parasitic: Vertebrate	PRJEB5116	WormBase
Ancylostoma caninum	Nematoda	V	Parasitic: Vertebrate	PRJNA72585	WormBase
Heterorhabditis bacteriophora	Nematoda	V	Pathogenic: Invertebrate	PRJNA13977	WormBase
Oscheius tipulae	Nematoda	V	Free-living: Terrestrial	PRJEB15512	WormBase
Caenorhabditis briggsae	Nematoda	V	Free-living: Terrestrial	PRJNA10731	WormBase
Caenorhabditis brenneri	Nematoda	V	Free-living: Terrestrial	PRJNA20035	WormBase
Caenorhabditis elegans	Nematoda	V	Free-living: Terrestrial	PRJNA13758	WormBase
Caenorhabditis nouraguensis	Nematoda	V	Free-living: Terrestrial	PRJEB10884	ensembl.caenorhabditis.org
Caenorhabditis japonica	Nematoda	V	Free-living: Terrestrial	PRJNA12591	WormBase
Caenorhabditis uteleia	Nematoda	V	Free-living: Terrestrial	PRJEB12600	WormBase
Caenorhabditis angaria	Nematoda	V	Free-living: Terrestrial	PRJEB54634	ensembl.caenorhabditis.org
Caenorhabditis auriculariae	Nematoda	V	Free-living: Terrestrial	PRJDB10634	ensembl.caenorhabditis.org
Caenorhabditis monodelphis	Nematoda	V	Free-living: Terrestrial	PRJEB7905	ensembl.caenorhabditis.org
Diploscapter coronatus	Nematoda	V	Free-living: Terrestrial	PRJDB3143	WormBase
Pristionchus pacificus	Nematoda	V	Free-living: Terrestrial	PRJNA12644	WormBase
Heterodera glycines	Nematoda	IV	Parasitic: Plant	PRJNA381081	WormBase
Globodera rostochiensis	Nematoda	IV	Parasitic: Plant	PRJEB13504	WormBase
Meloidogyne hapla	Nematoda	IV	Parasitic: Plant	PRJNA29083	WormBase
Meloidogyne arenaria	Nematoda	IV	Parasitic: Plant	PRJNA438575	wormBase
Meloidogyne graminicola	Nematoda	IV	Parasitic: Plant	PRJNA411966	doi.org/10.1016/j.gene.2021.145748
Meloidogyne hapla	Nematoda	IV	Parasitic: Plant	PRJNA29083	WormBase
Ditylenchus destructor	Nematoda	IV	Parasitic: Plant	PRJNA312427	WormBase
Bursaphelenchus xylophilus	Nematoda	IV	Parasitic: Plant	PRJEA64437	WormBase
Aphelenchoides bicaudatus	Nematoda	IV	Free-living: Terrestrial	PRJNA834627	WormBase
Aphelenchoides fujianensis	Nematoda	IV	Free-living: Terrestrial	PRJNA834627	WormBase
Acrobeloides PS1146	Nematoda	IV	Free-living: Terrestrial	N/A	Worm-Lab laboratory unpublished
Panagrolaimus es5	Nematoda	IV	Free-living: Terrestrial	N/A	Worm-Lab laboratory unpublished
Panagrolaimus ps1159	Nematoda	IV	Free-living: Terrestrial	N/A	Worm-Lab laboratory unpublished
Panagrellus redivivus	Nematoda	IV	Free-living: Terrestrial	PRJNA186477	WormBase
Rhabditophanes kr3021	Nematoda	IV	Free-living: Terrestrial	PRJEB1297	WormBase
Halicephalobus mephisto	Nematoda	IV	Free-living: Terrestrial	PRJNA528747	WormBase
Strongyloides ratti	Nematoda	IV	Parasitic: Vertebrate	PRJEB125	WormBase
Steinernema carpocapsae	Nematoda	IV	Pathogenic: Invertebrate	PRJNA202318	WormBase
Onchocerca volvulus	Nematoda	III	Parasitic: Vertebrate	PRJEB513	WormBase
Dirofilaria immitis	Nematoda	III	Parasitic: Vertebrate	PRJEB1797	WormBase
Brugia malayi	Nematoda	III	Parasitic: Vertebrate	PRJNA10729	WormBase
Dracunculus medinensis	Nematoda	III	Parasitic: Vertebrate	PRJEB500	WormBase
Ascaris suum	Nematoda	III	Parasitic: Vertebrate	PRJNA62057	WormBase
Parascaris univalens	Nematoda	III	Parasitic: Vertebrate	PRJNA386823	WormBase
Toxocara canis	Nematoda	III	Parasitic: Vertebrate	PRJEB533	WormBase
Wuchereria bancrofti	Nematoda	III	Parasitic: Vertebrate	PRJNA275548	WormBase
Loa loa	Nematoda	III	Parasitic: Vertebrate	PRJNA246086	WormBase
Anisakis simplex	Nematoda	III	Parasitic: Vertebrate	PRJEB496	WormBase
Syphacia muris	Nematoda	III	Parasitic: Vertebrate	PRJEB524	WormBase
Enterobius vermicularis	Nematoda	III	Parasitic: Vertebrate	PRJEB503	WormBase
Plectus sambesii	Nematoda	Chromadorea	Free-living: Freshwater	N/A	Worm-Lab laboratory unpublished
Leptolaimus papilliger	Nematoda	Chromadorea	Free-living: Marine	N/A	DToL unpublished
Axonolaimus paraspinosus	Nematoda	Chromadorea	Free-living: Marine	N/A	DToL unpublished
Eleutherolaimus stenosoma	Nematoda	Chromadorea	Free-living: Marine	N/A	DToL unpublished
Daptonema setosum	Nematoda	Chromadorea	Free-living: Marine	N/A	DToL unpublished
Terschellingia gourbaultae	Nematoda	Chromadorea	Free-living: Marine	N/A	DToL unpublished
Terschellingia longicaudata	Nematoda	Chromadorea	Free-living: Marine	N/A	DToL unpublished
Sabatieria pulchra	Nematoda	Chromadorea	Free-living: Marine	N/A	DToL unpublished
Dichromadora cephalata	Nematoda	Chromadorea	Free-living: Marine	N/A	DToL unpublished
Chromadora nudicapitata	Nematoda	Chromadorea	Free-living: Marine	N/A	DToL unpublished
Hypodontolaimus balticus	Nematoda	Chromadorea	Free-living: Marine	N/A	DToL unpublished
Romanomermis cuclicivorax	Nematoda	I	Parasitic: Invertebrate	N/A	Worm-Lab laboratory unpublished
Trichinella murrelli	Nematoda	I	Parasitic: Vertebrate	PRJNA257433	WormBase
Trichinella nelsoni	Nematoda	I	Parasitic: Vertebrate	PRJNA257433	WormBase
Trichinella papuae	Nematoda	I	Parasitic: Vertebrate	PRJNA257433	WormBase
Trichinella pseudospiralis	Nematoda	I	Parasitic: Vertebrate	PRJNA257433	WormBase
Trichinella spiralis	Nematoda	I	Parasitic: Vertebrate	PRJNA12603	WormBase
Trichuris muris	Nematoda	I	Parasitic: Vertebrate	PRJEB126	WormBase
Trichuris suis	Nematoda	I	Parasitic: Vertebrate	PRJNA179528	WormBase
Soboliphyme baturini	Nematoda	I	Parasitic: Vertebrate	PRJEB516	WormBase
Oxystomina elongata	Nematoda	II	Free-living: Marine	N/A	DToL unpublished
Symplocostoma sp	Nematoda	II	Free-living: Marine	N/A	DToL unpublished
Anoplostoma viviparum	Nematoda	II	Free-living: Marine	N/A	DToL unpublished
Oncholaimus oxyuris	Nematoda	II	Free-living: Marine	N/A	DToL unpublished
Viscosia viscosa	Nematoda	II	Free-living: Marine	N/A	DToL unpublished
Adoncholaimus thalassophygas	Nematoda	II	Free-living: Marine	N/A	DToL unpublished
Bathylaimus australis	Nematoda	II	Free-living: Marine	N/A	DToL unpublished
Tripyloides gracilis	Nematoda	II	Free-living: Marine	N/A	DToL unpublished
Tobrilus gracilis	Nematoda	II	Free-living: Freshwater	N/A	Worm-Lab laboratory unpublished

## Sheet: miRNA
miRNAs	T. suis	B. malayi	O. volvulus	P. sambesii	S. pulchra	B. okinawaensis	B. xylophilus	C. elegans
asu-miR-993-3p
dpu-miR-993
cel-miR-231-3p

## Sheet: Nematode_non-hox_functional_ann
Plectus sambesii
query	Preferred_name	PFAMs	seed_ortholog	evalue	score	eggNOG_OGs	max_annot_lvl	COG_category	Description	Preferred_name	GOs	EC	KEGG_ko	KEGG_Pathway	KEGG_Module	KEGG_Reaction	KEGG_rclass	BRITE	KEGG_TC	CAZy	BiGG_Reaction	PFAMs
g3674.t1	TBCC	TBCC,TBCC_N	10036.XP_005072427.1	3e-51	179	KOG2512@1|root,KOG2512@2759|Eukaryota,39SCD@33154|Opisthokonta,3BFCJ@33208|Metazoa,3CY8P@33213|Bilateria,488Z0@7711|Chordata,48Y42@7742|Vertebrata,3JCE8@40674|Mammalia,35PJ7@314146|Euarchontoglires,4Q4TA@9989|Rodentia	33208|Metazoa	O	Tubulin-specific chaperone c	TBCC	GO:0003674,GO:0003824,GO:0003924,GO:0005488,GO:0005515,GO:0005575,GO:0005622,GO:0005623,GO:0005737,GO:0005829,GO:0005856,GO:0005874,GO:0005929,GO:0006457,GO:0007021,GO:0007023,GO:0008150,GO:0009987,GO:0015630,GO:0016043,GO:0016462,GO:0016787,GO:0016817,GO:0016818,GO:0017111,GO:0022607,GO:0032391,GO:0034622,GO:0035869,GO:0042995,GO:0043005,GO:0043226,GO:0043228,GO:0043229,GO:0043232,GO:0043933,GO:…	-	ko:K21766	-	-	-	-	ko00000,ko04812	-	-	-	TBCC,TBCC_N
g3675.t1	-	NDUF_C2	1561998.Csp11.Scaffold629.g10200.t1	2.9e-32	119	KOG4516@1|root,KOG4516@2759|Eukaryota,3A9RN@33154|Opisthokonta,3BU9Y@33208|Metazoa,3DB7S@33213|Bilateria,40ES4@6231|Nematoda,1KX3N@119089|Chromadorea,411PV@6236|Rhabditida	33208|Metazoa	C	NADH-ubiquinone oxidoreductase subunit b14.5b (NDUFC2)	-	-	-	ko:K03968	ko00190,ko01100,ko04714,ko04723,ko04932,ko05010,ko05012,ko05016,map00190,map01100,map04714,map04723,map04932,map05010,map05012,map05016	M00147	-	-	ko00000,ko00001,ko00002	3.D.1.6	-	-	NDUF_C2
g3676.t1	-	COX6B	6326.BUX.s00422.358	4.5e-48	156	KOG3057@1|root,KOG3057@2759|Eukaryota,3A5X8@33154|Opisthokonta,3BT1F@33208|Metazoa,3DAC2@33213|Bilateria,40DZ2@6231|Nematoda,1KWR1@119089|Chromadorea	33208|Metazoa	C	Cytochrome oxidase c subunit VIb	-	-	-	ko:K02267	ko00190,ko01100,ko04260,ko04714,ko04932,ko05010,ko05012,ko05016,map00190,map01100,map04260,map04714,map04932,map05010,map05012,map05016	M00154	-	-	ko00000,ko00001,ko00002	3.D.4.11,3.D.4.8	-	-	COX6B
g3678.t1	LIG4	BRCT,BRCT_2,DNA_ligase_A_C,DNA_ligase_A_M,DNA_ligase_A_N,DNA_ligase_IV	7955.ENSDARP00000080083	5.16e-188	566	COG1793@1|root,KOG0966@2759|Eukaryota,38C9E@33154|Opisthokonta,3B9Q2@33208|Metazoa,3CRHN@33213|Bilateria,486F4@7711|Chordata,493W3@7742|Vertebrata,49YGU@7898|Actinopterygii	33208|Metazoa	L	Ligase IV, DNA, ATP-dependent	LIG4	GO:0000012,GO:0000166,GO:0000228,GO:0000723,GO:0000726,GO:0000781,GO:0000784,GO:0000793,GO:0001701,GO:0001775,GO:0002200,GO:0002204,GO:0002208,GO:0002244,GO:0002250,GO:0002252,GO:0002263,GO:0002285,GO:0002312,GO:0002320,GO:0002328,GO:0002366,GO:0002376,GO:0002377,GO:0002381,GO:0002440,GO:0002443,GO:0002449,GO:0002460,GO:0002520,GO:0002521,GO:0002562,GO:0002568,GO:0002681,GO:0003674,GO:0003676,GO:…	6.5.1.1	ko:K10777,ko:K15201	ko03450,map03450	-	R00381	RC00005	ko00000,ko00001,ko01000,ko03021,ko03400	-	-	-	BRCT,BRCT_2,DNA_ligase_A_C,DNA_ligase_A_M,DNA_ligase_A_N,DNA_ligase_IV
Sabatieria pulchra
query	Preferred_name	PFAMs	seed_ortholog	evalue	score	eggNOG_OGs	max_annot_lvl	COG_category	Description	Preferred_name	GOs	EC	KEGG_ko	KEGG_Pathway	KEGG_Module	KEGG_Reaction	KEGG_rclass	BRITE	KEGG_TC	CAZy	BiGG_Reaction	PFAMs
g24.t1	FES	FCH,Pkinase_Tyr,SH2	6239.T04B2.2b	7.21e-99	319	COG0515@1|root,KOG0194@2759|Eukaryota,38HSB@33154|Opisthokonta,3B9EV@33208|Metazoa,3CTSU@33213|Bilateria,40FFF@6231|Nematoda,1KXXI@119089|Chromadorea,410Q8@6236|Rhabditida	33208|Metazoa	T	SH2 domain	FES	GO:0000226,GO:0000278,GO:0000302,GO:0000902,GO:0000904,GO:0001578,GO:0001700,GO:0001932,GO:0002009,GO:0002237,GO:0002376,GO:0002682,GO:0002683,GO:0002684,GO:0002694,GO:0002695,GO:0002697,GO:0002698,GO:0002699,GO:0002703,GO:0002764,GO:0002768,GO:0002886,GO:0003674,GO:0003779,GO:0003824,GO:0004672,GO:0004713,GO:0004715,GO:0005102,GO:0005154,GO:0005488,GO:0005515,GO:0005543,GO:0005575,GO:0005622,GO:…	2.7.10.2	ko:K07527,ko:K08889	ko04360,map04360	-	-	-	ko00000,ko00001,ko01000,ko01001,ko01009,ko04131	-	-	-	FCH,Pkinase_Tyr,SH2
g25.t1	-	Pkinase	6326.BUX.s00033.1	5.17e-106	319	KOG1164@1|root,KOG1164@2759|Eukaryota,39WBM@33154|Opisthokonta,3BJXC@33208|Metazoa,3CYH3@33213|Bilateria,40BGB@6231|Nematoda,1KTPN@119089|Chromadorea	33208|Metazoa	T	Belongs to the protein kinase superfamily	-	-	2.7.11.26	ko:K08815	-	-	-	-	ko00000,ko01000,ko01001	-	-	-	Pkinase
g26.t1	LIG4	BRCT,BRCT_2,DNA_ligase_A_C,DNA_ligase_A_M,DNA_ligase_A_N,DNA_ligase_IV	126957.SMAR011066-PA	2.51e-142	437	COG1793@1|root,KOG0966@2759|Eukaryota,38C9E@33154|Opisthokonta,3B9Q2@33208|Metazoa,3CRHN@33213|Bilateria,41W6I@6656|Arthropoda	33208|Metazoa	L	Belongs to the ATP-dependent DNA ligase family	LIG4	GO:0000012,GO:0000166,GO:0000228,GO:0000723,GO:0000726,GO:0000781,GO:0000784,GO:0000793,GO:0001701,GO:0001775,GO:0002200,GO:0002204,GO:0002208,GO:0002244,GO:0002250,GO:0002252,GO:0002263,GO:0002285,GO:0002312,GO:0002320,GO:0002328,GO:0002366,GO:0002376,GO:0002377,GO:0002381,GO:0002440,GO:0002443,GO:0002449,GO:0002460,GO:0002520,GO:0002521,GO:0002562,GO:0002568,GO:0002681,GO:0003674,GO:0003676,GO:…	6.5.1.1	ko:K10777,ko:K15201	ko03450,map03450	-	R00381	RC00005	ko00000,ko00001,ko01000,ko03021,ko03400	-	-	-	BRCT,BRCT_2,DNA_ligase_A_C,DNA_ligase_A_M,DNA_ligase_A_N,DNA_ligase_IV
Trichuris suis
query	Preferred_name	PFAMs	seed_ortholog	evalue	score	eggNOG_OGs	max_annot_lvl	COG_category	Description	Preferred_name	GOs	EC	KEGG_ko	KEGG_Pathway	KEGG_Module	KEGG_Reaction	KEGG_rclass	BRITE	KEGG_TC	CAZy	BiGG_Reaction	PFAMs
g469.t1	KYNU	Aminotran_5	69293.ENSGACP00000020623	1.53e-36	143	COG3844@1|root,KOG3846@2759|Eukaryota,38BHE@33154|Opisthokonta,3BACM@33208|Metazoa,3CXIZ@33213|Bilateria,4863I@7711|Chordata,4963G@7742|Vertebrata,4A066@7898|Actinopterygii	33208|Metazoa	E	Catalyzes the cleavage of L-kynurenine (L-Kyn) and L-3- hydroxykynurenine (L-3OHKyn) into anthranilic acid (AA) and 3- hydroxyanthranilic acid (3-OHAA), respectively	KYNU	GO:0002376,GO:0003674,GO:0003824,GO:0005488,GO:0005515,GO:0005575,GO:0005622,GO:0005623,GO:0005634,GO:0005654,GO:0005737,GO:0005739,GO:0005829,GO:0006082,GO:0006084,GO:0006139,GO:0006163,GO:0006520,GO:0006568,GO:0006569,GO:0006576,GO:0006586,GO:0006637,GO:0006725,GO:0006732,GO:0006733,GO:0006753,GO:0006766,GO:0006767,GO:0006790,GO:0006793,GO:0006796,GO:0006807,GO:0006950,GO:0006952,GO:0006955,GO:…	3.7.1.3	ko:K01556	ko00380,ko01100,map00380,map01100	M00038	R00987,R02668,R03936	RC00284,RC00415	ko00000,ko00001,ko00002,ko01000	-	-	-	Aminotran_5
g470.t1	SNRPG	LSM	6334.EFV55988	1.31e-35	122	KOG1780@1|root,KOG1780@2759|Eukaryota,3A8EI@33154|Opisthokonta,3BSIU@33208|Metazoa,3D9G8@33213|Bilateria,40EQE@6231|Nematoda	33208|Metazoa	A	snRNP Sm proteins	SNRPG	GO:0000245,GO:0000375,GO:0000377,GO:0000387,GO:0000398,GO:0003674,GO:0003676,GO:0003723,GO:0005488,GO:0005575,GO:0005622,GO:0005623,GO:0005634,GO:0005654,GO:0005681,GO:0005682,GO:0005683,GO:0005684,GO:0005685,GO:0005686,GO:0005687,GO:0005689,GO:0005737,GO:0005829,GO:0006139,GO:0006351,GO:0006353,GO:0006366,GO:0006369,GO:0006396,GO:0006397,GO:0006725,GO:0006807,GO:0006810,GO:0006913,GO:0008150,GO:…	-	ko:K11099	ko03040,map03040	M00351,M00352,M00354,M00355,M00398	-	-	ko00000,ko00001,ko00002,ko03032,ko03041	-	-	-	LSM
g471.t1	PPP1R13B	Ank_2,Ank_4,SH3_1	7159.AAEL011277-PA	2.1e-53	209	KOG0515@1|root,KOG0515@2759|Eukaryota,38HT9@33154|Opisthokonta,3BCSY@33208|Metazoa,3CW0I@33213|Bilateria,41VX8@6656|Arthropoda,3SHW7@50557|Insecta,451Y4@7147|Diptera,45HKW@7148|Nematocera	33208|Metazoa	D	Ankyrin repeats (many copies)	PPP1R13B	GO:0001932,GO:0001934,GO:0002039,GO:0003674,GO:0005070,GO:0005488,GO:0005515,GO:0005575,GO:0005622,GO:0005623,GO:0005634,GO:0005654,GO:0005737,GO:0005829,GO:0005886,GO:0005912,GO:0006810,GO:0006839,GO:0006915,GO:0006996,GO:0007005,GO:0007006,GO:0007154,GO:0007165,GO:0007275,GO:0007399,GO:0007417,GO:0007507,GO:0008047,GO:0008134,GO:0008150,GO:0008219,GO:0009314,GO:0009628,GO:0009790,GO:0009792,GO:…	-	ko:K02177,ko:K16823,ko:K17554	ko04320,ko04390,map04320,map04390	-	-	-	ko00000,ko00001,ko01009,ko03019,ko03041	-	-	-	Ank_2,Ank_4,SH3_1
g478.t1	LANCL3	LANC_like	6334.EFV56319	7.61e-108	328	KOG2787@1|root,KOG2787@2759|Eukaryota,38E4R@33154|Opisthokonta,3B978@33208|Metazoa,3CY4C@33213|Bilateria,40DQ8@6231|Nematoda	33208|Metazoa	V	Lanthionine synthetase C-like protein	LANCL3	GO:0005575,GO:0005623,GO:0005886,GO:0007154,GO:0007165,GO:0008150,GO:0009987,GO:0016020,GO:0023052,GO:0044464,GO:0050789,GO:0050794,GO:0050896,GO:0051716,GO:0065007,GO:0071944	-	-	-	-	-	-	-	-	-	-	LANC_like
Brugia malayi
query	Preferred_name	PFAMs	seed_ortholog	evalue	score	eggNOG_OGs	max_annot_lvl	COG_category	Description	Preferred_name	GOs	EC	KEGG_ko	KEGG_Pathway	KEGG_Module	KEGG_Reaction	KEGG_rclass	BRITE	KEGG_TC	CAZy	BiGG_Reaction	PFAMs
g817.t1	-	Utp12,WD40	7209.EJD76334.1	0	1231	COG0697@1|root,KOG0291@1|root,KOG0291@2759|Eukaryota,KOG1580@2759|Eukaryota,38DVV@33154|Opisthokonta,3BDVP@33208|Metazoa,3CXD8@33213|Bilateria,40C9C@6231|Nematoda,1M7QE@119089|Chromadorea	33208|Metazoa	A	WD domain, G-beta repeat	-	-	-	ko:K14558	ko03008,map03008	-	-	-	ko00000,ko00001,ko03009	-	-	-	Utp12,WD40
g818.t1	TBX10	T-box	7209.EFO20349.1	5.85e-76	229	KOG3585@1|root,KOG3586@2759|Eukaryota,38DFF@33154|Opisthokonta,3BF8G@33208|Metazoa,3CVVB@33213|Bilateria,40DT0@6231|Nematoda,1KWJ5@119089|Chromadorea	33208|Metazoa	K	Domain first found in the mice T locus (Brachyury) protein	TBX10	GO:0000122,GO:0000976,GO:0000977,GO:0000981,GO:0001012,GO:0001067,GO:0001101,GO:0001161,GO:0001162,GO:0001228,GO:0001501,GO:0001525,GO:0001568,GO:0001569,GO:0001667,GO:0001708,GO:0001755,GO:0001763,GO:0001932,GO:0001934,GO:0001944,GO:0001945,GO:0001947,GO:0001974,GO:0002009,GO:0002053,GO:0002376,GO:0002520,GO:0003002,GO:0003007,GO:0003008,GO:0003143,GO:0003148,GO:0003151,GO:0003156,GO:0003205,GO:…	-	ko:K10175,ko:K10181	-	-	-	-	ko00000,ko03000	-	-	-	T-box
Onchocerca volvulus
query	Preferred_name	PFAMs	seed_ortholog	evalue	score	eggNOG_OGs	max_annot_lvl	COG_category	Description	Preferred_name	GOs	EC	KEGG_ko	KEGG_Pathway	KEGG_Module	KEGG_Reaction	KEGG_rclass	BRITE	KEGG_TC	CAZy	BiGG_Reaction	PFAMs
g255.t1	PEX19	Pex19	7209.EJD75508.1	5.25e-25	99.8	KOG3133@1|root,KOG3133@2759|Eukaryota,39UXM@33154|Opisthokonta,3BKPC@33208|Metazoa,3CSMJ@33213|Bilateria,40F3X@6231|Nematoda,1KXF2@119089|Chromadorea	33208|Metazoa	U	Pex19 protein family	PEX19	GO:0000268,GO:0002119,GO:0002164,GO:0003674,GO:0005048,GO:0005488,GO:0005515,GO:0005575,GO:0005622,GO:0005623,GO:0005634,GO:0005654,GO:0005737,GO:0005777,GO:0005778,GO:0005829,GO:0005886,GO:0005903,GO:0006457,GO:0006605,GO:0006612,GO:0006625,GO:0006810,GO:0006886,GO:0006996,GO:0007031,GO:0007275,GO:0007399,GO:0008104,GO:0008150,GO:0009791,GO:0009987,GO:0015031,GO:0015833,GO:0015919,GO:0016020,GO:…	-	ko:K13337	ko04146,map04146	-	-	-	ko00000,ko00001	3.A.20.1,9.A.17.1	-	-	Pex19
g256.t1	TBX10	T-box	7209.EFO20349.1	2.37e-129	367	KOG3585@1|root,KOG3586@2759|Eukaryota,38DFF@33154|Opisthokonta,3BF8G@33208|Metazoa,3CVVB@33213|Bilateria,40DT0@6231|Nematoda,1KWJ5@119089|Chromadorea	33208|Metazoa	K	Domain first found in the mice T locus (Brachyury) protein	TBX10	GO:0000122,GO:0000976,GO:0000977,GO:0000981,GO:0001012,GO:0001067,GO:0001101,GO:0001161,GO:0001162,GO:0001228,GO:0001501,GO:0001525,GO:0001568,GO:0001569,GO:0001667,GO:0001708,GO:0001755,GO:0001763,GO:0001932,GO:0001934,GO:0001944,GO:0001945,GO:0001947,GO:0001974,GO:0002009,GO:0002053,GO:0002376,GO:0002520,GO:0003002,GO:0003007,GO:0003008,GO:0003143,GO:0003148,GO:0003151,GO:0003156,GO:0003205,GO:…	-	ko:K10175,ko:K10181	-	-	-	-	ko00000,ko03000	-	-	-	T-box
g257.t1	-	Utp12,WD40	7209.EJD76334.1	0	1984	COG0697@1|root,KOG0291@1|root,KOG0291@2759|Eukaryota,KOG1580@2759|Eukaryota,38DVV@33154|Opisthokonta,3BDVP@33208|Metazoa,3CXD8@33213|Bilateria,40C9C@6231|Nematoda,1M7QE@119089|Chromadorea	33208|Metazoa	A	WD domain, G-beta repeat	-	-	-	ko:K14558	ko03008,map03008	-	-	-	ko00000,ko00001,ko03009	-	-	-	Utp12,WD40
Caenorhabditis elegans
query	Preferred_name	PFAMs	seed_ortholog	evalue	score	eggNOG_OGs	max_annot_lvl	COG_category	Description	Preferred_name	GOs	EC	KEGG_ko	KEGG_Pathway	KEGG_Module	KEGG_Reaction	KEGG_rclass	BRITE	KEGG_TC	CAZy	BiGG_Reaction	PFAMs
g1241.t1	-	-	6239.R13A5.4	1.14e-307	839	KOG3645@1|root,KOG3645@2759|Eukaryota,39DIA@33154|Opisthokonta,3CHH8@33208|Metazoa,3DZ0J@33213|Bilateria,40KF2@6231|Nematoda,1M3UH@119089|Chromadorea,411BU@6236|Rhabditida	6239.R13A5.4|-	P	Belongs to the ligand-gated ion channel (TC 1.A.9) family	-	-	-	-	-	-	-	-	-	-	-	-	-
g1242.t1	-	TTR-52	6239.R13A5.6	5.76e-94	274	2BY1G@1|root,2S1IK@2759|Eukaryota,3A3UR@33154|Opisthokonta,3BRV0@33208|Metazoa,3D8RK@33213|Bilateria,40DIR@6231|Nematoda,1KWAZ@119089|Chromadorea,411XP@6236|Rhabditida	33208|Metazoa	S	Transthyretin-like family	-	-	-	-	-	-	-	-	-	-	-	-	TTR-52
g1243.t1	-	TTR-52	6239.R13A5.3	1.98e-100	290	2BY1G@1|root,2S1IK@2759|Eukaryota,3A3UR@33154|Opisthokonta,3BRV0@33208|Metazoa,3D8RK@33213|Bilateria,40DIR@6231|Nematoda,1KWAZ@119089|Chromadorea,411QN@6236|Rhabditida	33208|Metazoa	S	Transthyretin-like family	-	-	-	-	-	-	-	-	-	-	-	-	TTR-52
g1244.t1	-	-	6239.R13A5.7	1.14e-292	799	2FHJ4@1|root,2TIYP@2759|Eukaryota,39FIG@33154|Opisthokonta,3CJEM@33208|Metazoa,3E0ZF@33213|Bilateria,40NGT@6231|Nematoda,1M5Y4@119089|Chromadorea,41481@6236|Rhabditida	33208|Metazoa	-	-	-	-	-	-	-	-	-	-	-	-	-	-	-
g1245.t1	rpl-9	Ribosomal_L6	6239.R13A5.8	1.73e-132	375	COG0097@1|root,KOG3255@2759|Eukaryota,39ZYK@33154|Opisthokonta,3BBJV@33208|Metazoa,3CSBG@33213|Bilateria,40CXZ@6231|Nematoda,1KY8W@119089|Chromadorea,40VK3@6236|Rhabditida	33208|Metazoa	J	Ribosomal protein L6	rpl-9	GO:0007275,GO:0007568,GO:0008150,GO:0008340,GO:0010259,GO:0032501,GO:0032502,GO:0048856	-	ko:K02940	ko03010,map03010	M00177	-	-	br01610,ko00000,ko00001,ko00002,ko03011	-	-	-	Ribosomal_L6
g1246.t1	PES1	BRCT_2,Pescadillo_N	6239.R13A5.12	0	983	COG5163@1|root,KOG2481@2759|Eukaryota,38DK2@33154|Opisthokonta,3B9ZA@33208|Metazoa,3CRKY@33213|Bilateria,40CIK@6231|Nematoda,1KUZW@119089|Chromadorea,40U0B@6236|Rhabditida	33208|Metazoa	A	Required for maturation of ribosomal RNAs and formation of the large ribosomal subunit	PES1	GO:0000460,GO:0000463,GO:0000466,GO:0000470,GO:0000793,GO:0003674,GO:0003676,GO:0003723,GO:0005488,GO:0005575,GO:0005622,GO:0005623,GO:0005634,GO:0005654,GO:0005694,GO:0005730,GO:0005737,GO:0005829,GO:0006139,GO:0006364,GO:0006396,GO:0006725,GO:0006807,GO:0006996,GO:0006997,GO:0007000,GO:0007275,GO:0007399,GO:0007417,GO:0008104,GO:0008150,GO:0008152,GO:0008283,GO:0009987,GO:0010001,GO:0010467,GO:…	-	ko:K04560,ko:K14843	ko04130,ko04721,ko04911,ko05031,map04130,map04721,map04911,map05031	-	-	-	ko00000,ko00001,ko03009,ko04131	-	-	-	BRCT_2,Pescadillo_N
g1247.t1	MFSD6	MFS_1_like	6239.R13A5.9	0	1205	KOG3762@1|root,KOG3762@2759|Eukaryota,38HU3@33154|Opisthokonta,3BAPX@33208|Metazoa,3CRZS@33213|Bilateria,40BIF@6231|Nematoda,1KYHN@119089|Chromadorea,40W1J@6236|Rhabditida	33208|Metazoa	S	MFS_1 like family	MFSD6	GO:0003008,GO:0007600,GO:0008150,GO:0009266,GO:0009581,GO:0009582,GO:0009605,GO:0009628,GO:0016048,GO:0019233,GO:0032501,GO:0050877,GO:0050896,GO:0050906,GO:0050951,GO:0050961,GO:0050965,GO:0051606	-	-	-	-	-	-	-	-	-	-	MFS_1_like
g1248.t1	-	dCMP_cyt_deam_1	6239.R13A5.10	3.68e-104	301	COG0590@1|root,KOG1018@2759|Eukaryota,3A5V2@33154|Opisthokonta,3BT3V@33208|Metazoa,3D9HB@33213|Bilateria,40E2K@6231|Nematoda,1KZ51@119089|Chromadorea,40YQB@6236|Rhabditida	33208|Metazoa	F	MafB19-like deaminase	-	-	-	-	-	-	-	-	-	-	-	-	dCMP_cyt_deam_1
g1249.t1	MCOLN2	PKD_channel	6239.R13A5.1e.2	1.36e-307	850	KOG3733@1|root,KOG3733@2759|Eukaryota,38P58@33154|Opisthokonta,3BA25@33208|Metazoa,3CSPQ@33213|Bilateria,40BFU@6231|Nematoda,1KUEJ@119089|Chromadorea,40Z3I@6236|Rhabditida	33208|Metazoa	P	Mucolipin	MCOLN2	GO:0000041,GO:0000323,GO:0001816,GO:0001817,GO:0001819,GO:0002065,GO:0002376,GO:0002790,GO:0003674,GO:0005215,GO:0005216,GO:0005217,GO:0005261,GO:0005262,GO:0005381,GO:0005488,GO:0005543,GO:0005575,GO:0005622,GO:0005623,GO:0005737,GO:0005764,GO:0005765,GO:0005768,GO:0005770,GO:0005773,GO:0005774,GO:0005829,GO:0005886,GO:0005887,GO:0006810,GO:0006811,GO:0006812,GO:0006816,GO:0006826,GO:0006869,GO:…	-	ko:K04992,ko:K04993,ko:K04994	ko04142,map04142	-	-	-	ko00000,ko00001,ko04040	1.A.5.3.1,1.A.5.3.2,1.A.5.3.3,1.A.5.3.4	-	-	PKD_channel
g1250.t1	-	Srg	6239.R13A5.15	1.38e-166	471	2D9K6@1|root,2TF1Y@2759|Eukaryota,39AN7@33154|Opisthokonta,3CEQP@33208|Metazoa,3DW3X@33213|Bilateria,40M4W@6231|Nematoda,1M4JU@119089|Chromadorea,412K1@6236|Rhabditida	33208|Metazoa	S	Belongs to the nematode receptor-like protein srg family	-	-	-	-	-	-	-	-	-	-	-	-	Srg
g1251.t1	MCOLN2	PKD_channel	6239.R13A5.1e.2	8.5e-131	390	KOG3733@1|root,KOG3733@2759|Eukaryota,38P58@33154|Opisthokonta,3BA25@33208|Metazoa,3CSPQ@33213|Bilateria,40BFU@6231|Nematoda,1KUEJ@119089|Chromadorea,40Z3I@6236|Rhabditida	33208|Metazoa	P	Mucolipin	MCOLN2	GO:0000041,GO:0000323,GO:0001816,GO:0001817,GO:0001819,GO:0002065,GO:0002376,GO:0002790,GO:0003674,GO:0005215,GO:0005216,GO:0005217,GO:0005261,GO:0005262,GO:0005381,GO:0005488,GO:0005543,GO:0005575,GO:0005622,GO:0005623,GO:0005737,GO:0005764,GO:0005765,GO:0005768,GO:0005770,GO:0005773,GO:0005774,GO:0005829,GO:0005886,GO:0005887,GO:0006810,GO:0006811,GO:0006812,GO:0006816,GO:0006826,GO:0006869,GO:…	-	ko:K04992,ko:K04993,ko:K04994	ko04142,map04142	-	-	-	ko00000,ko00001,ko04040	1.A.5.3.1,1.A.5.3.2,1.A.5.3.3,1.A.5.3.4	-	-	PKD_channel
g1252.t1	-	Metallophos	6239.R13A5.11	0	867	COG0639@1|root,KOG0374@2759|Eukaryota,3AGYZ@33154|Opisthokonta,3BX54@33208|Metazoa,3DD5Z@33213|Bilateria,40FNV@6231|Nematoda,1KY6X@119089|Chromadorea,410QK@6236|Rhabditida	33208|Metazoa	T	hydrolase activity	-	-	3.1.3.16	ko:K01090	-	-	-	-	ko00000,ko01000	-	-	-	Metallophos
g1253.t1	-	-	31234.CRE01136	4.35e-53	169	2FI8R@1|root,2TJP7@2759|Eukaryota,39GGH@33154|Opisthokonta,3CKBI@33208|Metazoa,3E1XH@33213|Bilateria,40PIU@6231|Nematoda,1M71V@119089|Chromadorea,415ME@6236|Rhabditida	33208|Metazoa	-	-	-	-	-	-	-	-	-	-	-	-	-	-	-
g1254.t1	SLC25A1	Mito_carr	6239.Y80D4G.1.1	1.94e-50	165	KOG0756@1|root,KOG0756@2759|Eukaryota	2759|Eukaryota	U	mitochondrial tricarboxylic acid transmembrane transport	SLC25A1	GO:0003674,GO:0005215,GO:0005342,GO:0005575,GO:0005622,GO:0005623,GO:0005737,GO:0005739,GO:0005740,GO:0005743,GO:0005975,GO:0005996,GO:0006006,GO:0006094,GO:0006139,GO:0006163,GO:0006164,GO:0006637,GO:0006725,GO:0006732,GO:0006753,GO:0006790,GO:0006793,GO:0006796,GO:0006807,GO:0006810,GO:0006811,GO:0006820,GO:0006839,GO:0006842,GO:0006843,GO:0006855,GO:0008150,GO:0008152,GO:0008509,GO:0008514,GO:…	-	ko:K04646,ko:K15100	ko04142,ko04144,ko04721,ko04961,ko05016,ko05100,map04142,map04144,map04721,map04961,map05016,map05100	-	-	-	ko00000,ko00001,ko02000,ko04131,ko04147	2.A.29.7	-	-	Mito_carr
g1256.t1	-	MFP2b	6239.ZK546.7	2.32e-90	276	2CN1M@1|root,2QTBD@2759|Eukaryota,39YS6@33154|Opisthokonta,3BYIK@33208|Metazoa,3D61C@33213|Bilateria,40AJN@6231|Nematoda,1KUF8@119089|Chromadorea	33208|Metazoa	S	mRNA, complete cds	-	-	-	-	-	-	-	-	-	-	-	-	MFP2b
g1257.t1	-	-	6239.T04A6.2	7.3e-109	319	2FATP@1|root,2TC0U@2759|Eukaryota,39FS5@33154|Opisthokonta,3CJMT@33208|Metazoa,3E16R@33213|Bilateria,40NQ8@6231|Nematoda,1M65N@119089|Chromadorea,414FT@6236|Rhabditida	33208|Metazoa	-	-	-	-	-	-	-	-	-	-	-	-	-	-	-
g1258.t1	-	DUF2700	6239.T04A6.1a	8.36e-115	330	2FGW8@1|root,2TI9B@2759|Eukaryota,39EQJ@33154|Opisthokonta,3CIMQ@33208|Metazoa,3E05V@33213|Bilateria,40MNC@6231|Nematoda,1M53H@119089|Chromadorea,4139F@6236|Rhabditida	33208|Metazoa	S	Protein of unknown function (DUF2700)	-	-	-	-	-	-	-	-	-	-	-	-	DUF2700
g1260.t1	MATN4	EGF,EGF_3,EGF_CA,FXa_inhibition,Matrilin_ccoil,SEA,VWA,hEGF	6239.ZK783.1k	0	3605	KOG1217@1|root,KOG1217@2759|Eukaryota,38BUP@33154|Opisthokonta,3BA2W@33208|Metazoa,3CUNH@33213|Bilateria,40BRA@6231|Nematoda,1KVAK@119089|Chromadorea,4100J@6236|Rhabditida	33208|Metazoa	T	EGF domain	MATN4	GO:0003674,GO:0005488,GO:0005515,GO:0005518,GO:0005575,GO:0005576,GO:0005622,GO:0005623,GO:0005856,GO:0005882,GO:0007155,GO:0007160,GO:0008150,GO:0019215,GO:0022610,GO:0030054,GO:0030055,GO:0030056,GO:0031012,GO:0031589,GO:0032991,GO:0043226,GO:0043228,GO:0043229,GO:0043232,GO:0044421,GO:0044422,GO:0044424,GO:0044430,GO:0044446,GO:0044464,GO:0044877,GO:0045111,GO:0098733,GO:0099080,GO:0099081,GO:…	-	-	-	-	-	-	-	-	-	-	EGF,EGF_3,EGF_CA,FXa_inhibition,Matrilin_ccoil,SEA,VWA,hEGF
g1261.t1	UPP1	PNP_UDP_1	6239.ZK783.2	2.47e-221	609	COG2820@1|root,KOG3728@2759|Eukaryota,38C4J@33154|Opisthokonta,3BAA7@33208|Metazoa,3CWDD@33213|Bilateria,40D8R@6231|Nematoda,1KYDM@119089|Chromadorea,4117U@6236|Rhabditida	33208|Metazoa	F	Phosphorylase superfamily	UPP1	GO:0003674,GO:0003824,GO:0004850,GO:0005488,GO:0005515,GO:0005575,GO:0005622,GO:0005623,GO:0005634,GO:0005654,GO:0005737,GO:0005829,GO:0005856,GO:0005882,GO:0006139,GO:0006206,GO:0006208,GO:0006212,GO:0006213,GO:0006218,GO:0006220,GO:0006725,GO:0006753,GO:0006793,GO:0006796,GO:0006807,GO:0008150,GO:0008152,GO:0008655,GO:0009032,GO:0009056,GO:0009058,GO:0009112,GO:0009116,GO:0009117,GO:0009119,GO:…	2.4.2.3	ko:K00757	ko00240,ko00983,ko01100,map00240,map00983,map01100	-	R01876,R02484,R08229	RC00063	ko00000,ko00001,ko01000	-	-	-	PNP_UDP_1
g1262.t1	-	Y_phosphatase	6239.F57H12.5	1.08e-248	696	COG5599@1|root,KOG0789@2759|Eukaryota,39CNP@33154|Opisthokonta,3CGNW@33208|Metazoa,3DY4Q@33213|Bilateria,40JEF@6231|Nematoda,1M2RS@119089|Chromadorea,40XZQ@6236|Rhabditida	33208|Metazoa	T	mRNA, complete cds	-	-	-	-	-	-	-	-	-	-	-	-	Y_phosphatase
g1263.t1	-	-	6239.ZK783.6	1.25e-216	601	2FERI@1|root,2TG2P@2759|Eukaryota,39BVE@33154|Opisthokonta,3CFWR@33208|Metazoa,3DXBC@33213|Bilateria,40IGZ@6231|Nematoda,1M1SF@119089|Chromadorea,40UMI@6236|Rhabditida	33208|Metazoa	-	-	-	-	-	-	-	-	-	-	-	-	-	-	-
g1264.t1	BAZ2B	Bromodomain,DDT,MBD,PHD,WHIM1,WSD	6239.ZK783.4	0	2240	COG5076@1|root,KOG1245@2759|Eukaryota,38FE7@33154|Opisthokonta,3B9S9@33208|Metazoa,3CTK1@33213|Bilateria,40CA9@6231|Nematoda,1KYVJ@119089|Chromadorea,40X1H@6236|Rhabditida	33208|Metazoa	B	Methyl-CpG binding domain	BAZ2B	GO:0000183,GO:0000228,GO:0000785,GO:0000790,GO:0000792,GO:0000976,GO:0001013,GO:0001046,GO:0001047,GO:0001067,GO:0001163,GO:0001164,GO:0001188,GO:0003674,GO:0003676,GO:0003677,GO:0003690,GO:0003723,GO:0005102,GO:0005488,GO:0005515,GO:0005575,GO:0005622,GO:0005623,GO:0005634,GO:0005654,GO:0005677,GO:0005694,GO:0005730,GO:0005737,GO:0005829,GO:0006139,GO:0006259,GO:0006304,GO:0006305,GO:0006306,GO:…	-	ko:K15224	-	-	-	-	ko00000,ko03021	-	-	-	Bromodomain,DDT,MBD,PHD,WHIM1,WSD
g1265.t1	-	Ank_5,WSN	6239.C18H2.1	0	2319	COG0666@1|root,KOG4177@2759|Eukaryota,39DHC@33154|Opisthokonta,3CHG9@33208|Metazoa,3DYZH@33213|Bilateria,40KDV@6231|Nematoda,1M3T5@119089|Chromadorea,4118Q@6236|Rhabditida	33208|Metazoa	S	spectrin binding	-	-	-	-	-	-	-	-	-	-	-	-	Ank_5,WSN
g1270.t1	-	Ank_5,BRCT,WSN	6239.C18H2.5	0	2260	COG0666@1|root,KOG4177@2759|Eukaryota,39MJW@33154|Opisthokonta,3CP6I@33208|Metazoa,3E5AQ@33213|Bilateria,40REM@6231|Nematoda,1M8IY@119089|Chromadorea,414R7@6236|Rhabditida	33208|Metazoa	S	Ankyrin repeats (many copies)	-	-	-	-	-	-	-	-	-	-	-	-	Ank_5,BRCT,WSN
g1271.t1	-	Ank,Ank_5,BRCT,WSN	6239.C18H2.4	0	1924	COG0666@1|root,KOG4177@2759|Eukaryota,39B6H@33154|Opisthokonta,3CF8Q@33208|Metazoa,3DWNG@33213|Bilateria,40HS2@6231|Nematoda,1M109@119089|Chromadorea,40RYC@6236|Rhabditida	33208|Metazoa	S	breast cancer carboxy-terminal domain	-	-	-	-	-	-	-	-	-	-	-	-	Ank,Ank_5,BRCT,WSN
g1272.t1	-	-	6239.C03B8.4	0	4531	KOG1721@1|root,KOG1721@2759|Eukaryota,3AA4B@33154|Opisthokonta,3BUVT@33208|Metazoa,3DBR4@33213|Bilateria,40ETT@6231|Nematoda,1KWYP@119089|Chromadorea,40UMZ@6236|Rhabditida	33208|Metazoa	S	zinc finger	-	GO:0000003,GO:0005575,GO:0005622,GO:0005623,GO:0005634,GO:0008150,GO:0040027,GO:0040028,GO:0043226,GO:0043227,GO:0043229,GO:0043231,GO:0044424,GO:0044464,GO:0048519,GO:0048580,GO:0048581,GO:0050789,GO:0050793,GO:0051093,GO:0051239,GO:0051241,GO:0061062,GO:0061064,GO:0065007,GO:2000026	-	-	-	-	-	-	-	-	-	-	-
g1273.t1	TMEM65	TMEM65	6239.C03B8.3	8.17e-150	422	KOG4619@1|root,KOG4619@2759|Eukaryota,38CNT@33154|Opisthokonta,3BJAI@33208|Metazoa,3CSC7@33213|Bilateria,40GH1@6231|Nematoda,1KZBB@119089|Chromadorea,40VB4@6236|Rhabditida	33208|Metazoa	S	Transmembrane protein 65	TMEM65	GO:0003205,GO:0003231,GO:0005575,GO:0005622,GO:0005623,GO:0005737,GO:0005739,GO:0005740,GO:0005743,GO:0005886,GO:0005911,GO:0007275,GO:0007507,GO:0008016,GO:0008150,GO:0014704,GO:0016020,GO:0019866,GO:0023051,GO:0030054,GO:0031090,GO:0031966,GO:0031967,GO:0031975,GO:0032501,GO:0032502,GO:0043226,GO:0043227,GO:0043229,GO:0043231,GO:0044057,GO:0044291,GO:0044422,GO:0044424,GO:0044429,GO:0044444,GO:…	-	-	-	-	-	-	-	-	-	-	TMEM65
g1274.t1	brat	NHL,zf-B_box,zf-C3HC4,zf-RING_UBOX	31234.CRE15724	0	1489	KOG2177@1|root,KOG2177@2759|Eukaryota,38EA3@33154|Opisthokonta,3BFJH@33208|Metazoa,3CRTV@33213|Bilateria,40B3N@6231|Nematoda,1KXHB@119089|Chromadorea,40XWQ@6236|Rhabditida	33208|Metazoa	O	B-Box C-terminal domain	brat	GO:0000902,GO:0000904,GO:0001709,GO:0003002,GO:0003674,GO:0003676,GO:0003723,GO:0003729,GO:0003730,GO:0005488,GO:0005515,GO:0005575,GO:0005622,GO:0005623,GO:0005737,GO:0005829,GO:0005938,GO:0006139,GO:0006351,GO:0006417,GO:0006725,GO:0006807,GO:0006928,GO:0006935,GO:0007275,GO:0007389,GO:0007399,GO:0007400,GO:0007402,GO:0007405,GO:0007406,GO:0007409,GO:0007411,GO:0007417,GO:0007420,GO:0008150,GO:…	-	ko:K11997	-	-	-	-	ko00000,ko04121	-	-	-	NHL,zf-B_box,zf-C3HC4,zf-RING_UBOX
g1275.t1	-	AMP-binding	135651.CBN01469	6.89e-180	509	29JYE@1|root,2RT75@2759|Eukaryota,3AVYE@33154|Opisthokonta,3C3F1@33208|Metazoa,3DJFS@33213|Bilateria,40H26@6231|Nematoda,1M0FI@119089|Chromadorea,40UZ7@6236|Rhabditida	33208|Metazoa	-	-	-	-	-	-	-	-	-	-	-	-	-	-	AMP-binding
g1276.t1	-	Cadherin,EGF,Laminin_G_2	6239.ZK112.7	0	6414	KOG3594@1|root,KOG1219@2759|Eukaryota,3ARS9@33154|Opisthokonta,3C2BJ@33208|Metazoa,3CV8B@33213|Bilateria,40FQW@6231|Nematoda,1M32Z@119089|Chromadorea,40Z1B@6236|Rhabditida	33208|Metazoa	T	Cadherin repeats.	-	GO:0000003,GO:0002009,GO:0003006,GO:0003674,GO:0005198,GO:0005575,GO:0005576,GO:0005604,GO:0005622,GO:0005623,GO:0005737,GO:0005886,GO:0007275,GO:0007548,GO:0008150,GO:0009653,GO:0009790,GO:0009888,GO:0009987,GO:0016020,GO:0016043,GO:0016331,GO:0022411,GO:0022414,GO:0030198,GO:0031012,GO:0032501,GO:0032502,GO:0034769,GO:0043062,GO:0044421,GO:0044424,GO:0044464,GO:0045138,GO:0046661,GO:0048598,GO:…	-	ko:K16506,ko:K16669	ko04391,ko04392,map04391,map04392	-	-	-	ko00000,ko00001,ko04147,ko04516	-	-	-	Cadherin,EGF,Laminin_G_2
g1277.t1	DPP7	Peptidase_S28	6239.ZK112.1	0	1189	KOG2183@1|root,KOG2183@2759|Eukaryota,39TIR@33154|Opisthokonta,3BGHY@33208|Metazoa,3CWUP@33213|Bilateria,40FN3@6231|Nematoda,1KXRI@119089|Chromadorea,40S4Q@6236|Rhabditida	33208|Metazoa	O	Serine carboxypeptidase S28	DPP7	GO:0000323,GO:0001775,GO:0002252,GO:0002263,GO:0002274,GO:0002275,GO:0002283,GO:0002366,GO:0002376,GO:0002443,GO:0002444,GO:0002446,GO:0003674,GO:0003824,GO:0004177,GO:0005575,GO:0005576,GO:0005622,GO:0005623,GO:0005737,GO:0005764,GO:0005766,GO:0005773,GO:0005775,GO:0005794,GO:0005829,GO:0006508,GO:0006807,GO:0006810,GO:0006887,GO:0006955,GO:0008150,GO:0008152,GO:0008233,GO:0008236,GO:0008238,GO:…	3.4.14.2,3.4.16.2	ko:K01276,ko:K01285	ko04614,ko04974,map04614,map04974	-	-	-	ko00000,ko00001,ko01000,ko01002	-	-	-	Peptidase_S28
g1278.t1	MTX2	GST_C_6,Tom37	6239.ZC97.1a	3.69e-185	514	KOG3027@1|root,KOG3027@2759|Eukaryota,39TVI@33154|Opisthokonta,3BAN3@33208|Metazoa,3CUY0@33213|Bilateria,40DC1@6231|Nematoda,1KVVX@119089|Chromadorea,40V8Y@6236|Rhabditida	33208|Metazoa	U	Glutathione S-transferase, C-terminal domain	MTX2	GO:0005575,GO:0005622,GO:0005623,GO:0005634,GO:0005730,GO:0005737,GO:0005739,GO:0005740,GO:0005741,GO:0006605,GO:0006626,GO:0006810,GO:0006839,GO:0006886,GO:0006996,GO:0007005,GO:0008104,GO:0008150,GO:0009987,GO:0015031,GO:0015833,GO:0016020,GO:0016043,GO:0019867,GO:0031090,GO:0031966,GO:0031967,GO:0031968,GO:0031974,GO:0031975,GO:0031981,GO:0033036,GO:0033365,GO:0034613,GO:0042886,GO:0043226,GO:…	-	ko:K17776	-	-	-	-	ko00000,ko03029	-	-	-	GST_C_6,Tom37
g1279.t1	DDX51	DEAD,Helicase_C	6239.ZK686.2	0	1139	COG0513@1|root,KOG0350@2759|Eukaryota,39BP1@33154|Opisthokonta,3BCYM@33208|Metazoa,3CYC3@33213|Bilateria,40DGV@6231|Nematoda,1KW69@119089|Chromadorea,40X3G@6236|Rhabditida	33208|Metazoa	A	DEAD/DEAH box helicase	DDX51	GO:0003674,GO:0003724,GO:0003824,GO:0004004,GO:0004386,GO:0005575,GO:0005622,GO:0005623,GO:0005634,GO:0005730,GO:0005737,GO:0006139,GO:0006725,GO:0006807,GO:0008026,GO:0008150,GO:0008152,GO:0008186,GO:0009987,GO:0010501,GO:0016070,GO:0016462,GO:0016787,GO:0016817,GO:0016818,GO:0016887,GO:0017111,GO:0031974,GO:0031981,GO:0034641,GO:0042623,GO:0043170,GO:0043226,GO:0043227,GO:0043228,GO:0043229,GO:…	3.6.4.13	ko:K14807	-	-	-	-	ko00000,ko01000,ko03009	-	-	-	DEAD,Helicase_C
g1280.t1	-	zf-C2H2,zf-C2H2_4,zf-met	6239.ZK686.5	2.81e-142	404	COG0513@1|root,KOG0350@2759|Eukaryota,39DQ3@33154|Opisthokonta,3CHNK@33208|Metazoa,3DZ69@33213|Bilateria,40KME@6231|Nematoda,1M41B@119089|Chromadorea,411R0@6236|Rhabditida	33208|Metazoa	A	helicase activity	-	-	-	-	-	-	-	-	-	-	-	-	zf-C2H2,zf-C2H2_4,zf-met
g1281.t1	TUSC3	OST3_OST6	6239.ZK686.3.1	2.36e-241	663	KOG2603@1|root,KOG2603@2759|Eukaryota,38DJE@33154|Opisthokonta,3BBQ5@33208|Metazoa,3CR8S@33213|Bilateria,40AQI@6231|Nematoda,1KUMM@119089|Chromadorea,40YEC@6236|Rhabditida	33208|Metazoa	O	OST3 / OST6 family, transporter family	TUSC3	GO:0000323,GO:0001775,GO:0002252,GO:0002263,GO:0002274,GO:0002275,GO:0002283,GO:0002366,GO:0002376,GO:0002443,GO:0002444,GO:0002446,GO:0003008,GO:0003674,GO:0005215,GO:0005575,GO:0005622,GO:0005623,GO:0005737,GO:0005739,GO:0005764,GO:0005765,GO:0005766,GO:0005773,GO:0005774,GO:0005783,GO:0005789,GO:0005886,GO:0005887,GO:0006464,GO:0006486,GO:0006487,GO:0006807,GO:0006810,GO:0006811,GO:0006812,GO:…	-	ko:K12669,ko:K19478	ko00510,ko00513,ko01100,ko04141,map00510,map00513,map01100,map04141	M00072	-	-	ko00000,ko00001,ko00002,ko02000	9.A.45.1.1,9.A.45.1.2,9.A.45.1.3,9.A.45.1.4,9.A.45.1.6	-	-	OST3_OST6
g1282.t1	ZMAT2	zf-C2H2_jaz	6239.ZK686.4	1.28e-125	360	KOG4727@1|root,KOG4727@2759|Eukaryota,39RK5@33154|Opisthokonta,3BHQA@33208|Metazoa,3CVCU@33213|Bilateria,40D8J@6231|Nematoda,1KWA0@119089|Chromadorea,40ZHS@6236|Rhabditida	33208|Metazoa	A	U1 zinc finger	ZMAT2	GO:0000375,GO:0000377,GO:0000398,GO:0003674,GO:0003676,GO:0003723,GO:0005488,GO:0005575,GO:0005622,GO:0005623,GO:0005634,GO:0006139,GO:0006396,GO:0006397,GO:0006725,GO:0006807,GO:0008150,GO:0008152,GO:0008380,GO:0009987,GO:0010467,GO:0016070,GO:0016071,GO:0030532,GO:0032991,GO:0034641,GO:0043170,GO:0043226,GO:0043227,GO:0043229,GO:0043231,GO:0044237,GO:0044238,GO:0044422,GO:0044424,GO:0044428,GO:…	-	ko:K12848	ko03040,map03040	-	-	-	ko00000,ko00001,ko03041	-	-	-	zf-C2H2_jaz
g1283.t1	-	DUF1280	6239.F16B4.3	1.24e-68	237	28IZU@1|root,2QRBM@2759|Eukaryota,39ZK6@33154|Opisthokonta,3BP25@33208|Metazoa,3DSB4@33213|Bilateria,40HFR@6231|Nematoda,1M0GG@119089|Chromadorea,40ZXN@6236|Rhabditida	33208|Metazoa	S	Protein of unknown function (DUF1280)	-	-	-	-	-	-	-	-	-	-	-	-	DUF1280
g1284.t1	-	BTB,MATH	6239.C08C3.2	2.2e-223	615	29YVG@1|root,2RXUT@2759|Eukaryota,39MH1@33154|Opisthokonta,3CP3R@33208|Metazoa,3E57Y@33213|Bilateria,40RCG@6231|Nematoda,1M8GT@119089|Chromadorea,411PN@6236|Rhabditida	33208|Metazoa	S	mRNA, complete cds	-	GO:0007275,GO:0007369,GO:0008150,GO:0009653,GO:0009790,GO:0032501,GO:0032502,GO:0048598,GO:0048856	-	-	-	-	-	-	-	-	-	-	BTB,MATH
g1287.t1	cyk-7	BTB	6239.C08C3.4a	1.38e-189	526	2E5ZU@1|root,2SCRH@2759|Eukaryota,3ADG9@33154|Opisthokonta,3BW24@33208|Metazoa,3DCM3@33213|Bilateria,40F8A@6231|Nematoda,1KXB9@119089|Chromadorea,40T4Z@6236|Rhabditida	33208|Metazoa	S	BTB/POZ domain	cyk-7	-	-	-	-	-	-	-	-	-	-	-	BTB

## Sheet: Gordius_aquaticus_foreign_genes
Pb-Dfd
query	seed_ortholog	evalue	score	eggNOG_OGs	max_annot_lvl	COG_category	Description	Preferred_name	GOs	EC	KEGG_ko	KEGG_Pathway	KEGG_Module	KEGG_Reaction	KEGG_rclass	BRITE	KEGG_TC	CAZy	BiGG_Reaction	PFAMs
g416.t1	9913.ENSBTAP00000008419	4.07e-87	300	COG0515@1|root,KOG3653@2759|Eukaryota,39RAD@33154|Opisthokonta,3BE0E@33208|Metazoa,3CY4J@33213|Bilateria,488IV@7711|Chordata,491N3@7742|Vertebrata,3J6M5@40674|Mammalia,4IY06@91561|Cetartiodactyla	33208|Metazoa	T	bone morphogenetic protein receptor	BMPR2	GO:0000003,GO:0000902,GO:0000904,GO:0001501,GO:0001558,GO:0001568,GO:0001654,GO:0001704,GO:0001707,GO:0001890,GO:0001893,GO:0001932,GO:0001934,GO:0001935,GO:0001936,GO:0001938,GO:0001944,GO:0001945,GO:0001946,GO:0001974,GO:0002062,GO:0002063,GO:0003002,GO:0003006,GO:0003007,GO:0003008,GO:0003013,GO:0003018,GO:0003073,GO:0003085,GO:0003148,GO:0003151,GO:0003158,GO:0003170,GO:0003171,GO:0003174,GO:…	2.7.11.30	ko:K04671	ko04060,ko04350,ko04360,ko04390,ko04550,ko05206,ko05418,map04060,map04350,map04360,map04390,map04550,map05206,map05418	M00679	-	-	ko00000,ko00001,ko00002,ko01000,ko01001,ko01020,ko04050	-	-	-	Activin_recp,Pkinase,Pkinase_Tyr
g417.t1	121225.PHUM507390-PA	0	953	COG0515@1|root,KOG0612@2759|Eukaryota,38BFH@33154|Opisthokonta,3BATS@33208|Metazoa,3CXFD@33213|Bilateria,41UXH@6656|Arthropoda,3SJ2Y@50557|Insecta,3E8AB@33342|Paraneoptera	33208|Metazoa	T	Rho Binding	ROCK2	GO:0000003,GO:0000022,GO:0000070,GO:0000226,GO:0000278,GO:0000280,GO:0000281,GO:0000819,GO:0000902,GO:0000904,GO:0000910,GO:0000922,GO:0001654,GO:0001700,GO:0001726,GO:0001736,GO:0001737,GO:0001738,GO:0001745,GO:0001775,GO:0001816,GO:0001817,GO:0001819,GO:0001838,GO:0001841,GO:0001843,GO:0001932,GO:0001934,GO:0001952,GO:0001954,GO:0002009,GO:0002064,GO:0002119,GO:0002164,GO:0002165,GO:0002252,GO:…	2.7.11.1	ko:K04514,ko:K16307,ko:K17388	ko04022,ko04024,ko04062,ko04071,ko04270,ko04310,ko04350,ko04360,ko04510,ko04530,ko04611,ko04670,ko04810,ko04921,ko05130,ko05131,ko05132,ko05200,ko05205,ko05206,map04022,map04024,map04062,map04071,map04270,map04310,map04350,map04360,map04510,map04530,map04611,map04670,map04810,map04921,map05130,map05131,map05132,map05200,map05205,map05206	-	-	-	ko00000,ko00001,ko01000,ko01001,ko03036	-	-	-	Pkinase,Rho_Binding
g418.t1	8010.XP_010868710.1	8.32e-100	332	COG5095@1|root,KOG2549@2759|Eukaryota,38DST@33154|Opisthokonta,3BE6Y@33208|Metazoa,3D05J@33213|Bilateria,48AD6@7711|Chordata,4930K@7742|Vertebrata,4A0IG@7898|Actinopterygii	33208|Metazoa	K	TAF6 RNA polymerase II, TATA box binding protein (TBP)-associated factor	TAF6	GO:0000123,GO:0000428,GO:0003674,GO:0003676,GO:0003677,GO:0003700,GO:0005102,GO:0005488,GO:0005515,GO:0005575,GO:0005622,GO:0005623,GO:0005634,GO:0005654,GO:0005667,GO:0005669,GO:0005737,GO:0005829,GO:0006139,GO:0006351,GO:0006352,GO:0006355,GO:0006357,GO:0006366,GO:0006367,GO:0006725,GO:0006807,GO:0007154,GO:0007165,GO:0007166,GO:0007219,GO:0007221,GO:0008134,GO:0008150,GO:0008152,GO:0008285,GO:…	-	ko:K03131	ko03022,ko05168,map03022,map05168	-	-	-	ko00000,ko00001,ko03021,ko03036	-	-	-	TAF,TAF6_C
g419.t1	7029.ACYPI081213-PA	5.51e-18	91.7	COG2801@1|root,KOG0017@2759|Eukaryota,38F42@33154|Opisthokonta,3BA5H@33208|Metazoa,3CZSS@33213|Bilateria	33208|Metazoa	G	K02A2.6-like	-	-	-	-	-	-	-	-	-	-	-	-	RVT_1,rve,zf-H2C2
g420.t1	9483.ENSCJAP00000039869	1.58e-32	130	KOG4255@1|root,KOG4255@2759|Eukaryota,38N82@33154|Opisthokonta,3BDEJ@33208|Metazoa,3D0U8@33213|Bilateria,4830N@7711|Chordata,48ZF1@7742|Vertebrata,3J98J@40674|Mammalia,35F15@314146|Euarchontoglires,4MKQV@9443|Primates	33208|Metazoa	S	solute carrier family 52, riboflavin transporter, member	SLC52A2	GO:0003674,GO:0005215,GO:0005575,GO:0005623,GO:0005886,GO:0005887,GO:0006766,GO:0006767,GO:0006771,GO:0006807,GO:0006810,GO:0006811,GO:0006820,GO:0006855,GO:0008150,GO:0008152,GO:0008509,GO:0008514,GO:0009987,GO:0015075,GO:0015238,GO:0015711,GO:0015893,GO:0016020,GO:0016021,GO:0017144,GO:0022857,GO:0031224,GO:0031226,GO:0032217,GO:0032218,GO:0034220,GO:0034641,GO:0035461,GO:0042221,GO:0042493,GO:…	-	ko:K22117	-	-	-	-	ko00000,ko02000	2.A.125.1.1,2.A.125.1.3	-	-	DUF1011
g421.t1	7897.ENSLACP00000010363	1.88e-52	183	KOG1075@1|root,KOG1075@2759|Eukaryota,39Y9N@33154|Opisthokonta,3BKRZ@33208|Metazoa,3CWQ0@33213|Bilateria,48I85@7711|Chordata,49F0F@7742|Vertebrata	33208|Metazoa	S	Reverse transcriptase (RNA-dependent DNA polymerase)	-	-	-	-	-	-	-	-	-	-	-	-	RVT_1
g422.t1	132113.XP_003488102.1	0	951	KOG3516@1|root,KOG3516@2759|Eukaryota,38FQK@33154|Opisthokonta,3BC1Z@33208|Metazoa,3CSH1@33213|Bilateria,41WCX@6656|Arthropoda,3SJPM@50557|Insecta,46E3B@7399|Hymenoptera	33208|Metazoa	T	putative band 4.1 homologues' binding motif	CNTNAP1	GO:0000902,GO:0001505,GO:0001508,GO:0001700,GO:0002009,GO:0002020,GO:0002175,GO:0003007,GO:0003008,GO:0003013,GO:0003015,GO:0003674,GO:0005070,GO:0005488,GO:0005515,GO:0005575,GO:0005622,GO:0005623,GO:0005737,GO:0005768,GO:0005769,GO:0005794,GO:0005886,GO:0005887,GO:0005911,GO:0005918,GO:0005919,GO:0006810,GO:0006836,GO:0006887,GO:0006903,GO:0006904,GO:0006996,GO:0007010,GO:0007043,GO:0007154,GO:…	-	ko:K07379,ko:K07380	ko04514,map04514	-	-	-	ko00000,ko00001	-	-	-	EGF,F5_F8_type_C,Laminin_G_2
g423.t1	7668.SPU_020351-tr	5.8e-20	91.3	2BP4M@1|root,2S1R2@2759|Eukaryota,3A5HU@33154|Opisthokonta,3BRC0@33208|Metazoa,3D8S6@33213|Bilateria	33208|Metazoa	-	-	-	-	-	-	-	-	-	-	-	-	-	-	-
g424.t1	69319.XP_008543696.1	2.66e-54	172	COG1958@1|root,KOG3459@2759|Eukaryota,3A1WS@33154|Opisthokonta,3BQB8@33208|Metazoa,3D7B6@33213|Bilateria,41ZAJ@6656|Arthropoda,3SMK1@50557|Insecta,46IC4@7399|Hymenoptera	33208|Metazoa	A	snRNP Sm proteins	snrpd2	GO:0000375,GO:0000377,GO:0000387,GO:0000398,GO:0003674,GO:0003676,GO:0003723,GO:0005488,GO:0005515,GO:0005575,GO:0005622,GO:0005623,GO:0005634,GO:0005681,GO:0005682,GO:0005685,GO:0005686,GO:0006139,GO:0006396,GO:0006397,GO:0006725,GO:0006807,GO:0008150,GO:0008152,GO:0008380,GO:0009987,GO:0010467,GO:0016043,GO:0016070,GO:0016071,GO:0022607,GO:0022613,GO:0022618,GO:0030532,GO:0032991,GO:0034622,GO:…	-	ko:K11096	ko03040,map03040	M00351,M00352,M00354,M00355,M00398	-	-	ko00000,ko00001,ko00002,ko03032,ko03041	-	-	-	LSM
g426.t1	7897.ENSLACP00000000090	2.06e-54	199	KOG2218@1|root,KOG2218@2759|Eukaryota,38E05@33154|Opisthokonta,3BAVV@33208|Metazoa,3CWX2@33213|Bilateria,47YTF@7711|Chordata,496Z5@7742|Vertebrata	33208|Metazoa	DU	regulation of signal transduction involved in mitotic G2 DNA damage checkpoint	RINT1	GO:0000003,GO:0000280,GO:0000910,GO:0005575,GO:0005622,GO:0005623,GO:0005737,GO:0005783,GO:0005789,GO:0005829,GO:0006810,GO:0006890,GO:0006996,GO:0007030,GO:0007049,GO:0007112,GO:0007140,GO:0007276,GO:0007346,GO:0008150,GO:0009966,GO:0009987,GO:0010256,GO:0010324,GO:0010389,GO:0010564,GO:0010646,GO:0012505,GO:0016020,GO:0016043,GO:0016192,GO:0019953,GO:0022402,GO:0022412,GO:0022414,GO:0023051,GO:…	-	ko:K20474	-	-	-	-	ko00000,ko04131	-	-	-	RINT1_TIP1
g428.t1	136037.KDR10607	1.53e-99	311	28IF7@1|root,2QQS1@2759|Eukaryota,38DDD@33154|Opisthokonta,3BFXY@33208|Metazoa,3CUZ1@33213|Bilateria,41WPK@6656|Arthropoda,3SIYU@50557|Insecta	33208|Metazoa	F	Kinase that can phosphorylate various inositol polyphosphate such as Ins(3,4,5,6)P4 or Ins(1,3,4)P3	ITPK1	GO:0003674,GO:0003824,GO:0005575,GO:0005622,GO:0005623,GO:0005737,GO:0005829,GO:0005886,GO:0006066,GO:0006793,GO:0006796,GO:0006950,GO:0007154,GO:0007165,GO:0007275,GO:0007399,GO:0007596,GO:0007599,GO:0008150,GO:0008152,GO:0009611,GO:0009790,GO:0009792,GO:0009888,GO:0009987,GO:0016020,GO:0016301,GO:0016310,GO:0016311,GO:0016324,GO:0016740,GO:0016772,GO:0016773,GO:0016787,GO:0016788,GO:0016791,GO:…	2.7.1.134,2.7.1.159	ko:K00913	ko00562,ko01100,ko04070,map00562,map01100,map04070	M00132	R03428,R03429,R03479	RC00002,RC00078	ko00000,ko00001,ko00002,ko01000	-	-	-	Ins134_P3_kin
g431.t1	7070.TC015810-PA	3.15e-92	278	COG0724@1|root,KOG0105@2759|Eukaryota,38GQD@33154|Opisthokonta,3BDX2@33208|Metazoa,3D0IX@33213|Bilateria,41TZQ@6656|Arthropoda,3SK8V@50557|Insecta	33208|Metazoa	A	nucleic acid binding	SRSF1	GO:0000245,GO:0000375,GO:0000377,GO:0000380,GO:0000381,GO:0000395,GO:0000398,GO:0001178,GO:0001701,GO:0003008,GO:0003012,GO:0003013,GO:0003015,GO:0003674,GO:0003676,GO:0003677,GO:0003723,GO:0003729,GO:0005488,GO:0005515,GO:0005575,GO:0005622,GO:0005623,GO:0005634,GO:0005654,GO:0005681,GO:0005737,GO:0006139,GO:0006355,GO:0006357,GO:0006376,GO:0006396,GO:0006397,GO:0006403,GO:0006405,GO:0006406,GO:…	-	ko:K12890	ko03040,ko04657,ko05168,map03040,map04657,map05168	-	-	-	ko00000,ko00001,ko03041	-	-	-	RRM_1
g432.t1	7425.NV16188-PA	2.5e-160	477	COG0526@1|root,KOG0191@2759|Eukaryota,38DXF@33154|Opisthokonta,3BBEW@33208|Metazoa,3CSZI@33213|Bilateria,41UF2@6656|Arthropoda,3SHCP@50557|Insecta,46K2D@7399|Hymenoptera	33208|Metazoa	O	Thioredoxin	PDIA6	GO:0001775,GO:0003674,GO:0003756,GO:0003824,GO:0005488,GO:0005509,GO:0005575,GO:0005576,GO:0005615,GO:0005622,GO:0005623,GO:0005737,GO:0005783,GO:0005788,GO:0005789,GO:0005790,GO:0005793,GO:0005829,GO:0005886,GO:0006457,GO:0006464,GO:0006807,GO:0006810,GO:0006897,GO:0006909,GO:0006950,GO:0006986,GO:0007154,GO:0007155,GO:0007165,GO:0007596,GO:0007599,GO:0008150,GO:0008152,GO:0009611,GO:0009987,GO:…	5.3.4.1	ko:K09584	ko04141,map04141	-	-	-	ko00000,ko00001,ko01000,ko03110,ko04131	-	-	-	Thioredoxin
g435.t1	400682.PAC_15718322	1.01e-26	108	2D03I@1|root,2SCNP@2759|Eukaryota,3APKT@33154|Opisthokonta,3C2BM@33208|Metazoa	2759|Eukaryota	-	-	-	-	-	-	-	-	-	-	-	-	-	-	-
g436.t1	7668.SPU_020372-tr	4.9e-16	80.9	COG2801@1|root,2QRZU@2759|Eukaryota,3ATFZ@33154|Opisthokonta,3C3E8@33208|Metazoa,3DK9Z@33213|Bilateria	33208|Metazoa	L	transposition	-	-	-	-	-	-	-	-	-	-	-	-	rve
g438.t1	7244.FBpp0237969	0	1046	COG1003@1|root,KOG2040@2759|Eukaryota,38E0D@33154|Opisthokonta,3BBHH@33208|Metazoa,3CRRA@33213|Bilateria,41VKI@6656|Arthropoda,3SIH5@50557|Insecta,44ZFC@7147|Diptera,45P8J@7214|Drosophilidae	33208|Metazoa	E	The glycine cleavage system catalyzes the degradation of glycine	GLDC	GO:0001101,GO:0001505,GO:0003674,GO:0003824,GO:0004375,GO:0005488,GO:0005515,GO:0005575,GO:0005622,GO:0005623,GO:0005634,GO:0005737,GO:0005739,GO:0005759,GO:0005886,GO:0005960,GO:0006082,GO:0006091,GO:0006520,GO:0006544,GO:0006546,GO:0006807,GO:0008144,GO:0008150,GO:0008152,GO:0009055,GO:0009056,GO:0009063,GO:0009069,GO:0009071,GO:0009987,GO:0010033,GO:0010243,GO:0014070,GO:0014075,GO:0016020,GO:…	1.4.4.2	ko:K00281	ko00260,ko00630,ko01100,ko01110,ko01130,ko01200,map00260,map00630,map01100,map01110,map01130,map01200	M00532	R01221,R03425	RC00022,RC00929,RC02834,RC02880	ko00000,ko00001,ko00002,ko01000	-	-	-	GDC-P
g440.t1	136037.KDR20264	1.79e-82	260	COG5050@1|root,KOG2877@2759|Eukaryota,38FVW@33154|Opisthokonta,3BAJA@33208|Metazoa,3CVDD@33213|Bilateria,41WKT@6656|Arthropoda,3SG0Q@50557|Insecta	33208|Metazoa	I	Belongs to the CDP-alcohol phosphatidyltransferase class-I family	EPT1	GO:0003674,GO:0003824,GO:0004307,GO:0005575,GO:0005622,GO:0005623,GO:0005737,GO:0005783,GO:0005789,GO:0006629,GO:0006644,GO:0006646,GO:0006650,GO:0006793,GO:0006796,GO:0008150,GO:0008152,GO:0008610,GO:0008654,GO:0009058,GO:0009987,GO:0012505,GO:0016020,GO:0016740,GO:0016772,GO:0016780,GO:0017169,GO:0019637,GO:0031984,GO:0042175,GO:0043226,GO:0043227,GO:0043229,GO:0043231,GO:0044237,GO:0044238,GO:…	2.7.8.1	ko:K00993	ko00440,ko00564,ko00565,ko01100,ko01110,map00440,map00564,map00565,map01100,map01110	M00092	R02057,R04920,R06364,R07384	RC00002,RC00017,RC02894	ko00000,ko00001,ko00002,ko01000	-	-	-	CDP-OH_P_transf
g441.t1	10224.XP_002730613.1	4.11e-161	479	KOG0598@1|root,KOG0598@2759|Eukaryota,38BVS@33154|Opisthokonta,3B9HI@33208|Metazoa,3CTQR@33213|Bilateria	33208|Metazoa	T	Serine threonine-protein kinase	SGK1	GO:0000226,GO:0000902,GO:0001558,GO:0002028,GO:0002119,GO:0002164,GO:0003008,GO:0003013,GO:0003014,GO:0003096,GO:0003674,GO:0003824,GO:0004672,GO:0004674,GO:0004712,GO:0005246,GO:0005488,GO:0005515,GO:0005543,GO:0005547,GO:0005575,GO:0005622,GO:0005623,GO:0005634,GO:0005654,GO:0005737,GO:0005739,GO:0005768,GO:0005769,GO:0005783,GO:0005789,GO:0005829,GO:0005886,GO:0006355,GO:0006464,GO:0006468,GO:…	2.7.11.1	ko:K13302,ko:K13304	ko04068,ko04150,ko04151,ko04960,map04068,map04150,map04151,map04960	-	-	-	ko00000,ko00001,ko01000,ko01001	-	-	-	PX,Pkinase,Pkinase_C
g442.t1	126957.SMAR012437-PA	1.14e-48	158	COG0051@1|root,KOG0900@2759|Eukaryota,3A3H9@33154|Opisthokonta,3BQ9M@33208|Metazoa,3D79I@33213|Bilateria,41ZD3@6656|Arthropoda	33208|Metazoa	J	RNA binding. It is involved in the biological process described with translation	RPS20	GO:0000184,GO:0000956,GO:0002181,GO:0003674,GO:0003735,GO:0005198,GO:0005575,GO:0005622,GO:0005623,GO:0005634,GO:0005654,GO:0005737,GO:0005783,GO:0005789,GO:0005791,GO:0005829,GO:0005840,GO:0006139,GO:0006401,GO:0006402,GO:0006412,GO:0006413,GO:0006518,GO:0006605,GO:0006612,GO:0006613,GO:0006614,GO:0006725,GO:0006807,GO:0006810,GO:0006886,GO:0008104,GO:0008150,GO:0008152,GO:0009056,GO:0009057,GO:…	-	ko:K02969	ko03010,map03010	M00177	-	-	br01610,ko00000,ko00001,ko00002,ko03011	-	-	-	Ribosomal_S10
g443.t1	7955.ENSDARP00000090766	0	1063	COG0443@1|root,KOG0101@2759|Eukaryota,38BSZ@33154|Opisthokonta,3BA18@33208|Metazoa,3CWU8@33213|Bilateria,48265@7711|Chordata,48W7U@7742|Vertebrata,49S07@7898|Actinopterygii	33208|Metazoa	O	heat shock	HSPA8	GO:0000003,GO:0000082,GO:0000166,GO:0000278,GO:0000323,GO:0000375,GO:0000377,GO:0000398,GO:0000974,GO:0001655,GO:0001664,GO:0001775,GO:0001786,GO:0001822,GO:0001910,GO:0001912,GO:0001914,GO:0001916,GO:0001917,GO:0002252,GO:0002263,GO:0002274,GO:0002275,GO:0002283,GO:0002366,GO:0002376,GO:0002443,GO:0002444,GO:0002446,GO:0002682,GO:0002684,GO:0002697,GO:0002699,GO:0002703,GO:0002705,GO:0002706,GO:…	-	ko:K03283	ko03040,ko04010,ko04141,ko04144,ko04213,ko04612,ko04915,ko05134,ko05145,ko05162,ko05164,ko05169,map03040,map04010,map04141,map04144,map04213,map04612,map04915,map05134,map05145,map05162,map05164,map05169	M00353,M00355	-	-	ko00000,ko00001,ko00002,ko01009,ko03009,ko03029,ko03041,ko03051,ko03110,ko04131,ko04147,ko04516	1.A.33.1	-	-	HSP70
g444.t1	248742.XP_005645765.1	6.35e-10	68.2	KOG0379@1|root,KOG0379@2759|Eukaryota,37S5E@33090|Viridiplantae	33090|Viridiplantae	S	Nitrile-specifier protein	-	GO:0001101,GO:0003674,GO:0003676,GO:0003723,GO:0003729,GO:0005488,GO:0005575,GO:0005622,GO:0005623,GO:0005634,GO:0005737,GO:0005829,GO:0005911,GO:0006082,GO:0006790,GO:0006807,GO:0006950,GO:0006952,GO:0007275,GO:0007568,GO:0008150,GO:0008152,GO:0009056,GO:0009058,GO:0009506,GO:0009507,GO:0009536,GO:0009605,GO:0009607,GO:0009617,GO:0009719,GO:0009725,GO:0009753,GO:0009987,GO:0010033,GO:0010150,GO:…	-	ko:K20285	-	-	-	-	ko00000,ko04131	-	-	-	Jacalin,Kelch_1,Kelch_3,Kelch_4,Kelch_6
g445.t1	12957.ACEP12441-PA	2.87e-21	95.5	KOG3251@1|root,KOG3251@2759|Eukaryota,38FPM@33154|Opisthokonta,3BJE9@33208|Metazoa,3CY4F@33213|Bilateria,41Z40@6656|Arthropoda,3SMBF@50557|Insecta,46HMQ@7399|Hymenoptera	33208|Metazoa	U	Involved in transport of proteins from the cis medial- Golgi to the trans-Golgi network	GOSR2	GO:0000139,GO:0000149,GO:0003674,GO:0005484,GO:0005488,GO:0005515,GO:0005575,GO:0005622,GO:0005623,GO:0005737,GO:0005768,GO:0005770,GO:0005783,GO:0005789,GO:0005793,GO:0005794,GO:0005798,GO:0006605,GO:0006623,GO:0006810,GO:0006886,GO:0006888,GO:0006891,GO:0006892,GO:0006896,GO:0006900,GO:0006901,GO:0006903,GO:0006906,GO:0006950,GO:0006986,GO:0006996,GO:0007034,GO:0007154,GO:0007165,GO:0008104,GO:…	-	ko:K08496	ko04130,map04130	-	-	-	ko00000,ko00001,ko04131	-	-	-	V-SNARE_C
g446.t1	8479.XP_005306075.1	9.26e-100	302	KOG0764@1|root,KOG0764@2759|Eukaryota,38GH3@33154|Opisthokonta,3BDRN@33208|Metazoa,3D0M9@33213|Bilateria,47ZPS@7711|Chordata,48V3U@7742|Vertebrata,4CA9G@8459|Testudines	33208|Metazoa	C	Belongs to the mitochondrial carrier (TC 2.A.29) family	SLC25A32	GO:0001505,GO:0003674,GO:0005215,GO:0005310,GO:0005342,GO:0005575,GO:0005622,GO:0005623,GO:0005737,GO:0005739,GO:0005740,GO:0005743,GO:0006082,GO:0006520,GO:0006544,GO:0006575,GO:0006725,GO:0006732,GO:0006760,GO:0006766,GO:0006767,GO:0006807,GO:0006810,GO:0006811,GO:0006820,GO:0006835,GO:0006839,GO:0006855,GO:0006862,GO:0008150,GO:0008152,GO:0008509,GO:0008514,GO:0008517,GO:0009069,GO:0009987,GO:…	-	ko:K15115	-	-	-	-	ko00000,ko02000	2.A.29.10.1,2.A.29.10.2,2.A.29.10.3,2.A.29.10.5	-	-	Mito_carr
g447.t1	45351.EDO48999	1.16e-165	483	COG1362@1|root,KOG2596@2759|Eukaryota,38CES@33154|Opisthokonta,3BAN2@33208|Metazoa	33208|Metazoa	O	aminopeptidase activity	DNPEP	GO:0003674,GO:0003824,GO:0004177,GO:0005488,GO:0005515,GO:0005575,GO:0005576,GO:0005622,GO:0005623,GO:0005737,GO:0005829,GO:0006508,GO:0006518,GO:0006807,GO:0008150,GO:0008152,GO:0008233,GO:0008235,GO:0008237,GO:0008238,GO:0009987,GO:0016787,GO:0019538,GO:0034641,GO:0042802,GO:0043170,GO:0043603,GO:0044237,GO:0044238,GO:0044424,GO:0044444,GO:0044464,GO:0070006,GO:0070011,GO:0071704,GO:0140096,GO:…	3.4.11.21	ko:K01267	-	-	-	-	ko00000,ko01000,ko01002,ko04131	-	-	-	Peptidase_M18
g450.t1	126957.SMAR013140-PA	2.8e-159	474	COG0515@1|root,KOG2052@2759|Eukaryota,38CA3@33154|Opisthokonta,3BCPK@33208|Metazoa,3CRFY@33213|Bilateria,41XGY@6656|Arthropoda	33208|Metazoa	T	activity. It is involved in the biological process described with transmembrane receptor protein serine threonine kinase signaling pathway	ACVR1C	GO:0000003,GO:0000082,GO:0000122,GO:0000166,GO:0000186,GO:0000278,GO:0000902,GO:0000904,GO:0001101,GO:0001501,GO:0001525,GO:0001541,GO:0001558,GO:0001568,GO:0001654,GO:0001655,GO:0001666,GO:0001667,GO:0001701,GO:0001775,GO:0001822,GO:0001824,GO:0001832,GO:0001834,GO:0001837,GO:0001932,GO:0001934,GO:0001936,GO:0001937,GO:0001938,GO:0001942,GO:0001944,GO:0002009,GO:0002021,GO:0002088,GO:0002119,GO:…	2.7.11.30	ko:K04674,ko:K13567,ko:K13568	ko04010,ko04060,ko04068,ko04144,ko04218,ko04350,ko04371,ko04380,ko04390,ko04520,ko04550,ko04659,ko04926,ko04933,ko05142,ko05161,ko05166,ko05200,ko05210,ko05212,ko05220,ko05225,ko05226,map04010,map04060,map04068,map04144,map04218,map04350,map04371,map04380,map04390,map04520,map04550,map04659,map04926,map04933,map05142,map05161,map05166,map05200,map05210,map05212,map05220,map05225,map05226	M00680,M00681	-	-	ko00000,ko00001,ko00002,ko01000,ko01001,ko01020,ko04050	-	-	-	Activin_recp,Pkinase,Pkinase_Tyr,TGF_beta_GS
g451.t1	121225.PHUM361800-PA	4.39e-54	189	COG0089@1|root,KOG1751@2759|Eukaryota,3A1K9@33154|Opisthokonta,3BJFK@33208|Metazoa,3CZJC@33213|Bilateria,41V41@6656|Arthropoda,3SKHC@50557|Insecta,3E9YQ@33342|Paraneoptera	33208|Metazoa	J	Ribosomal protein L23, N-terminal domain	RPL23A	GO:0000027,GO:0000184,GO:0000956,GO:0002181,GO:0003674,GO:0003676,GO:0003723,GO:0003735,GO:0005198,GO:0005488,GO:0005575,GO:0005622,GO:0005623,GO:0005634,GO:0005737,GO:0005829,GO:0005840,GO:0006139,GO:0006401,GO:0006402,GO:0006412,GO:0006413,GO:0006518,GO:0006605,GO:0006612,GO:0006613,GO:0006614,GO:0006725,GO:0006807,GO:0006810,GO:0006886,GO:0006996,GO:0008104,GO:0008150,GO:0008152,GO:0008283,GO:…	-	ko:K02893	ko03010,map03010	M00177	-	-	br01610,ko00000,ko00001,ko00002,ko03011	-	-	-	Ribosomal_L23,Ribosomal_L23eN
g452.t1	7091.BGIBMGA012158-TA	1.69e-60	220	KOG3105@1|root,KOG3105@2759|Eukaryota,38EWM@33154|Opisthokonta,3BGSJ@33208|Metazoa,3D2I5@33213|Bilateria,42087@6656|Arthropoda,3STI2@50557|Insecta,448ZT@7088|Lepidoptera	33208|Metazoa	BD	Putative DNA-binding domain in centromere protein B, mouse jerky and transposases.	-	-	-	-	-	-	-	-	-	-	-	-	CENP-B_N,DDE_1,HTH_Tnp_Tc5
g453.t1	32264.tetur02g02280.1	3.04e-58	208	COG0724@1|root,KOG4212@2759|Eukaryota,39M82@33154|Opisthokonta,3BCYP@33208|Metazoa,3CU3Y@33213|Bilateria,41TT7@6656|Arthropoda	33208|Metazoa	A	nucleic acid binding	HNRNPM	GO:0000003,GO:0000228,GO:0000375,GO:0000377,GO:0000380,GO:0000398,GO:0000578,GO:0000785,GO:0000790,GO:0002237,GO:0003002,GO:0003006,GO:0003674,GO:0003676,GO:0003723,GO:0003729,GO:0003730,GO:0003823,GO:0005488,GO:0005515,GO:0005575,GO:0005622,GO:0005623,GO:0005634,GO:0005654,GO:0005681,GO:0005694,GO:0005737,GO:0006139,GO:0006396,GO:0006397,GO:0006403,GO:0006725,GO:0006807,GO:0007028,GO:0007154,GO:…	-	ko:K12887	ko03040,map03040	-	-	-	ko00000,ko00001,ko03041	-	-	-	HnRNP_M,RRM_1
g456.t1	10224.XP_002737170.1	4.27e-81	264	COG1230@1|root,KOG1484@2759|Eukaryota,39TC7@33154|Opisthokonta,3BBXW@33208|Metazoa,3CVRQ@33213|Bilateria	33208|Metazoa	P	Solute carrier family 30 (zinc transporter), member 6	SLC30A6	GO:0000041,GO:0000139,GO:0003674,GO:0005215,GO:0005385,GO:0005575,GO:0005622,GO:0005623,GO:0005737,GO:0005794,GO:0005802,GO:0006810,GO:0006811,GO:0006812,GO:0006829,GO:0006892,GO:0006895,GO:0008150,GO:0008324,GO:0010035,GO:0010038,GO:0010043,GO:0012505,GO:0015075,GO:0015318,GO:0016020,GO:0016192,GO:0016482,GO:0022857,GO:0022890,GO:0030001,GO:0031090,GO:0031984,GO:0032588,GO:0032879,GO:0034220,GO:…	-	ko:K14693	-	-	-	-	ko00000,ko02000	2.A.4.4.4	-	-	Cation_efflux
g458.t1	6669.EFX72447	2.43e-37	142	COG0428@1|root,KOG2693@2759|Eukaryota,38C7J@33154|Opisthokonta,3BBZP@33208|Metazoa,3CXNR@33213|Bilateria,41U33@6656|Arthropoda	33208|Metazoa	P	Metal ion transmembrane transporter activity. It is involved in the biological process described with metal ion transport	SLC39A6	GO:0000003,GO:0000041,GO:0001702,GO:0001763,GO:0002009,GO:0002011,GO:0002682,GO:0002684,GO:0002694,GO:0002696,GO:0002902,GO:0002903,GO:0003006,GO:0003674,GO:0005215,GO:0005385,GO:0005575,GO:0005622,GO:0005623,GO:0005737,GO:0005783,GO:0005886,GO:0005887,GO:0006810,GO:0006811,GO:0006812,GO:0006829,GO:0006873,GO:0006875,GO:0006882,GO:0006928,GO:0007275,GO:0007276,GO:0007280,GO:0007369,GO:0007399,GO:…	-	ko:K14711,ko:K14712,ko:K14716	-	-	-	-	ko00000,ko02000	2.A.5.4.10,2.A.5.4.13,2.A.5.4.16,2.A.5.4.2,2.A.5.4.6	-	-	Zip
g460.t1	7370.XP_005175747.1	3.21e-43	149	KOG3445@1|root,KOG3445@2759|Eukaryota,3A1PQ@33154|Opisthokonta,3BQB6@33208|Metazoa,3D7D6@33213|Bilateria,41YRX@6656|Arthropoda,3SM74@50557|Insecta,451BC@7147|Diptera	33208|Metazoa	J	39S ribosomal protein L43	MRPL43	GO:0000313,GO:0000315,GO:0003674,GO:0003735,GO:0005198,GO:0005575,GO:0005622,GO:0005623,GO:0005737,GO:0005739,GO:0005740,GO:0005743,GO:0005759,GO:0005761,GO:0005762,GO:0005840,GO:0006412,GO:0006414,GO:0006415,GO:0006518,GO:0006807,GO:0008150,GO:0008152,GO:0009058,GO:0009059,GO:0009987,GO:0010467,GO:0015934,GO:0016020,GO:0016043,GO:0019538,GO:0019866,GO:0022411,GO:0031090,GO:0031966,GO:0031967,GO:…	-	ko:K17424	-	-	-	-	br01610,ko00000,ko03011	-	-	-	L51_S25_CI-B8
g461.t1	6669.EFX79132	9.27e-134	401	KOG2183@1|root,KOG2183@2759|Eukaryota,38H4Q@33154|Opisthokonta,3BCW8@33208|Metazoa,3CSRE@33213|Bilateria,41UQK@6656|Arthropoda	33208|Metazoa	O	Serine-type peptidase activity. It is involved in the biological process described with proteolysis	pcp-5	GO:0003674,GO:0003824,GO:0004177,GO:0006508,GO:0006807,GO:0008150,GO:0008152,GO:0008233,GO:0008238,GO:0008239,GO:0016787,GO:0019538,GO:0043170,GO:0044238,GO:0070011,GO:0071704,GO:0140096,GO:1901564	3.4.16.2	ko:K01285	ko04614,ko04974,map04614,map04974	-	-	-	ko00000,ko00001,ko01000,ko01002	-	-	-	Peptidase_S28
g464.t1	7213.XP_004522249.1	3.36e-165	568	KOG0606@1|root,KOG0606@2759|Eukaryota,38D7M@33154|Opisthokonta,3BAJ2@33208|Metazoa,3CS8C@33213|Bilateria,41YB7@6656|Arthropoda,3SID9@50557|Insecta,451TS@7147|Diptera	33208|Metazoa	T	protein serine threonine kinase activity. It is involved in the biological process described with protein phosphorylation	MAST4	GO:0000003,GO:0000166,GO:0000287,GO:0001667,GO:0001817,GO:0002064,GO:0002065,GO:0002066,GO:0003006,GO:0003674,GO:0003824,GO:0004672,GO:0004674,GO:0005488,GO:0005515,GO:0005524,GO:0005575,GO:0005622,GO:0005623,GO:0005634,GO:0005737,GO:0005856,GO:0005886,GO:0006464,GO:0006468,GO:0006793,GO:0006796,GO:0006807,GO:0006810,GO:0006928,GO:0006996,GO:0007010,GO:0007017,GO:0007018,GO:0007030,GO:0007032,GO:…	2.7.11.1	ko:K08789	-	-	-	-	ko00000,ko01000,ko01001	-	-	-	DUF1908,PDZ,Pkinase
g468.t1	7994.ENSAMXP00000000634	7.74e-55	184	COG2084@1|root,KOG0409@2759|Eukaryota,38F1G@33154|Opisthokonta,3BCEW@33208|Metazoa,3CUIN@33213|Bilateria,47ZH8@7711|Chordata,497QD@7742|Vertebrata,49XEW@7898|Actinopterygii	33208|Metazoa	I	3-hydroxyisobutyrate dehydrogenase	HIBADH	GO:0003674,GO:0003824,GO:0005575,GO:0005622,GO:0005623,GO:0005737,GO:0005739,GO:0005759,GO:0006082,GO:0006520,GO:0006573,GO:0006574,GO:0006807,GO:0008150,GO:0008152,GO:0008442,GO:0009056,GO:0009063,GO:0009081,GO:0009083,GO:0009987,GO:0016054,GO:0016491,GO:0016614,GO:0016616,GO:0019752,GO:0031974,GO:0043226,GO:0043227,GO:0043229,GO:0043231,GO:0043233,GO:0043436,GO:0044237,GO:0044238,GO:0044248,GO:…	1.1.1.31	ko:K00020	ko00280,ko01100,map00280,map01100	-	R05066	RC00099	ko00000,ko00001,ko01000	-	-	-	NAD_binding_11,NAD_binding_2
g469.t1	7244.FBpp0228745	6.24e-12	75.1	KOG3720@1|root,KOG3720@2759|Eukaryota,38FTJ@33154|Opisthokonta,3B97H@33208|Metazoa,3CVMH@33213|Bilateria,41XMX@6656|Arthropoda,3SIBZ@50557|Insecta,44Y45@7147|Diptera,45NTU@7214|Drosophilidae	33208|Metazoa	I	Belongs to the histidine acid phosphatase family	-	GO:0003674,GO:0003824,GO:0003993,GO:0005488,GO:0005515,GO:0005575,GO:0005576,GO:0005615,GO:0005622,GO:0005623,GO:0005634,GO:0006793,GO:0006796,GO:0008150,GO:0008152,GO:0009987,GO:0016311,GO:0016787,GO:0016788,GO:0016791,GO:0031982,GO:0042578,GO:0042802,GO:0042803,GO:0043226,GO:0043227,GO:0043229,GO:0043230,GO:0043231,GO:0044237,GO:0044421,GO:0044424,GO:0044464,GO:0046983,GO:0070062,GO:1903561	3.1.3.2,3.1.3.5	ko:K14410,ko:K19283	ko00740,ko01100,ko04142,map00740,map01100,map04142	-	R00548,R11527	RC00017	ko00000,ko00001,ko01000	-	-	-	His_Phos_2
g470.t1	10224.XP_006817603.1	4.27e-26	112	KOG2846@1|root,KOG2846@2759|Eukaryota,39T6G@33154|Opisthokonta,3BEMN@33208|Metazoa,3CZII@33213|Bilateria	33208|Metazoa	S	Lunapark, ER junction formation factor	KIAA1715	GO:0003674,GO:0005488,GO:0005515,GO:0005575,GO:0005622,GO:0005623,GO:0005634,GO:0005654,GO:0005737,GO:0005783,GO:0005789,GO:0006810,GO:0006950,GO:0006996,GO:0007029,GO:0007154,GO:0007267,GO:0007268,GO:0007275,GO:0007399,GO:0007416,GO:0007596,GO:0007599,GO:0007610,GO:0007626,GO:0008021,GO:0008150,GO:0009611,GO:0009653,GO:0009790,GO:0009987,GO:0010256,GO:0010638,GO:0012505,GO:0016020,GO:0016021,GO:…	-	-	-	-	-	-	-	-	-	-	zinc_ribbon_10
g471.t1	6669.EFX74736	1.17e-175	533	KOG2556@1|root,KOG2556@2759|Eukaryota,38FJ3@33154|Opisthokonta,3BB7S@33208|Metazoa,3CZ4C@33213|Bilateria,41VAY@6656|Arthropoda	33208|Metazoa	MV	metalloendopeptidase activity. It is involved in the biological process described with	LMLN	GO:0000003,GO:0000070,GO:0000226,GO:0000278,GO:0000280,GO:0000819,GO:0003006,GO:0003674,GO:0003824,GO:0005575,GO:0005622,GO:0005623,GO:0005737,GO:0005811,GO:0005829,GO:0005912,GO:0005924,GO:0005925,GO:0006091,GO:0006323,GO:0006325,GO:0006338,GO:0006508,GO:0006807,GO:0006928,GO:0006996,GO:0007010,GO:0007017,GO:0007049,GO:0007051,GO:0007052,GO:0007059,GO:0007076,GO:0007088,GO:0007098,GO:0007100,GO:…	-	ko:K13539	-	-	-	-	ko00000,ko01000,ko01002,ko03036	-	-	-	Peptidase_M8
g474.t1	7217.FBpp0115407	3.15e-69	228	COG5347@1|root,KOG0703@2759|Eukaryota,38IKR@33154|Opisthokonta,3BEEP@33208|Metazoa,3CW4W@33213|Bilateria,41XHN@6656|Arthropoda,3SI3P@50557|Insecta,44YCM@7147|Diptera,45PGH@7214|Drosophilidae	33208|Metazoa	T	ARF GTPase activator activity. It is involved in the biological process described with regulation of ARF GTPase activity	SMAP1	GO:0002682,GO:0002684,GO:0003674,GO:0005096,GO:0005488,GO:0005515,GO:0005575,GO:0005622,GO:0005623,GO:0005737,GO:0008047,GO:0008150,GO:0030100,GO:0030234,GO:0030276,GO:0030695,GO:0032879,GO:0043085,GO:0043087,GO:0043547,GO:0044093,GO:0044424,GO:0044464,GO:0045595,GO:0045597,GO:0045637,GO:0045639,GO:0045646,GO:0045648,GO:0048259,GO:0048518,GO:0048522,GO:0050789,GO:0050790,GO:0050793,GO:0050794,GO:…	-	ko:K12486	ko04144,map04144	-	-	-	ko00000,ko00001,ko04131	-	-	-	ArfGap
g475.t1	7029.ACYPI53252-PA	1.44e-32	129	COG0507@1|root,KOG0987@2759|Eukaryota,38G2J@33154|Opisthokonta,3BIV7@33208|Metazoa,3D0M2@33213|Bilateria,420YJ@6656|Arthropoda,3SKNH@50557|Insecta,3EDP7@33342|Paraneoptera	33208|Metazoa	L	PIF1-like helicase	-	-	3.6.4.12	ko:K15255	-	-	-	-	ko00000,ko01000,ko03029,ko03032	-	-	-	Helitron_like_N,PIF1
g476.t1	7029.ACYPI39736-PA	1.08e-60	213	COG0507@1|root,KOG0987@2759|Eukaryota,38G2J@33154|Opisthokonta,3BU5U@33208|Metazoa,3DBXE@33213|Bilateria,422AQ@6656|Arthropoda	33208|Metazoa	D	Helitron helicase-like domain at N-terminus	-	-	-	-	-	-	-	-	-	-	-	-	Helitron_like_N,PIF1
g478.t1	136037.KDR13278	2.8e-78	257	KOG3973@1|root,KOG3973@2759|Eukaryota,38C4H@33154|Opisthokonta,3BGFC@33208|Metazoa,3CUA4@33213|Bilateria,41WZK@6656|Arthropoda,3SI1H@50557|Insecta	33208|Metazoa	S	Protein of unknown function (DUF2465)	FAM98A	GO:0003674,GO:0003676,GO:0003723,GO:0003824,GO:0005488,GO:0005515,GO:0005575,GO:0005622,GO:0005623,GO:0005634,GO:0005654,GO:0005737,GO:0006464,GO:0006479,GO:0006807,GO:0008150,GO:0008152,GO:0008168,GO:0008213,GO:0008276,GO:0008284,GO:0009893,GO:0009987,GO:0010468,GO:0010604,GO:0010628,GO:0016740,GO:0016741,GO:0019222,GO:0019538,GO:0031344,GO:0031346,GO:0031974,GO:0031981,GO:0032259,GO:0032418,GO:…	-	ko:K15434	-	-	-	-	ko00000,ko03016	-	-	-	DUF2465
g479.t1	6183.Smp_049010.1	8.53e-26	118	KOG2191@1|root,KOG2191@2759|Eukaryota,38BV5@33154|Opisthokonta,3BBMF@33208|Metazoa,3D00T@33213|Bilateria	33208|Metazoa	A	RNA splicing, via transesterification reactions with bulged adenosine as nucleophile	NOVA1	GO:0000375,GO:0000377,GO:0000381,GO:0000398,GO:0003674,GO:0003676,GO:0003723,GO:0003729,GO:0005488,GO:0005515,GO:0005575,GO:0005622,GO:0005623,GO:0005634,GO:0005730,GO:0006139,GO:0006396,GO:0006397,GO:0006725,GO:0006807,GO:0007154,GO:0007267,GO:0007268,GO:0007275,GO:0007399,GO:0007417,GO:0007610,GO:0007626,GO:0008150,GO:0008152,GO:0008380,GO:0009987,GO:0010467,GO:0010468,GO:0016070,GO:0016071,GO:…	-	ko:K14944	-	-	-	-	ko00000,ko03041	-	-	-	KH_1
g480.t1	588596.U9T691	9.76e-64	202	COG0452@1|root,KOG0672@2759|Eukaryota,38DMT@33154|Opisthokonta,3NY1N@4751|Fungi	4751|Fungi	DP	Phosphopantothenoylcysteine decarboxylase	-	GO:0000166,GO:0003674,GO:0003824,GO:0004633,GO:0005488,GO:0005575,GO:0005622,GO:0005623,GO:0005737,GO:0006139,GO:0006163,GO:0006164,GO:0006725,GO:0006732,GO:0006753,GO:0006793,GO:0006796,GO:0006807,GO:0006950,GO:0006970,GO:0008150,GO:0008152,GO:0009058,GO:0009108,GO:0009117,GO:0009150,GO:0009152,GO:0009165,GO:0009259,GO:0009260,GO:0009628,GO:0009651,GO:0009987,GO:0015936,GO:0015937,GO:0016829,GO:…	2.3.1.47,4.1.1.36	ko:K00652,ko:K01598	ko00770,ko00780,ko01100,map00770,map00780,map01100	M00120,M00123,M00573,M00577	R03210,R03269,R10124	RC00004,RC00039,RC00822,RC02725	ko00000,ko00001,ko00002,ko01000,ko01007	-	-	-	Flavoprotein
g481.t1	132113.XP_003491847.1	3.44e-140	424	KOG1190@1|root,KOG1190@2759|Eukaryota,38H7H@33154|Opisthokonta,3B9RH@33208|Metazoa,3CRKU@33213|Bilateria,41U8E@6656|Arthropoda,3SKAY@50557|Insecta,46DPD@7399|Hymenoptera	33208|Metazoa	A	RNA recognition motif. (a.k.a. RRM, RBD, or RNP domain)	PTBP2	GO:0000003,GO:0000014,GO:0000226,GO:0000245,GO:0000375,GO:0000377,GO:0000381,GO:0000398,GO:0000900,GO:0000956,GO:0001067,GO:0001069,GO:0002009,GO:0002165,GO:0002791,GO:0002793,GO:0003006,GO:0003205,GO:0003231,GO:0003674,GO:0003676,GO:0003677,GO:0003697,GO:0003723,GO:0003727,GO:0003729,GO:0003730,GO:0003824,GO:0004518,GO:0004519,GO:0004520,GO:0004536,GO:0005488,GO:0005575,GO:0005622,GO:0005623,GO:…	-	ko:K08524,ko:K13218,ko:K14948,ko:K17844	ko03320,ko04151,ko04659,ko04919,ko04920,ko04932,ko04976,ko05160,ko05200,ko05202,ko05216,ko05222,ko05223,ko05226,map03320,map04151,map04659,map04919,map04920,map04932,map04976,map05160,map05200,map05202,map05216,map05222,map05223,map05226	-	-	-	ko00000,ko00001,ko03000,ko03019,ko03041,ko03310	-	-	-	RRM_1,RRM_5
g482.t1	9739.XP_004313349.1	6.77e-72	253	KOG4436@1|root,KOG4436@2759|Eukaryota,38CX3@33154|Opisthokonta,3B9N2@33208|Metazoa,3CWFB@33213|Bilateria,485GQ@7711|Chordata,493E1@7742|Vertebrata,3JD2R@40674|Mammalia,4J7UP@91561|Cetartiodactyla	33208|Metazoa	S	domain family member	TBC1D1	GO:0003674,GO:0005096,GO:0005102,GO:0005178,GO:0005488,GO:0005515,GO:0005575,GO:0005622,GO:0005623,GO:0005737,GO:0005794,GO:0005829,GO:0006810,GO:0006886,GO:0007155,GO:0008047,GO:0008104,GO:0008150,GO:0009986,GO:0009987,GO:0012505,GO:0015031,GO:0015833,GO:0016043,GO:0017016,GO:0017137,GO:0019899,GO:0022610,GO:0030234,GO:0030695,GO:0031267,GO:0031338,GO:0032879,GO:0032880,GO:0033036,GO:0033043,GO:…	-	ko:K17902,ko:K18341	ko04152,ko04919,ko04931,map04152,map04919,map04931	-	-	-	ko00000,ko00001,ko04131	-	-	-	DUF3350,PID,RabGAP-TBC
g483.t1	7739.XP_002585830.1	9.59e-124	378	KOG1435@1|root,KOG1435@2759|Eukaryota,38CV6@33154|Opisthokonta,3BD80@33208|Metazoa,3CXXJ@33213|Bilateria,47ZHZ@7711|Chordata	33208|Metazoa	IT	delta14-sterol reductase activity	LBR	GO:0000166,GO:0003674,GO:0003676,GO:0003677,GO:0003682,GO:0003824,GO:0005048,GO:0005488,GO:0005515,GO:0005521,GO:0005575,GO:0005622,GO:0005623,GO:0005634,GO:0005635,GO:0005637,GO:0005639,GO:0005643,GO:0005652,GO:0005737,GO:0005783,GO:0005789,GO:0005886,GO:0005887,GO:0006066,GO:0006629,GO:0006694,GO:0006695,GO:0006996,GO:0006997,GO:0008139,GO:0008150,GO:0008152,GO:0008202,GO:0008203,GO:0008610,GO:…	1.3.1.70	ko:K00222,ko:K19532	ko00100,ko01100,ko01110,ko01130,map00100,map01100,map01110,map01130	M00101	R05639,R07483	RC01441	ko00000,ko00001,ko00002,ko01000,ko03036	-	-	-	ERG4_ERG24,LBR_tudor
g486.t1	31033.ENSTRUP00000046411	5.24e-86	282	KOG3842@1|root,KOG3842@2759|Eukaryota,399YS@33154|Opisthokonta,3BAYE@33208|Metazoa,3CVHB@33213|Bilateria,4834Z@7711|Chordata,48WN8@7742|Vertebrata,4A234@7898|Actinopterygii	33208|Metazoa	T	Pellino E3 ubiquitin protein ligase family member 2	PELI2	GO:0000209,GO:0001932,GO:0001934,GO:0002376,GO:0002682,GO:0002683,GO:0002759,GO:0002831,GO:0002832,GO:0002920,GO:0002921,GO:0003674,GO:0003824,GO:0004672,GO:0004674,GO:0004842,GO:0005575,GO:0005622,GO:0005623,GO:0005737,GO:0005829,GO:0005886,GO:0006464,GO:0006468,GO:0006793,GO:0006796,GO:0006807,GO:0006955,GO:0007154,GO:0007165,GO:0007166,GO:0008063,GO:0008150,GO:0008152,GO:0008348,GO:0008592,GO:…	2.3.2.27	ko:K11964	-	-	-	-	ko00000,ko01000,ko04121	-	-	-	Pellino
g487.t1	7029.ACYPI003347-PA	7.4e-18	89	KOG1994@1|root,KOG1994@2759|Eukaryota,39SU8@33154|Opisthokonta,3BFQX@33208|Metazoa,3CTUY@33213|Bilateria,41ZVM@6656|Arthropoda,3SN6G@50557|Insecta,3EAYJ@33342|Paraneoptera	33208|Metazoa	A	DUF4187	GPATCH11	GO:0000775,GO:0000776,GO:0005575,GO:0005622,GO:0005623,GO:0005694,GO:0032991,GO:0043226,GO:0043228,GO:0043229,GO:0043232,GO:0044422,GO:0044424,GO:0044427,GO:0044446,GO:0044464,GO:0098687	-	-	-	-	-	-	-	-	-	-	DUF4187,G-patch
g488.t1	7668.SPU_002174-tr	0	1834	COG0458@1|root,KOG0370@2759|Eukaryota,38CAC@33154|Opisthokonta,3B9FF@33208|Metazoa,3CS9A@33213|Bilateria	33208|Metazoa	F	carbamoyl-phosphate synthase (glutamine-hydrolyzing) activity	CPS1	GO:0000050,GO:0000052,GO:0000096,GO:0000166,GO:0001101,GO:0001505,GO:0001889,GO:0002237,GO:0003008,GO:0003013,GO:0003018,GO:0003674,GO:0003824,GO:0004087,GO:0004088,GO:0004175,GO:0005488,GO:0005509,GO:0005524,GO:0005543,GO:0005575,GO:0005622,GO:0005623,GO:0005634,GO:0005730,GO:0005737,GO:0005739,GO:0005740,GO:0005743,GO:0005759,GO:0006082,GO:0006508,GO:0006520,GO:0006525,GO:0006526,GO:0006629,GO:…	6.3.4.16	ko:K01948	ko00220,ko00250,ko00910,ko01100,ko01120,ko01200,ko01230,map00220,map00250,map00910,map01100,map01120,map01200,map01230	M00029	R00149	RC00002,RC02804	ko00000,ko00001,ko00002,ko01000,ko01002	-	-	-	CPSase_L_D2,CPSase_L_D3,CPSase_sm_chain,GATase,MGS,OTCace,OTCace_N
g489.t1	7739.XP_002596604.1	3.52e-235	720	COG5022@1|root,KOG0164@2759|Eukaryota,38EEB@33154|Opisthokonta,3BA2S@33208|Metazoa,3CSGY@33213|Bilateria,4847G@7711|Chordata	33208|Metazoa	Z	positive regulation of vascular endothelial growth factor signaling pathway	MYO1H	GO:0000003,GO:0000146,GO:0000166,GO:0001726,GO:0002009,GO:0002165,GO:0002252,GO:0002253,GO:0002376,GO:0002429,GO:0002431,GO:0002433,GO:0002682,GO:0002684,GO:0002757,GO:0002764,GO:0002768,GO:0003006,GO:0003674,GO:0003774,GO:0003779,GO:0003824,GO:0005102,GO:0005488,GO:0005515,GO:0005516,GO:0005524,GO:0005543,GO:0005575,GO:0005622,GO:0005623,GO:0005634,GO:0005635,GO:0005643,GO:0005654,GO:0005730,GO:…	-	ko:K10356	-	-	-	-	ko00000,ko01009,ko03036,ko04131,ko04147,ko04812	-	-	-	IQ,Myosin_TH1,Myosin_head
g490.t1	7668.SPU_010014-tr	1.07e-159	509	KOG1140@1|root,KOG1140@2759|Eukaryota,38DXS@33154|Opisthokonta,3BB8P@33208|Metazoa,3CY2M@33213|Bilateria	33208|Metazoa	O	ubiquitin-dependent protein catabolic process via the N-end rule pathway	UBR1	GO:0000003,GO:0000151,GO:0000209,GO:0000280,GO:0000502,GO:0001101,GO:0003674,GO:0003824,GO:0004842,GO:0005488,GO:0005575,GO:0005622,GO:0005623,GO:0005737,GO:0005829,GO:0006139,GO:0006259,GO:0006310,GO:0006325,GO:0006342,GO:0006355,GO:0006464,GO:0006508,GO:0006511,GO:0006725,GO:0006807,GO:0006996,GO:0007049,GO:0007127,GO:0007131,GO:0007140,GO:0007141,GO:0007276,GO:0007283,GO:0008150,GO:0008152,GO:…	2.3.2.27	ko:K10625,ko:K10626	-	-	-	-	ko00000,ko01000,ko04121	-	-	-	ClpS,zf-UBR
g491.t1	43179.ENSSTOP00000021028	6.08e-91	286	KOG1140@1|root,KOG1140@2759|Eukaryota,38DXS@33154|Opisthokonta,3BB8P@33208|Metazoa,3CY2M@33213|Bilateria,487J1@7711|Chordata,493B9@7742|Vertebrata,3JBXW@40674|Mammalia,35J6Y@314146|Euarchontoglires,4PU1U@9989|Rodentia	33208|Metazoa	O	E3 ubiquitin-protein ligase	UBR2	GO:0000003,GO:0000151,GO:0000209,GO:0000280,GO:0001101,GO:0003674,GO:0003824,GO:0004842,GO:0005488,GO:0005575,GO:0005622,GO:0005623,GO:0005737,GO:0005829,GO:0006139,GO:0006259,GO:0006310,GO:0006325,GO:0006342,GO:0006355,GO:0006464,GO:0006508,GO:0006511,GO:0006725,GO:0006807,GO:0006996,GO:0007049,GO:0007127,GO:0007131,GO:0007140,GO:0007141,GO:0007276,GO:0007283,GO:0008150,GO:0008152,GO:0008270,GO:…	2.3.2.27	ko:K10626	-	-	-	-	ko00000,ko01000,ko04121	-	-	-	ClpS,zf-UBR
g494.t1	42254.XP_004600793.1	1.14e-53	193	KOG0226@1|root,KOG0226@2759|Eukaryota,38DU1@33154|Opisthokonta,3B94F@33208|Metazoa,3CSIQ@33213|Bilateria,483V0@7711|Chordata,48VR4@7742|Vertebrata,3JFWV@40674|Mammalia	33208|Metazoa	A	negative regulation of mRNA splicing, via spliceosome	RBM42	GO:0000375,GO:0000377,GO:0000398,GO:0001654,GO:0002088,GO:0003674,GO:0003676,GO:0003723,GO:0003729,GO:0005488,GO:0006139,GO:0006396,GO:0006397,GO:0006725,GO:0006807,GO:0007275,GO:0007423,GO:0008150,GO:0008152,GO:0008380,GO:0009892,GO:0009987,GO:0010467,GO:0010468,GO:0010605,GO:0010629,GO:0016070,GO:0016071,GO:0019219,GO:0019222,GO:0031323,GO:0031324,GO:0032501,GO:0032502,GO:0033119,GO:0034641,GO:…	-	-	-	-	-	-	-	-	-	-	RRM_1
g495.t1	6087.XP_002154660.2	9.72e-69	256	COG0513@1|root,KOG4284@2759|Eukaryota,38E1M@33154|Opisthokonta,3BE44@33208|Metazoa	33208|Metazoa	A	RNA secondary structure unwinding	DDX20	GO:0000003,GO:0000122,GO:0000244,GO:0000375,GO:0000377,GO:0000387,GO:0000398,GO:0003006,GO:0003674,GO:0003724,GO:0003824,GO:0004004,GO:0004386,GO:0005488,GO:0005515,GO:0005575,GO:0005622,GO:0005623,GO:0005634,GO:0005654,GO:0005730,GO:0005737,GO:0005829,GO:0005856,GO:0006139,GO:0006355,GO:0006357,GO:0006396,GO:0006397,GO:0006725,GO:0006807,GO:0006810,GO:0006913,GO:0007276,GO:0007281,GO:0007292,GO:…	3.6.4.13	ko:K13131	ko03013,map03013	M00426	-	-	ko00000,ko00001,ko00002,ko01000,ko03041	-	-	-	DEAD,Helicase_C
g496.t1	32264.tetur05g08180.1	1.42e-70	243	KOG2199@1|root,KOG2199@2759|Eukaryota,38HGY@33154|Opisthokonta,3BE6G@33208|Metazoa,3CVJP@33213|Bilateria,41XQ9@6656|Arthropoda	33208|Metazoa	T	It is involved in the biological process described with intracellular protein transport	STAM2	GO:0000003,GO:0001505,GO:0001932,GO:0001933,GO:0003674,GO:0005070,GO:0005488,GO:0005515,GO:0005575,GO:0005622,GO:0005623,GO:0005634,GO:0005654,GO:0005737,GO:0005768,GO:0005769,GO:0005829,GO:0005929,GO:0006464,GO:0006508,GO:0006807,GO:0006810,GO:0006836,GO:0006897,GO:0006914,GO:0006950,GO:0006996,GO:0007032,GO:0007034,GO:0007041,GO:0007154,GO:0007165,GO:0007166,GO:0007167,GO:0007169,GO:0007267,GO:…	-	ko:K04705	ko04144,ko04630,map04144,map04630	M00408	-	-	ko00000,ko00001,ko00002,ko04131	-	-	-	SH3_1,UIM,VHS
g497.t1	32264.tetur01g12920.1	6.62e-248	726	KOG2210@1|root,KOG2210@2759|Eukaryota,38CEM@33154|Opisthokonta,3B9SG@33208|Metazoa,3CT6Y@33213|Bilateria,41XQT@6656|Arthropoda	33208|Metazoa	U	Oxysterol-binding protein	-	GO:0007154,GO:0007165,GO:0007166,GO:0007167,GO:0007178,GO:0007179,GO:0008150,GO:0009719,GO:0009987,GO:0010033,GO:0023052,GO:0040008,GO:0040014,GO:0042221,GO:0048638,GO:0050789,GO:0050793,GO:0050794,GO:0050896,GO:0051239,GO:0051716,GO:0065007,GO:0070848,GO:0070887,GO:0071310,GO:0071363,GO:0071495,GO:0071559,GO:0071560	-	ko:K22285	-	-	-	-	ko00000,ko02000,ko04131	2.D.1.1	-	-	Oxysterol_BP,PH
g502.t1	27679.XP_003927362.1	9.9e-115	362	COG1231@1|root,KOG0029@2759|Eukaryota,39TNH@33154|Opisthokonta,3BB9T@33208|Metazoa,3CY3J@33213|Bilateria,488IX@7711|Chordata,497TF@7742|Vertebrata,3J8C7@40674|Mammalia,35CX7@314146|Euarchontoglires,4MDQC@9443|Primates	33208|Metazoa	Q	HI0933-like protein	KDM1B	GO:0000003,GO:0000166,GO:0000785,GO:0000786,GO:0003674,GO:0003824,GO:0005488,GO:0005515,GO:0005575,GO:0005622,GO:0005623,GO:0005634,GO:0005654,GO:0005694,GO:0006139,GO:0006259,GO:0006304,GO:0006305,GO:0006306,GO:0006325,GO:0006349,GO:0006464,GO:0006482,GO:0006508,GO:0006725,GO:0006807,GO:0006996,GO:0007276,GO:0008150,GO:0008152,GO:0008214,GO:0008270,GO:0009987,GO:0010468,GO:0016043,GO:0016491,GO:…	-	ko:K19413	-	-	-	-	ko00000,ko01000,ko03036	-	-	-	Amino_oxidase,SWIRM,zf-CW
g503.t1	9031.ENSGALP00000020669	2.24e-132	407	COG1231@1|root,KOG0029@2759|Eukaryota,39TNH@33154|Opisthokonta,3BB9T@33208|Metazoa,3CY3J@33213|Bilateria,488IX@7711|Chordata,497TF@7742|Vertebrata,4GNMK@8782|Aves	33208|Metazoa	Q	demethylase 1B	KDM1B	GO:0000003,GO:0000166,GO:0000785,GO:0000786,GO:0003674,GO:0003824,GO:0005488,GO:0005515,GO:0005575,GO:0005622,GO:0005623,GO:0005634,GO:0005654,GO:0005694,GO:0006139,GO:0006259,GO:0006304,GO:0006305,GO:0006306,GO:0006325,GO:0006349,GO:0006464,GO:0006482,GO:0006508,GO:0006725,GO:0006807,GO:0006996,GO:0007276,GO:0008150,GO:0008152,GO:0008214,GO:0008270,GO:0009987,GO:0010468,GO:0016043,GO:0016491,GO:…	-	ko:K19413	-	-	-	-	ko00000,ko01000,ko03036	-	-	-	Amino_oxidase,SWIRM,zf-CW
g504.t1	51511.ENSCSAVP00000010315	3.73e-15	77	KOG4407@1|root,KOG4407@2759|Eukaryota,38HAS@33154|Opisthokonta,3BB7A@33208|Metazoa,3CSDS@33213|Bilateria,482QX@7711|Chordata	33208|Metazoa	T	maintenance of Golgi location	ARHGAP21	GO:0000139,GO:0002009,GO:0002165,GO:0003674,GO:0005096,GO:0005488,GO:0005515,GO:0005575,GO:0005622,GO:0005623,GO:0005737,GO:0005794,GO:0005829,GO:0005856,GO:0005886,GO:0006810,GO:0006928,GO:0006996,GO:0007017,GO:0007018,GO:0007030,GO:0007154,GO:0007165,GO:0007264,GO:0007265,GO:0007266,GO:0007275,GO:0007444,GO:0007478,GO:0007480,GO:0007552,GO:0007560,GO:0008047,GO:0008104,GO:0008150,GO:0009653,GO:…	-	ko:K20315	-	-	-	-	ko00000,ko04131	-	-	-	PDZ,PH,PH_9,RhoGAP
g509.t1	7668.SPU_027876-tr	1.08e-90	277	KOG4609@1|root,KOG4609@2759|Eukaryota,38VED@33154|Opisthokonta,3BBT9@33208|Metazoa,3CUFS@33213|Bilateria	33208|Metazoa	S	Serine threonine-protein phosphatase Pgam5, mitochondrial	-	GO:0001932,GO:0001934,GO:0003674,GO:0003824,GO:0004721,GO:0004722,GO:0005488,GO:0005515,GO:0005575,GO:0005622,GO:0005623,GO:0005737,GO:0005739,GO:0006464,GO:0006470,GO:0006793,GO:0006796,GO:0006807,GO:0006950,GO:0008047,GO:0008150,GO:0008152,GO:0009266,GO:0009408,GO:0009628,GO:0009893,GO:0009987,GO:0010562,GO:0010604,GO:0010638,GO:0010821,GO:0010822,GO:0016020,GO:0016021,GO:0016311,GO:0016787,GO:…	3.1.3.16	ko:K15637	ko04137,ko04217,ko04668,map04137,map04217,map04668	-	-	-	ko00000,ko00001,ko01000	-	-	-	His_Phos_1
g510.t1	7165.AGAP000137-PA	6.08e-144	443	KOG0637@1|root,KOG0637@2759|Eukaryota,38C87@33154|Opisthokonta,3BFF6@33208|Metazoa,3CTRQ@33213|Bilateria,41W5Y@6656|Arthropoda,3SI95@50557|Insecta,44WVG@7147|Diptera,45FU8@7148|Nematocera	33208|Metazoa	G	It is involved in the biological process described with	-	-	-	ko:K15378	-	-	-	-	ko00000,ko02000	2.A.2.4,2.A.2.6	-	-	MFS_1,MFS_2
g511.t1	27679.XP_010343600.1	8.83e-31	133	COG3664@1|root,2QRES@2759|Eukaryota,38DZY@33154|Opisthokonta,3BH7F@33208|Metazoa,3CWYT@33213|Bilateria,48A82@7711|Chordata,48XKD@7742|Vertebrata,3J57Y@40674|Mammalia,35I77@314146|Euarchontoglires,4M84F@9443|Primates	33208|Metazoa	G	Iduronidase, alpha-L	IDUA	GO:0000323,GO:0000902,GO:0001501,GO:0003674,GO:0003824,GO:0003940,GO:0004553,GO:0005102,GO:0005488,GO:0005515,GO:0005575,GO:0005622,GO:0005623,GO:0005737,GO:0005764,GO:0005773,GO:0005775,GO:0005975,GO:0005984,GO:0006022,GO:0006026,GO:0006027,GO:0006029,GO:0006082,GO:0006790,GO:0006807,GO:0006996,GO:0007033,GO:0007040,GO:0007275,GO:0008150,GO:0008152,GO:0009056,GO:0009057,GO:0009100,GO:0009311,GO:…	3.2.1.76	ko:K01217	ko00531,ko01100,ko04142,map00531,map01100,map04142	M00076,M00078	R07813,R07822	-	ko00000,ko00001,ko00002,ko01000	-	-	-	Glyco_hydro_39
g512.t1	7719.XP_009858907.1	1.26e-26	122	KOG0850@1|root,KOG0850@2759|Eukaryota,39HE7@33154|Opisthokonta,3BBIF@33208|Metazoa,3CV5Q@33213|Bilateria,483MD@7711|Chordata	33208|Metazoa	K	homeobox	DLX5	GO:0000228,GO:0000785,GO:0000790,GO:0000902,GO:0000904,GO:0000976,GO:0000977,GO:0000978,GO:0000981,GO:0000982,GO:0000987,GO:0001012,GO:0001067,GO:0001077,GO:0001228,GO:0001501,GO:0001503,GO:0001649,GO:0001958,GO:0003674,GO:0003676,GO:0003677,GO:0003690,GO:0003700,GO:0005488,GO:0005515,GO:0005575,GO:0005622,GO:0005623,GO:0005634,GO:0005654,GO:0005694,GO:0005737,GO:0006139,GO:0006351,GO:0006355,GO:…	-	ko:K09315,ko:K18488,ko:K18489	ko04550,map04550	-	-	-	ko00000,ko00001,ko03000	-	-	-	DLL_N,Homeobox
g514.t1	9986.ENSOCUP00000011202	1.79e-54	199	KOG2568@1|root,KOG2568@2759|Eukaryota,38HGW@33154|Opisthokonta,3BD9K@33208|Metazoa,3CV77@33213|Bilateria,481TC@7711|Chordata,48VA2@7742|Vertebrata,3J8KZ@40674|Mammalia,359Q8@314146|Euarchontoglires	33208|Metazoa	S	retrograde transport, endosome to Golgi	TMEM87B	GO:0000139,GO:0005575,GO:0005622,GO:0005623,GO:0005737,GO:0005794,GO:0005795,GO:0006810,GO:0008150,GO:0012505,GO:0016020,GO:0016192,GO:0016197,GO:0016482,GO:0031090,GO:0031984,GO:0031985,GO:0032580,GO:0042147,GO:0043226,GO:0043227,GO:0043229,GO:0043231,GO:0044422,GO:0044424,GO:0044431,GO:0044444,GO:0044446,GO:0044464,GO:0046907,GO:0051179,GO:0051234,GO:0051641,GO:0051649,GO:0098588,GO:0098791	-	-	-	-	-	-	-	-	-	-	Lung_7-TM_R
g515.t1	45351.EDO42448	1.58e-36	134	KOG2568@1|root,KOG2568@2759|Eukaryota,38HGW@33154|Opisthokonta,3BD9K@33208|Metazoa	33208|Metazoa	S	Transmembrane protein 87A	TMEM87A	GO:0000139,GO:0005575,GO:0005622,GO:0005623,GO:0005737,GO:0005794,GO:0005795,GO:0006810,GO:0008150,GO:0012505,GO:0016020,GO:0016192,GO:0016197,GO:0016482,GO:0031090,GO:0031984,GO:0031985,GO:0032580,GO:0042147,GO:0043226,GO:0043227,GO:0043229,GO:0043231,GO:0044422,GO:0044424,GO:0044431,GO:0044444,GO:0044446,GO:0044464,GO:0046907,GO:0051179,GO:0051234,GO:0051641,GO:0051649,GO:0098588,GO:0098791	-	-	-	-	-	-	-	-	-	-	Lung_7-TM_R
g516.t1	38654.XP_006039556.1	1.34e-27	126	KOG3850@1|root,KOG3850@2759|Eukaryota,39M9F@33154|Opisthokonta,3BB9U@33208|Metazoa,3CV42@33213|Bilateria,485DD@7711|Chordata,48WXA@7742|Vertebrata	33208|Metazoa	S	transmembrane and coiled-coil	TMCC1	GO:0003674,GO:0005488,GO:0005515,GO:0005575,GO:0005622,GO:0005623,GO:0005737,GO:0005783,GO:0005791,GO:0005829,GO:0006996,GO:0007029,GO:0007275,GO:0007399,GO:0007417,GO:0007420,GO:0008150,GO:0009987,GO:0010256,GO:0012505,GO:0016043,GO:0022607,GO:0032501,GO:0032502,GO:0042802,GO:0042803,GO:0043226,GO:0043227,GO:0043229,GO:0043231,GO:0043933,GO:0044085,GO:0044424,GO:0044444,GO:0044464,GO:0046982,GO:…	-	-	-	-	-	-	-	-	-	-	Tmemb_cc2
g517.t1	69293.ENSGACP00000018281	2.13e-73	263	COG5141@1|root,KOG0954@2759|Eukaryota,38DSU@33154|Opisthokonta,3BBJP@33208|Metazoa,3CUFP@33213|Bilateria,480C6@7711|Chordata,496JZ@7742|Vertebrata,4A0I9@7898|Actinopterygii	33208|Metazoa	S	Jade family PHD finger 3	JADE3	GO:0000123,GO:0001654,GO:0001745,GO:0001751,GO:0001754,GO:0005575,GO:0005622,GO:0005623,GO:0005634,GO:0005654,GO:0006325,GO:0006464,GO:0006473,GO:0006475,GO:0006807,GO:0006996,GO:0007275,GO:0007399,GO:0007423,GO:0008150,GO:0008152,GO:0009653,GO:0009887,GO:0009966,GO:0009968,GO:0009987,GO:0010646,GO:0010648,GO:0016043,GO:0016569,GO:0016570,GO:0016573,GO:0018193,GO:0018205,GO:0018393,GO:0018394,GO:…	-	ko:K11347,ko:K22156	-	-	-	-	ko00000,ko03036	-	-	-	EPL1,PHD_2,zf-HC5HC2H_2
g518.t1	126957.SMAR010140-PA	7.61e-32	135	KOG2266@1|root,KOG2266@2759|Eukaryota,38HXT@33154|Opisthokonta,3BDKX@33208|Metazoa,3CVSR@33213|Bilateria,41YP6@6656|Arthropoda	33208|Metazoa	B	DNA- binding	DEK	GO:0003674,GO:0003682,GO:0005488,GO:0005515,GO:0005575,GO:0005622,GO:0005623,GO:0005634,GO:0005654,GO:0005737,GO:0006139,GO:0006282,GO:0006325,GO:0006338,GO:0006351,GO:0006355,GO:0006357,GO:0006366,GO:0006725,GO:0006807,GO:0006996,GO:0007154,GO:0007165,GO:0008150,GO:0008152,GO:0009058,GO:0009059,GO:0009889,GO:0009893,GO:0009987,GO:0010467,GO:0010468,GO:0010556,GO:0010604,GO:0010628,GO:0016032,GO:…	-	ko:K17046	-	-	-	-	ko00000,ko03036	-	-	-	DEK_C
g522.t1	45351.EDO44833	1.58e-242	694	COG0591@1|root,KOG2349@2759|Eukaryota,38E3B@33154|Opisthokonta,3BA8Y@33208|Metazoa	33208|Metazoa	P	glucose:sodium symporter activity	SLC5A3	GO:0003674,GO:0005215,GO:0005365,GO:0005367,GO:0005575,GO:0005623,GO:0005886,GO:0005887,GO:0005975,GO:0006020,GO:0006066,GO:0006810,GO:0006811,GO:0006812,GO:0006814,GO:0007275,GO:0007399,GO:0007422,GO:0008150,GO:0008152,GO:0008324,GO:0009987,GO:0015075,GO:0015077,GO:0015081,GO:0015166,GO:0015291,GO:0015293,GO:0015294,GO:0015318,GO:0015370,GO:0015672,GO:0015791,GO:0015798,GO:0015850,GO:0016020,GO:…	-	ko:K14383	-	-	-	-	ko00000,ko02000	2.A.21.3.5	-	-	SSF
g523.t1	13735.ENSPSIP00000007194	1.43e-293	809	COG0541@1|root,KOG0780@2759|Eukaryota,38BX4@33154|Opisthokonta,3BHZB@33208|Metazoa,3CW2P@33213|Bilateria,4876U@7711|Chordata,48Y0A@7742|Vertebrata,4CDC5@8459|Testudines	33208|Metazoa	U	Signal recognition particle 54	SRP54	GO:0000166,GO:0001882,GO:0001883,GO:0003674,GO:0003676,GO:0003723,GO:0005048,GO:0005488,GO:0005525,GO:0005575,GO:0005622,GO:0005623,GO:0005634,GO:0005737,GO:0005786,GO:0005829,GO:0006605,GO:0006612,GO:0006613,GO:0006614,GO:0006616,GO:0006617,GO:0006810,GO:0006886,GO:0008104,GO:0008144,GO:0008150,GO:0008312,GO:0009987,GO:0015031,GO:0015833,GO:0016043,GO:0017076,GO:0019001,GO:0019003,GO:0022607,GO:…	3.6.5.4	ko:K03106	ko02024,ko03060,ko03070,map02024,map03060,map03070	M00335	-	-	ko00000,ko00001,ko00002,ko01000,ko02044	3.A.5.1,3.A.5.2,3.A.5.7,3.A.5.8,3.A.5.9	-	-	SRP54,SRP54_N,SRP_SPB
g524.t1	126957.SMAR005901-PA	7.45e-20	101	KOG2143@1|root,KOG2143@2759|Eukaryota,38XC5@33154|Opisthokonta,3BA5A@33208|Metazoa,3CRJJ@33213|Bilateria,41W51@6656|Arthropoda	33208|Metazoa	S	VRR_NUC	FAN1	GO:0000287,GO:0000724,GO:0000725,GO:0003674,GO:0003676,GO:0003677,GO:0003824,GO:0004518,GO:0004519,GO:0004520,GO:0004527,GO:0004536,GO:0005488,GO:0005515,GO:0005575,GO:0005576,GO:0005622,GO:0005623,GO:0005634,GO:0005654,GO:0005737,GO:0005829,GO:0006139,GO:0006259,GO:0006281,GO:0006289,GO:0006302,GO:0006310,GO:0006725,GO:0006807,GO:0006950,GO:0006974,GO:0008150,GO:0008152,GO:0008409,GO:0009987,GO:…	3.1.4.1	ko:K15363	ko03460,map03460	-	-	-	ko00000,ko00001,ko01000,ko03400	-	-	-	VRR_NUC
g525.t1	9646.ENSAMEP00000006793	5.94e-124	368	COG1094@1|root,KOG2874@2759|Eukaryota,38C7I@33154|Opisthokonta,3BECW@33208|Metazoa,3CRZJ@33213|Bilateria,488WY@7711|Chordata,496US@7742|Vertebrata,3JAMG@40674|Mammalia,3ERBX@33554|Carnivora	33208|Metazoa	A	Required for 40S ribosome biogenesis. Involved in nucleolar processing of pre-18S ribosomal RNA and ribosome assembly	KRR1	GO:0000462,GO:0005575,GO:0005576,GO:0005622,GO:0005623,GO:0005634,GO:0005654,GO:0005730,GO:0006139,GO:0006364,GO:0006396,GO:0006725,GO:0006807,GO:0008150,GO:0008152,GO:0009987,GO:0010467,GO:0016070,GO:0016072,GO:0022613,GO:0030490,GO:0030684,GO:0031974,GO:0031981,GO:0032040,GO:0032991,GO:0034470,GO:0034641,GO:0034660,GO:0042254,GO:0042274,GO:0043170,GO:0043226,GO:0043227,GO:0043228,GO:0043229,GO:…	-	ko:K06961	-	-	-	-	ko00000,ko03009	-	-	-	KH_1
g528.t1	7425.NV13862-PA	5.88e-138	420	COG1718@1|root,KOG2270@2759|Eukaryota,38F6V@33154|Opisthokonta,3BCV4@33208|Metazoa,3CY2U@33213|Bilateria,41TY0@6656|Arthropoda,3SFTE@50557|Insecta,46H46@7399|Hymenoptera	33208|Metazoa	DT	Belongs to the protein kinase superfamily. RIO-type Ser Thr kinase family	RIOK1	GO:0000003,GO:0001932,GO:0001933,GO:0002119,GO:0002164,GO:0003006,GO:0003674,GO:0003824,GO:0004672,GO:0005575,GO:0005622,GO:0005623,GO:0005634,GO:0005654,GO:0005737,GO:0005829,GO:0006139,GO:0006364,GO:0006396,GO:0006464,GO:0006468,GO:0006725,GO:0006793,GO:0006796,GO:0006807,GO:0007275,GO:0007276,GO:0007281,GO:0007292,GO:0007399,GO:0007548,GO:0008150,GO:0008152,GO:0008283,GO:0008284,GO:0008406,GO:…	2.7.11.1	ko:K07178	ko03008,map03008	-	-	-	ko00000,ko00001,ko01000,ko01001,ko03009	-	-	-	RIO1
g529.t1	7029.ACYPI006109-PA	9.37e-96	279	KOG3414@1|root,KOG3414@2759|Eukaryota,39ZUC@33154|Opisthokonta,3BAI4@33208|Metazoa,3CXF0@33213|Bilateria,41U5U@6656|Arthropoda,3SIV6@50557|Insecta,3E7QB@33342|Paraneoptera	33208|Metazoa	AD	Mitosis protein DIM1	TXNL4A	GO:0000245,GO:0000375,GO:0000377,GO:0000398,GO:0005575,GO:0005622,GO:0005623,GO:0005634,GO:0005682,GO:0006139,GO:0006396,GO:0006397,GO:0006725,GO:0006807,GO:0008150,GO:0008152,GO:0008380,GO:0009987,GO:0010467,GO:0016043,GO:0016070,GO:0016071,GO:0022607,GO:0022613,GO:0022618,GO:0030532,GO:0032991,GO:0034622,GO:0034641,GO:0043170,GO:0043226,GO:0043227,GO:0043229,GO:0043231,GO:0043933,GO:0044085,GO:…	-	ko:K12859	ko03040,map03040	M00354	-	-	ko00000,ko00001,ko00002,ko03041	-	-	-	DIM1
g530.t1	9978.XP_004591601.1	1.64e-139	403	COG0652@1|root,KOG0111@2759|Eukaryota,38CAH@33154|Opisthokonta,3BA07@33208|Metazoa,3CSNP@33213|Bilateria,48AKV@7711|Chordata,490CT@7742|Vertebrata,3J3AP@40674|Mammalia,35HPE@314146|Euarchontoglires	33208|Metazoa	A	PPIases accelerate the folding of proteins. It catalyzes the cis-trans isomerization of proline imidic peptide bonds in oligopeptides	PPIE	GO:0000375,GO:0000377,GO:0000398,GO:0000413,GO:0000737,GO:0000974,GO:0001775,GO:0002252,GO:0002263,GO:0002274,GO:0002275,GO:0002283,GO:0002366,GO:0002376,GO:0002443,GO:0002444,GO:0002446,GO:0003674,GO:0003676,GO:0003723,GO:0003727,GO:0003729,GO:0003755,GO:0003824,GO:0004518,GO:0005488,GO:0005515,GO:0005575,GO:0005576,GO:0005622,GO:0005623,GO:0005634,GO:0005654,GO:0005681,GO:0005684,GO:0005737,GO:…	5.2.1.8	ko:K09564	ko03040,map03040	M00355	-	-	ko00000,ko00001,ko00002,ko01000,ko03041,ko03110	-	-	-	Pro_isomerase,RRM_1
g532.t1	8090.ENSORLP00000018850	1.35e-73	237	COG1024@1|root,KOG1684@2759|Eukaryota,38EBG@33154|Opisthokonta,3BDAT@33208|Metazoa,3CYSP@33213|Bilateria,48211@7711|Chordata,4920N@7742|Vertebrata,49SK3@7898|Actinopterygii	33208|Metazoa	I	3-hydroxyisobutyryl-CoA hydrolase, mitochondrial	HIBCH	GO:0003674,GO:0003824,GO:0003860,GO:0005575,GO:0005622,GO:0005623,GO:0005737,GO:0005739,GO:0005759,GO:0006082,GO:0006520,GO:0006807,GO:0008150,GO:0008152,GO:0009056,GO:0009063,GO:0009081,GO:0009083,GO:0009987,GO:0016054,GO:0016289,GO:0016787,GO:0016788,GO:0016790,GO:0019752,GO:0031974,GO:0043226,GO:0043227,GO:0043229,GO:0043231,GO:0043233,GO:0043436,GO:0044237,GO:0044238,GO:0044248,GO:0044281,GO:…	3.1.2.4	ko:K05605	ko00280,ko00410,ko00640,ko01100,ko01200,map00280,map00410,map00640,map01100,map01200	M00013	R03158,R05064	RC00004,RC00014,RC00137	ko00000,ko00001,ko00002,ko01000	-	-	-	ECH_2
g533.t1	7029.ACYPI003941-PA	1.13e-27	105	KOG3390@1|root,KOG3390@2759|Eukaryota,3A3TZ@33154|Opisthokonta,3BRWP@33208|Metazoa,3D6GU@33213|Bilateria,41ZPI@6656|Arthropoda,3SN40@50557|Insecta,3EB2V@33342|Paraneoptera	33208|Metazoa	K	GCN5-like protein 1 (GCN5L1)	BLOC1S1	GO:0000323,GO:0003008,GO:0003674,GO:0005488,GO:0005515,GO:0005575,GO:0005622,GO:0005623,GO:0005737,GO:0005739,GO:0005740,GO:0005758,GO:0005759,GO:0005764,GO:0005765,GO:0005768,GO:0005769,GO:0005773,GO:0005774,GO:0005829,GO:0006091,GO:0006464,GO:0006473,GO:0006807,GO:0006810,GO:0006928,GO:0006996,GO:0007017,GO:0007018,GO:0007154,GO:0007267,GO:0007268,GO:0007274,GO:0007275,GO:0007399,GO:0007610,GO:…	-	ko:K20185	-	-	-	-	ko00000,ko04131	-	-	-	GCN5L1
g534.t1	7918.ENSLOCP00000011288	1.25e-86	271	COG4021@1|root,KOG2721@2759|Eukaryota,38EX4@33154|Opisthokonta,3BC5R@33208|Metazoa,3CSAP@33213|Bilateria,487Y0@7711|Chordata,493KX@7742|Vertebrata,49UGV@7898|Actinopterygii	33208|Metazoa	S	Adds a GMP to the 5'-end of tRNA(His) after transcription and RNase P cleavage	THG1L	GO:0000049,GO:0000166,GO:0000287,GO:0000966,GO:0001882,GO:0001883,GO:0003674,GO:0003676,GO:0003723,GO:0003824,GO:0005488,GO:0005515,GO:0005524,GO:0005525,GO:0005575,GO:0005622,GO:0005623,GO:0005737,GO:0005739,GO:0005829,GO:0006139,GO:0006396,GO:0006399,GO:0006400,GO:0006725,GO:0006807,GO:0008033,GO:0008144,GO:0008150,GO:0008152,GO:0008192,GO:0008193,GO:0009451,GO:0009987,GO:0010467,GO:0016043,GO:…	2.7.7.79	ko:K10761	-	-	-	-	ko00000,ko01000,ko03016	-	-	-	Thg1,Thg1C
g535.t1	9785.ENSLAFP00000020391	3.69e-195	632	COG5021@1|root,KOG0943@2759|Eukaryota,38C0M@33154|Opisthokonta,3BEYS@33208|Metazoa,3CW7E@33213|Bilateria,47ZGK@7711|Chordata,48Z9X@7742|Vertebrata,3JF1M@40674|Mammalia,3544K@311790|Afrotheria	33208|Metazoa	O	E3 ubiquitin-protein ligase	UBR5	GO:0000003,GO:0000209,GO:0000280,GO:0000910,GO:0001654,GO:0001817,GO:0001818,GO:0002009,GO:0002165,GO:0002791,GO:0002792,GO:0003006,GO:0003674,GO:0003824,GO:0004842,GO:0005488,GO:0005515,GO:0005575,GO:0005622,GO:0005623,GO:0005634,GO:0005654,GO:0005737,GO:0005829,GO:0006282,GO:0006464,GO:0006508,GO:0006511,GO:0006807,GO:0006950,GO:0006974,GO:0006996,GO:0006997,GO:0007049,GO:0007112,GO:0007140,GO:…	2.3.2.26	ko:K10593	ko04120,map04120	-	-	-	ko00000,ko00001,ko01000,ko04121	-	-	-	E3_UbLigase_EDD,HECT,PABP
g538.t1	1227499.C493_19236	4.26e-22	95.1	COG1024@1|root,arCOG00239@2157|Archaea,2Y3TG@28890|Euryarchaeota	28890|Euryarchaeota	I	Belongs to the enoyl-CoA hydratase isomerase family	-	-	-	-	-	-	-	-	-	-	-	-	ECH_1
g540.t1	7739.XP_002610529.1	3.35e-15	77.8	KOG4404@1|root,KOG4404@2759|Eukaryota	2759|Eukaryota	U	Potassium channel subfamily K member	KCNK12	GO:0003674,GO:0005215,GO:0005216,GO:0005261,GO:0005267,GO:0005575,GO:0005623,GO:0005886,GO:0005887,GO:0006810,GO:0006811,GO:0006812,GO:0006813,GO:0008150,GO:0008324,GO:0009987,GO:0015075,GO:0015077,GO:0015079,GO:0015267,GO:0015318,GO:0015672,GO:0016020,GO:0016021,GO:0022803,GO:0022838,GO:0022840,GO:0022841,GO:0022842,GO:0022857,GO:0022890,GO:0030001,GO:0030322,GO:0031224,GO:0031226,GO:0034220,GO:…	-	ko:K04921,ko:K04922	-	-	-	-	ko00000,ko04040	1.A.1.8	-	-	Ion_trans_2
g541.t1	126957.SMAR004871-PA	1.93e-179	546	KOG3762@1|root,KOG3762@2759|Eukaryota,38HU3@33154|Opisthokonta,3BAPX@33208|Metazoa,3CRZS@33213|Bilateria,41YBQ@6656|Arthropoda	33208|Metazoa	S	It is involved in the biological process described with transmembrane transport	MFSD6	GO:0003008,GO:0007600,GO:0008150,GO:0009266,GO:0009581,GO:0009582,GO:0009605,GO:0009628,GO:0016048,GO:0019233,GO:0032501,GO:0050877,GO:0050896,GO:0050906,GO:0050951,GO:0050961,GO:0050965,GO:0051606	-	-	-	-	-	-	-	-	-	-	MFS_1_like
g543.t1	7159.AAEL013144-PA	4.6e-140	406	KOG0643@1|root,KOG0643@2759|Eukaryota,38D40@33154|Opisthokonta,3B9W9@33208|Metazoa,3CYW6@33213|Bilateria,41VJ5@6656|Arthropoda,3SGNV@50557|Insecta,450BT@7147|Diptera,45GVX@7148|Nematocera	33208|Metazoa	J	Component of the eukaryotic translation initiation factor 3 (eIF-3) complex, which is involved in protein synthesis of a specialized repertoire of mRNAs and, together with other initiation factors, stimulates binding of mRNA and methionyl-tRNAi to the 40S ribosome. The eIF-3 complex specifically targets and initiates translation of a subset of mRNAs involved in cell proliferation	EIF3I	GO:0001525,GO:0001568,GO:0001889,GO:0001944,GO:0002040,GO:0003674,GO:0003676,GO:0003723,GO:0003743,GO:0005488,GO:0005515,GO:0005575,GO:0005622,GO:0005623,GO:0005737,GO:0005829,GO:0005852,GO:0006412,GO:0006413,GO:0006518,GO:0006807,GO:0007275,GO:0008135,GO:0008150,GO:0008152,GO:0009058,GO:0009059,GO:0009653,GO:0009987,GO:0010467,GO:0019538,GO:0019899,GO:0032501,GO:0032502,GO:0032991,GO:0034641,GO:…	-	ko:K03246	ko03013,map03013	-	-	-	ko00000,ko00001,ko03012	-	-	-	WD40
g544.t1	8496.XP_006275855.1	2.11e-26	111	KOG2447@1|root,KOG2447@2759|Eukaryota,38C03@33154|Opisthokonta,3BAZG@33208|Metazoa,3CU2K@33213|Bilateria,4811D@7711|Chordata,49481@7742|Vertebrata	33208|Metazoa	O	protein N-linked glycosylation	RPN2	GO:0000421,GO:0002252,GO:0002376,GO:0003674,GO:0005488,GO:0005575,GO:0005622,GO:0005623,GO:0005737,GO:0005773,GO:0005774,GO:0005776,GO:0005783,GO:0005789,GO:0005791,GO:0006464,GO:0006486,GO:0006487,GO:0006807,GO:0006996,GO:0007029,GO:0007568,GO:0008150,GO:0008152,GO:0008250,GO:0009058,GO:0009059,GO:0009100,GO:0009101,GO:0009987,GO:0010256,GO:0012505,GO:0016020,GO:0016043,GO:0018193,GO:0018196,GO:…	-	ko:K12667	ko00510,ko00513,ko01100,ko04141,map00510,map00513,map01100,map04141	M00072	-	-	ko00000,ko00001,ko00002	-	-	-	Ribophorin_II
g545.t1	45351.EDO46754	2.52e-96	302	COG1199@1|root,KOG1131@2759|Eukaryota,38EIZ@33154|Opisthokonta,3BBBF@33208|Metazoa	33208|Metazoa	L	5'-3' DNA helicase activity	ERCC2	GO:0000428,GO:0000439,GO:0001109,GO:0001111,GO:0001112,GO:0001113,GO:0001120,GO:0001503,GO:0001701,GO:0001942,GO:0002244,GO:0002262,GO:0002376,GO:0002520,GO:0003674,GO:0003678,GO:0003824,GO:0004003,GO:0004386,GO:0005488,GO:0005515,GO:0005575,GO:0005622,GO:0005623,GO:0005634,GO:0005654,GO:0005667,GO:0005669,GO:0005675,GO:0005694,GO:0005700,GO:0005703,GO:0005705,GO:0005737,GO:0005819,GO:0005829,GO:…	3.6.4.12	ko:K10844	ko03022,ko03420,map03022,map03420	M00290	-	-	ko00000,ko00001,ko00002,ko01000,ko03021,ko03400	-	-	-	DEAD_2,HBB,Helicase_C_2
g546.t1	244447.XP_008307125.1	7.65e-245	698	COG1199@1|root,KOG1131@2759|Eukaryota,38EIZ@33154|Opisthokonta,3BBBF@33208|Metazoa,3CTEQ@33213|Bilateria,483X0@7711|Chordata,49129@7742|Vertebrata,4A29A@7898|Actinopterygii	33208|Metazoa	KL	Excision repair cross-complementing rodent repair deficiency, complementation group 2	ERCC2	GO:0000428,GO:0000439,GO:0001109,GO:0001111,GO:0001112,GO:0001113,GO:0001120,GO:0001503,GO:0001701,GO:0001942,GO:0002244,GO:0002262,GO:0002376,GO:0002520,GO:0003674,GO:0003678,GO:0003824,GO:0004003,GO:0004386,GO:0005488,GO:0005515,GO:0005575,GO:0005622,GO:0005623,GO:0005634,GO:0005654,GO:0005667,GO:0005669,GO:0005675,GO:0005694,GO:0005700,GO:0005703,GO:0005705,GO:0005737,GO:0005819,GO:0005829,GO:…	3.6.4.12	ko:K10844	ko03022,ko03420,map03022,map03420	M00290	-	-	ko00000,ko00001,ko00002,ko01000,ko03021,ko03400	-	-	-	DEAD_2,HBB,Helicase_C_2
g547.t1	176946.XP_007441872.1	5.9e-201	614	COG2114@1|root,KOG1023@2759|Eukaryota,38E22@33154|Opisthokonta,3B9DY@33208|Metazoa,3CT6K@33213|Bilateria,47YWR@7711|Chordata,48V3H@7742|Vertebrata	33208|Metazoa	T	Natriuretic peptide receptor	NPR1	GO:0000166,GO:0001558,GO:0001653,GO:0001882,GO:0001883,GO:0003008,GO:0003013,GO:0003014,GO:0003018,GO:0003674,GO:0003824,GO:0004383,GO:0004888,GO:0004930,GO:0005488,GO:0005515,GO:0005525,GO:0005575,GO:0005622,GO:0005623,GO:0005737,GO:0005829,GO:0005886,GO:0005887,GO:0006139,GO:0006163,GO:0006164,GO:0006182,GO:0006584,GO:0006725,GO:0006753,GO:0006793,GO:0006796,GO:0006807,GO:0006810,GO:0006935,GO:…	4.6.1.2	ko:K12323,ko:K12324	ko00230,ko04022,ko04024,ko04270,ko04714,ko04921,ko04923,ko04924,ko04925,map00230,map04022,map04024,map04270,map04714,map04921,map04923,map04924,map04925	M00694	R00434	RC00295	ko00000,ko00001,ko00002,ko01000,ko01001	-	-	-	ANF_receptor,Guanylate_cyc,HNOBA,Pkinase_Tyr
g548.t1	126957.SMAR007645-PA	3.46e-137	412	COG0531@1|root,KOG1287@2759|Eukaryota,38BBK@33154|Opisthokonta,3B9U2@33208|Metazoa,3CR7T@33213|Bilateria,41X9Y@6656|Arthropoda	33208|Metazoa	E	amino acid transmembrane transporter activity. It is involved in the biological process described with amino acid transmembrane transport	SLC7A6	GO:0000820,GO:0000821,GO:0002376,GO:0003333,GO:0003674,GO:0005215,GO:0005342,GO:0005575,GO:0005622,GO:0005623,GO:0005886,GO:0005887,GO:0006082,GO:0006520,GO:0006521,GO:0006807,GO:0006810,GO:0006811,GO:0006812,GO:0006820,GO:0006865,GO:0006928,GO:0006950,GO:0006952,GO:0008150,GO:0008152,GO:0008509,GO:0008514,GO:0009605,GO:0009607,GO:0009620,GO:0009987,GO:0010565,GO:0015075,GO:0015171,GO:0015174,GO:…	-	ko:K13780,ko:K13867,ko:K13872	ko04150,ko04974,ko05230,map04150,map04974,map05230	-	-	-	ko00000,ko00001,ko02000	2.A.3.8,2.A.3.8.1,2.A.3.8.7	-	-	AA_permease_2
g550.t1	7425.NV12513-PA	1.26e-68	224	COG0382@1|root,KOG1381@2759|Eukaryota,38EGV@33154|Opisthokonta,3BD4E@33208|Metazoa,3CUJ8@33213|Bilateria,41UDV@6656|Arthropoda,3SHJE@50557|Insecta,46EFY@7399|Hymenoptera	33208|Metazoa	H	Catalyzes the prenylation of para-hydroxybenzoate (PHB) with an all-trans polyprenyl group. Mediates the second step in the final reaction sequence of coenzyme Q (CoQ) biosynthesis, which is the condensation of the polyisoprenoid side chain with PHB, generating the first membrane-bound Q intermediate	COQ2	GO:0000428,GO:0002083,GO:0002094,GO:0003674,GO:0003824,GO:0004659,GO:0005575,GO:0005622,GO:0005623,GO:0005634,GO:0005654,GO:0005666,GO:0005730,GO:0005736,GO:0005737,GO:0005739,GO:0005740,GO:0005743,GO:0005975,GO:0006066,GO:0006071,GO:0006139,GO:0006351,GO:0006360,GO:0006383,GO:0006725,GO:0006732,GO:0006733,GO:0006743,GO:0006744,GO:0006807,GO:0006950,GO:0006952,GO:0007275,GO:0007568,GO:0008150,GO:…	2.5.1.39	ko:K06125	ko00130,ko01100,ko01110,map00130,map01100,map01110	M00128	R05000,R05616,R07273	RC00209,RC02895	ko00000,ko00001,ko00002,ko01000,ko01006	-	-	-	UbiA
g555.t1	7425.NV13646-PA	1.93e-214	607	COG5159@1|root,KOG1464@2759|Eukaryota,38GQV@33154|Opisthokonta,3BGHW@33208|Metazoa,3CTUD@33213|Bilateria,41UJV@6656|Arthropoda,3SFZG@50557|Insecta,46HQT@7399|Hymenoptera	33208|Metazoa	OT	PCI/PINT associated module	COPS2	GO:0000003,GO:0000122,GO:0000338,GO:0000715,GO:0002009,GO:0003006,GO:0003674,GO:0003712,GO:0003714,GO:0005102,GO:0005488,GO:0005515,GO:0005575,GO:0005622,GO:0005623,GO:0005634,GO:0005654,GO:0005667,GO:0005737,GO:0005829,GO:0006139,GO:0006259,GO:0006281,GO:0006283,GO:0006289,GO:0006351,GO:0006355,GO:0006357,GO:0006366,GO:0006464,GO:0006508,GO:0006725,GO:0006807,GO:0006950,GO:0006974,GO:0006996,GO:…	-	ko:K12176	-	-	-	-	ko00000,ko04121	-	-	-	PCI
g556.t1	176946.XP_007440564.1	1.48e-31	129	COG0515@1|root,KOG2052@2759|Eukaryota,38CA3@33154|Opisthokonta,3BCPK@33208|Metazoa,3CRFY@33213|Bilateria,483M4@7711|Chordata,48XBZ@7742|Vertebrata	33208|Metazoa	T	epicardium morphogenesis	TGFBR1	GO:0000003,GO:0000122,GO:0000166,GO:0000186,GO:0000902,GO:0000904,GO:0001101,GO:0001501,GO:0001525,GO:0001558,GO:0001568,GO:0001654,GO:0001655,GO:0001666,GO:0001667,GO:0001701,GO:0001775,GO:0001822,GO:0001824,GO:0001837,GO:0001932,GO:0001934,GO:0001936,GO:0001937,GO:0001938,GO:0001944,GO:0002009,GO:0002088,GO:0002119,GO:0002164,GO:0002165,GO:0002376,GO:0002520,GO:0003002,GO:0003006,GO:0003007,GO:…	2.7.11.30	ko:K04673,ko:K04674,ko:K04675,ko:K13567,ko:K13568,ko:K13578	ko04010,ko04013,ko04060,ko04068,ko04144,ko04218,ko04350,ko04360,ko04371,ko04380,ko04390,ko04520,ko04550,ko04659,ko04926,ko04933,ko05142,ko05161,ko05166,ko05200,ko05210,ko05212,ko05220,ko05225,ko05226,ko05418,map04010,map04013,map04060,map04068,map04144,map04218,map04350,map04360,map04371,map04380,map04390,map04520,map04550,map04659,map04926,map04933,map05142,map05161,map05166,map05200,map05210,ma…	M00679,M00680,M00681	-	-	ko00000,ko00001,ko00002,ko01000,ko01001,ko01020,ko04050,ko04090	-	-	-	Activin_recp,Pkinase,Pkinase_Tyr,TGF_beta_GS
g558.t1	7070.TC007754-PA	3.81e-84	248	COG1552@1|root,KOG0003@2759|Eukaryota,39ZU5@33154|Opisthokonta,3BPCG@33208|Metazoa,3D67K@33213|Bilateria,41YX3@6656|Arthropoda,3SMAS@50557|Insecta	33208|Metazoa	J	Structural constituent of ribosome. It is involved in the biological process described with translation	RpL40	GO:0002181,GO:0003674,GO:0003735,GO:0005198,GO:0005575,GO:0005622,GO:0005623,GO:0005737,GO:0005829,GO:0005840,GO:0006412,GO:0006464,GO:0006508,GO:0006511,GO:0006518,GO:0006807,GO:0008150,GO:0008152,GO:0009056,GO:0009057,GO:0009058,GO:0009059,GO:0009987,GO:0010467,GO:0015934,GO:0016567,GO:0019538,GO:0019941,GO:0022625,GO:0022626,GO:0030163,GO:0031386,GO:0032446,GO:0032991,GO:0034641,GO:0034645,GO:…	-	ko:K02927	ko03010,map03010	M00177,M00179	-	-	br01610,ko00000,ko00001,ko00002,ko03011	-	-	-	Ribosomal_L40e,ubiquitin
g562.t1	126957.SMAR010984-PA	8.99e-156	492	KOG1721@1|root,KOG2326@1|root,KOG2592@1|root,KOG1721@2759|Eukaryota,KOG2326@2759|Eukaryota,KOG2592@2759|Eukaryota,38BDN@33154|Opisthokonta,3BBGA@33208|Metazoa,3CW0B@33213|Bilateria,41VID@6656|Arthropoda	33208|Metazoa	L	Serine incorporator (Serinc)	SERINC3	GO:0002252,GO:0002376,GO:0003333,GO:0003674,GO:0005215,GO:0005342,GO:0005488,GO:0005515,GO:0005575,GO:0005622,GO:0005623,GO:0005737,GO:0005783,GO:0005789,GO:0005794,GO:0005886,GO:0006082,GO:0006520,GO:0006563,GO:0006564,GO:0006575,GO:0006629,GO:0006643,GO:0006644,GO:0006650,GO:0006658,GO:0006665,GO:0006793,GO:0006796,GO:0006807,GO:0006810,GO:0006811,GO:0006812,GO:0006820,GO:0006865,GO:0006950,GO:…	-	-	-	-	-	-	-	-	-	-	Serinc
g565.t1	7070.TC015302-PA	6.74e-97	293	COG2226@1|root,KOG1540@2759|Eukaryota,38DCR@33154|Opisthokonta,3B9SJ@33208|Metazoa,3CR4Q@33213|Bilateria,41TQU@6656|Arthropoda,3SH4J@50557|Insecta	33208|Metazoa	H	Methyltransferase required for the conversion of 2- polyprenyl-6-methoxy-1,4-benzoquinol (DDMQH2) to 2-polyprenyl-3- methyl-6-methoxy-1,4-benzoquinol (DMQH2)	COQ5	GO:0003674,GO:0003824,GO:0005575,GO:0005622,GO:0005623,GO:0005737,GO:0005739,GO:0005759,GO:0006732,GO:0006733,GO:0006743,GO:0006744,GO:0008150,GO:0008152,GO:0008168,GO:0008169,GO:0008425,GO:0008757,GO:0009058,GO:0009108,GO:0009987,GO:0016740,GO:0016741,GO:0030580,GO:0031974,GO:0032259,GO:0032991,GO:0042180,GO:0042181,GO:0043226,GO:0043227,GO:0043229,GO:0043231,GO:0043233,GO:0043333,GO:0043334,GO:…	2.1.1.201	ko:K06127	ko00130,ko01100,ko01110,map00130,map01100,map01110	M00128	R04983,R08774	RC00003,RC01253	ko00000,ko00001,ko00002,ko01000	-	-	-	Ubie_methyltran
g566.t1	106582.XP_004568667.1	4.9e-172	488	COG0639@1|root,KOG0372@2759|Eukaryota,38D1F@33154|Opisthokonta,3BG75@33208|Metazoa,3CW5Z@33213|Bilateria,480TM@7711|Chordata,48VGC@7742|Vertebrata,49UP3@7898|Actinopterygii	33208|Metazoa	GT	Serine threonine-protein phosphatase 4 catalytic subunit	PPP4C	GO:0000003,GO:0000018,GO:0000278,GO:0000775,GO:0000902,GO:0000904,GO:0001525,GO:0001568,GO:0001944,GO:0003002,GO:0003674,GO:0003824,GO:0004704,GO:0004721,GO:0004722,GO:0005488,GO:0005515,GO:0005521,GO:0005575,GO:0005622,GO:0005623,GO:0005634,GO:0005654,GO:0005694,GO:0005737,GO:0005813,GO:0005815,GO:0005829,GO:0005856,GO:0005886,GO:0006282,GO:0006355,GO:0006357,GO:0006464,GO:0006468,GO:0006470,GO:…	3.1.3.16	ko:K15423	ko04922,map04922	-	-	-	ko00000,ko00001,ko01000,ko01009,ko03400	-	-	-	Metallophos
g567.t1	10224.XP_002734410.1	9.22e-273	772	COG0365@1|root,KOG1175@2759|Eukaryota,38BR4@33154|Opisthokonta,3BE2N@33208|Metazoa,3CXWE@33213|Bilateria	33208|Metazoa	I	acetate-CoA ligase activity	ACSS3	GO:0003674,GO:0003824,GO:0003987,GO:0005575,GO:0005622,GO:0005623,GO:0005737,GO:0005739,GO:0005759,GO:0006082,GO:0006091,GO:0006629,GO:0006631,GO:0006633,GO:0008150,GO:0008152,GO:0008610,GO:0009058,GO:0009987,GO:0015645,GO:0016053,GO:0016405,GO:0016874,GO:0016877,GO:0016878,GO:0017144,GO:0019752,GO:0031974,GO:0032787,GO:0043226,GO:0043227,GO:0043229,GO:0043231,GO:0043233,GO:0043436,GO:0044237,GO:…	6.2.1.17	ko:K01908	ko00640,ko01100,map00640,map01100	-	R00926,R01354	RC00004,RC00043,RC00070,RC02816	ko00000,ko00001,ko01000,ko01004	-	-	-	ACAS_N,AMP-binding,AMP-binding_C
g568.t1	7739.XP_002588369.1	4.49e-126	372	COG0462@1|root,KOG1448@2759|Eukaryota,39XAP@33154|Opisthokonta,3BMTX@33208|Metazoa,3D0Q4@33213|Bilateria,48I9K@7711|Chordata	33208|Metazoa	EF	N-terminal domain of ribose phosphate pyrophosphokinase	-	-	-	-	-	-	-	-	-	-	-	-	Pribosyltran,Pribosyltran_N
g569.t1	8469.XP_007070381.1	3.16e-18	83.2	KOG3991@1|root,KOG3991@2759|Eukaryota,38D99@33154|Opisthokonta,3B9SF@33208|Metazoa,3CWX8@33213|Bilateria,488IM@7711|Chordata,48ZKQ@7742|Vertebrata,4CBWA@8459|Testudines	33208|Metazoa	O	OTU deubiquitinase, ubiquitin aldehyde binding 1	OTUB1	GO:0003674,GO:0003824,GO:0004843,GO:0005488,GO:0005515,GO:0005575,GO:0005622,GO:0005623,GO:0005634,GO:0005654,GO:0005737,GO:0005829,GO:0006282,GO:0006464,GO:0006508,GO:0006807,GO:0006950,GO:0006974,GO:0008150,GO:0008152,GO:0008233,GO:0008234,GO:0009892,GO:0009987,GO:0010033,GO:0010605,GO:0010639,GO:0016579,GO:0016787,GO:0019219,GO:0019222,GO:0019538,GO:0019783,GO:0019784,GO:0019899,GO:0031056,GO:…	3.4.19.12	ko:K09602	-	-	-	-	ko00000,ko01000,ko01002,ko04121	-	-	-	Peptidase_C65
g573.t1	10224.XP_002740669.1	1.62e-130	374	KOG0181@1|root,KOG0181@2759|Eukaryota,38DNP@33154|Opisthokonta,3BAR7@33208|Metazoa,3D1XM@33213|Bilateria	33208|Metazoa	O	proteasome subunit alpha	PSMA2	GO:0000502,GO:0000932,GO:0001775,GO:0002252,GO:0002263,GO:0002274,GO:0002275,GO:0002283,GO:0002366,GO:0002376,GO:0002443,GO:0002444,GO:0002446,GO:0003674,GO:0005488,GO:0005515,GO:0005575,GO:0005576,GO:0005622,GO:0005623,GO:0005634,GO:0005654,GO:0005737,GO:0005829,GO:0005839,GO:0006464,GO:0006508,GO:0006511,GO:0006807,GO:0006810,GO:0006887,GO:0006955,GO:0008150,GO:0008152,GO:0009056,GO:0009057,GO:…	3.4.25.1	ko:K02726	ko03050,map03050	M00337,M00340	-	-	ko00000,ko00001,ko00002,ko01000,ko01002,ko03051	-	-	-	Proteasome,Proteasome_A_N
g577.t1	103372.F4X1H2	4.12e-32	117	COG5022@1|root,KOG0161@2759|Eukaryota,38CVC@33154|Opisthokonta,3BBPR@33208|Metazoa,3CSM1@33213|Bilateria,41UEN@6656|Arthropoda,3SR0P@50557|Insecta	33208|Metazoa	Z	Myosin N-terminal SH3-like domain	MYH9	GO:0000003,GO:0000146,GO:0000166,GO:0000212,GO:0000226,GO:0000278,GO:0000281,GO:0000287,GO:0000768,GO:0000902,GO:0000904,GO:0000910,GO:0001101,GO:0001525,GO:0001541,GO:0001568,GO:0001654,GO:0001655,GO:0001664,GO:0001667,GO:0001700,GO:0001701,GO:0001725,GO:0001726,GO:0001736,GO:0001738,GO:0001745,GO:0001764,GO:0001767,GO:0001768,GO:0001775,GO:0001778,GO:0001894,GO:0001931,GO:0001932,GO:0001934,GO:…	2.7.12.1	ko:K10352,ko:K17751,ko:K18669	ko04111,ko04260,ko04261,ko04530,ko05416,map04111,map04260,map04261,map04530,map05416	-	-	-	ko00000,ko00001,ko01000,ko01001,ko04147,ko04812	-	-	-	IQ,Myosin_N,Myosin_head,Myosin_tail_1
g578.t1	6412.HelroP164546	2.31e-15	80.5	COG5069@1|root,KOG0516@2759|Eukaryota	2759|Eukaryota	Z	cytoskeletal protein binding	-	-	-	-	-	-	-	-	-	-	-	-	-
g580.t1	121225.PHUM438320-PA	0	1202	KOG1839@1|root,KOG1839@2759|Eukaryota,38HJZ@33154|Opisthokonta,3BEBG@33208|Metazoa,3CWQM@33213|Bilateria,41UZM@6656|Arthropoda,3SJ7W@50557|Insecta,3E7EW@33342|Paraneoptera	33208|Metazoa	J	mRNA-binding protein involved in proper cytoplasmic distribution of mitochondria	CLUH	GO:0003674,GO:0003676,GO:0003723,GO:0003729,GO:0005488,GO:0005575,GO:0005622,GO:0005623,GO:0005737,GO:0005739,GO:0005740,GO:0005741,GO:0005783,GO:0005794,GO:0005819,GO:0005856,GO:0006996,GO:0007005,GO:0007275,GO:0007399,GO:0007405,GO:0008150,GO:0008283,GO:0008356,GO:0009987,GO:0012505,GO:0015630,GO:0016020,GO:0016043,GO:0017145,GO:0019867,GO:0019898,GO:0022008,GO:0030154,GO:0031090,GO:0031312,GO:…	-	ko:K03255	-	-	-	-	ko00000,ko03012	-	-	-	CLU,CLU_N,DUF727,TPR_10,TPR_12,eIF3_p135
g581.t1	6500.XP_005098322.1	6.14e-218	631	KOG2370@1|root,KOG2370@2759|Eukaryota,38DIP@33154|Opisthokonta,3BBK5@33208|Metazoa,3CX45@33213|Bilateria	33208|Metazoa	T	negative regulation of type I interferon-mediated signaling pathway	CACTIN	GO:0000003,GO:0000375,GO:0000377,GO:0000398,GO:0000578,GO:0001654,GO:0001817,GO:0001818,GO:0001932,GO:0001933,GO:0001959,GO:0001960,GO:0002237,GO:0002682,GO:0002683,GO:0002831,GO:0002832,GO:0003002,GO:0003006,GO:0003407,GO:0003674,GO:0003676,GO:0003723,GO:0005488,GO:0005515,GO:0005575,GO:0005622,GO:0005623,GO:0005634,GO:0005654,GO:0005681,GO:0005737,GO:0005829,GO:0006139,GO:0006355,GO:0006396,GO:…	-	-	-	-	-	-	-	-	-	-	CactinC_cactus,Cactin_mid
g582.t1	59538.XP_005959690.1	5.75e-09	60.5	COG3338@1|root,KOG0382@2759|Eukaryota,39TPX@33154|Opisthokonta,3BNSF@33208|Metazoa,3D2FG@33213|Bilateria,480ZI@7711|Chordata,498SA@7742|Vertebrata,3J6RQ@40674|Mammalia,4J8X6@91561|Cetartiodactyla	33208|Metazoa	P	carbonic anhydrase	CA5A	GO:0003674,GO:0003824,GO:0004089,GO:0005575,GO:0005622,GO:0005623,GO:0005737,GO:0005739,GO:0005759,GO:0005975,GO:0005996,GO:0006006,GO:0006094,GO:0006810,GO:0006811,GO:0006820,GO:0008150,GO:0008152,GO:0009058,GO:0015701,GO:0015711,GO:0016051,GO:0016829,GO:0016835,GO:0016836,GO:0019318,GO:0019319,GO:0031974,GO:0043226,GO:0043227,GO:0043229,GO:0043231,GO:0043233,GO:0044238,GO:0044281,GO:0044283,GO:…	4.2.1.1	ko:K01672	ko00910,map00910	-	R00132,R10092	RC02807	ko00000,ko00001,ko01000	-	-	-	Carb_anhydrase
g583.t1	7159.AAEL005036-PA	3.59e-12	68.9	KOG4780@1|root,KOG4780@2759|Eukaryota,38FN0@33154|Opisthokonta,3BG4W@33208|Metazoa,3CTB9@33213|Bilateria,41V0J@6656|Arthropoda,3SHMA@50557|Insecta,453WG@7147|Diptera,45I63@7148|Nematocera	33208|Metazoa	S	Rtr1/RPAP2 family	RPAP2	GO:0000428,GO:0003674,GO:0003824,GO:0004721,GO:0004722,GO:0005575,GO:0005622,GO:0005623,GO:0005634,GO:0005654,GO:0005730,GO:0005737,GO:0005829,GO:0006139,GO:0006351,GO:0006355,GO:0006357,GO:0006366,GO:0006464,GO:0006470,GO:0006725,GO:0006793,GO:0006796,GO:0006807,GO:0008150,GO:0008152,GO:0008420,GO:0009058,GO:0009059,GO:0009301,GO:0009889,GO:0009987,GO:0010467,GO:0010468,GO:0010556,GO:0016070,GO:…	3.1.3.16	ko:K20827	-	-	-	-	ko00000,ko01000,ko01009,ko03021	-	-	-	RPAP2_Rtr1
g584.t1	13037.EHJ71425	1.28e-34	133	2CB2G@1|root,2QPS6@2759|Eukaryota,38GJT@33154|Opisthokonta,3BAZU@33208|Metazoa,3CTFF@33213|Bilateria,41TDY@6656|Arthropoda,3SFSJ@50557|Insecta,441BV@7088|Lepidoptera	33208|Metazoa	G	GDP-fucose protein O-fucosyltransferase	POFUT2	GO:0001704,GO:0001707,GO:0003674,GO:0003824,GO:0005575,GO:0005622,GO:0005623,GO:0005737,GO:0005783,GO:0005789,GO:0005794,GO:0006355,GO:0006464,GO:0006486,GO:0006493,GO:0006807,GO:0007275,GO:0007369,GO:0007498,GO:0008150,GO:0008152,GO:0008417,GO:0009058,GO:0009059,GO:0009100,GO:0009101,GO:0009653,GO:0009790,GO:0009888,GO:0009889,GO:0009987,GO:0010468,GO:0010556,GO:0010717,GO:0012505,GO:0016020,GO:…	2.4.1.221	ko:K03691	ko00514,map00514	-	R09295	-	ko00000,ko00001,ko01000,ko01003	-	GT65,GT68	-	O-FucT
g586.t1	10224.XP_006813698.1	9.74e-90	307	COG2801@1|root,KOG0017@2759|Eukaryota,38F42@33154|Opisthokonta,3BA5H@33208|Metazoa,3CZSS@33213|Bilateria	33208|Metazoa	G	K02A2.6-like	-	-	-	-	-	-	-	-	-	-	-	-	RVT_1,rve,zf-CCHC
g587.t1	144197.XP_008283526.1	9.74e-54	188	COG2801@1|root,KOG0017@2759|Eukaryota,38F42@33154|Opisthokonta,3BA5H@33208|Metazoa,3CZSS@33213|Bilateria,48AQP@7711|Chordata,48YUZ@7742|Vertebrata	33208|Metazoa	L	K02A2.6-like	-	-	-	-	-	-	-	-	-	-	-	-	RVT_1,rve
g588.t1	45351.EDO39483	2.62e-104	340	28KU8@1|root,2QTAG@2759|Eukaryota,39UXQ@33154|Opisthokonta,3BUEB@33208|Metazoa	33208|Metazoa	S	STELLO glycosyltransferases	-	-	-	-	-	-	-	-	-	-	-	-	STELLO
g590.t1	126957.SMAR013016-PA	3.39e-211	623	KOG3554@1|root,KOG3554@2759|Eukaryota,38DA2@33154|Opisthokonta,3BCJ9@33208|Metazoa,3CRCW@33213|Bilateria,41XHW@6656|Arthropoda	33208|Metazoa	K	binding. It is involved in the biological process described with regulation of transcription, DNA-templated	MTA1	GO:0000003,GO:0000118,GO:0000122,GO:0000228,GO:0000785,GO:0000790,GO:0000976,GO:0000977,GO:0000978,GO:0000980,GO:0000981,GO:0000987,GO:0000988,GO:0000989,GO:0001012,GO:0001047,GO:0001067,GO:0001085,GO:0001103,GO:0001158,GO:0003674,GO:0003676,GO:0003677,GO:0003690,GO:0003700,GO:0003712,GO:0003713,GO:0003714,GO:0003824,GO:0004407,GO:0005488,GO:0005515,GO:0005575,GO:0005622,GO:0005623,GO:0005634,GO:…	-	ko:K11660,ko:K18596	-	-	-	-	ko00000,ko03036,ko04812	-	-	-	BAH,ELM2,GATA,MTA_R1,Myb_DNA-binding
g596.t1	6500.XP_005089639.1	2.08e-160	474	COG5092@1|root,KOG2779@2759|Eukaryota,38E8P@33154|Opisthokonta,3BCBH@33208|Metazoa,3CVZ4@33213|Bilateria	33208|Metazoa	I	Adds a myristoyl group to the N-terminal glycine residue of certain cellular proteins	NMT1	GO:0001700,GO:0001701,GO:0002009,GO:0003674,GO:0003824,GO:0004379,GO:0005575,GO:0005622,GO:0005623,GO:0005737,GO:0005794,GO:0005829,GO:0005886,GO:0006464,GO:0006497,GO:0006498,GO:0006499,GO:0006807,GO:0006810,GO:0006839,GO:0006996,GO:0007005,GO:0007006,GO:0007275,GO:0007391,GO:0008150,GO:0008152,GO:0008277,GO:0009058,GO:0009059,GO:0009653,GO:0009790,GO:0009792,GO:0009888,GO:0009966,GO:0009967,GO:…	2.3.1.97	ko:K00671	-	-	-	-	ko00000,ko01000	-	-	-	NMT,NMT_C
g597.t1	13249.RPRC007328-PA	1.26e-23	95.1	COG2058@1|root,KOG1762@2759|Eukaryota,3A5NZ@33154|Opisthokonta,3BSS3@33208|Metazoa,3D88J@33213|Bilateria,41ZQA@6656|Arthropoda,3SN1T@50557|Insecta,3EB8T@33342|Paraneoptera	33208|Metazoa	J	60s Acidic ribosomal protein	RPLP1	GO:0000184,GO:0000956,GO:0001932,GO:0001934,GO:0002181,GO:0003674,GO:0003735,GO:0005198,GO:0005488,GO:0005575,GO:0005622,GO:0005623,GO:0005737,GO:0005829,GO:0005840,GO:0006139,GO:0006401,GO:0006402,GO:0006412,GO:0006413,GO:0006417,GO:0006518,GO:0006605,GO:0006612,GO:0006613,GO:0006614,GO:0006725,GO:0006807,GO:0006810,GO:0006886,GO:0008047,GO:0008104,GO:0008150,GO:0008152,GO:0009056,GO:0009057,GO:…	-	ko:K02942	ko03010,map03010	M00177	-	-	br01610,ko00000,ko00001,ko00002,ko03011	-	-	-	Ribosomal_60s
g599.t1	69319.XP_008551875.1	5.1e-73	235	COG0507@1|root,KOG0987@2759|Eukaryota,3A9NR@33154|Opisthokonta,3BVYM@33208|Metazoa,3DBY8@33213|Bilateria,421WI@6656|Arthropoda,3SQWD@50557|Insecta	33208|Metazoa	D	ATP-dependent DNA- helicase	-	-	-	-	-	-	-	-	-	-	-	-	E1_DerP2_DerF2,Helitron_like_N,Herpes_Helicase,PIF1
g600.t1	588596.U9V2M5	1.31e-15	73.9	KOG1121@1|root,KOG1121@2759|Eukaryota	2759|Eukaryota	E	protein dimerization activity	-	-	-	-	-	-	-	-	-	-	-	-	Dimer_Tnp_hAT
g606.t1	103372.F4X6R2	4.1e-188	546	KOG0574@1|root,KOG0574@2759|Eukaryota,3AJ3H@33154|Opisthokonta,3BA3K@33208|Metazoa,3CV9N@33213|Bilateria,41VZQ@6656|Arthropoda,3SIZF@50557|Insecta,46H4F@7399|Hymenoptera	33208|Metazoa	T	C terminal SARAH domain of Mst1	-	GO:0000003,GO:0001654,GO:0001667,GO:0001708,GO:0001745,GO:0001751,GO:0001752,GO:0001754,GO:0001932,GO:0001934,GO:0002009,GO:0002011,GO:0002064,GO:0002065,GO:0002066,GO:0003006,GO:0003674,GO:0003824,GO:0004672,GO:0004674,GO:0005488,GO:0005515,GO:0005575,GO:0005622,GO:0005623,GO:0005737,GO:0005829,GO:0005911,GO:0005938,GO:0006464,GO:0006468,GO:0006508,GO:0006793,GO:0006796,GO:0006807,GO:0006915,GO:…	-	ko:K04412	ko04010,ko04214,ko04390,ko04391,ko04392,map04010,map04214,map04390,map04391,map04392	M00683	-	-	ko00000,ko00001,ko00002,ko01001	-	-	-	Mst1_SARAH,Pkinase
g607.t1	109478.XP_005867335.1	1.43e-132	461	COG0666@1|root,KOG0502@2759|Eukaryota,39FDA@33154|Opisthokonta,3BGSV@33208|Metazoa,3CS2Z@33213|Bilateria,4841Q@7711|Chordata,495WI@7742|Vertebrata,3JAJ1@40674|Mammalia,4KPVP@9397|Chiroptera	33208|Metazoa	S	Kinase D-interacting substrate	KIDINS220	GO:0000186,GO:0001932,GO:0001934,GO:0003674,GO:0005488,GO:0005515,GO:0005575,GO:0005622,GO:0005623,GO:0005737,GO:0005768,GO:0005770,GO:0005829,GO:0007154,GO:0007165,GO:0007166,GO:0007275,GO:0007399,GO:0008150,GO:0009719,GO:0009893,GO:0009966,GO:0009967,GO:0009987,GO:0010033,GO:0010562,GO:0010604,GO:0010646,GO:0010647,GO:0010720,GO:0010975,GO:0010976,GO:0012505,GO:0019207,GO:0019220,GO:0019222,GO:…	-	ko:K12460	ko04722,map04722	-	-	-	ko00000,ko00001	-	-	-	Ank,Ank_2,Ank_4,Ank_5,KAP_NTPase
g608.t1	7425.NV14165-PA	2.77e-89	278	COG1028@1|root,KOG4170@1|root,KOG0725@2759|Eukaryota,KOG4170@2759|Eukaryota,38DZE@33154|Opisthokonta,3BA0D@33208|Metazoa,3CVGY@33213|Bilateria,41UFQ@6656|Arthropoda,3SI8K@50557|Insecta,46K03@7399|Hymenoptera	33208|Metazoa	Q	SCP-2 sterol transfer family	HSDL2	GO:0005575,GO:0005622,GO:0005623,GO:0005737,GO:0005739,GO:0005777,GO:0042579,GO:0043226,GO:0043227,GO:0043229,GO:0043231,GO:0044424,GO:0044444,GO:0044464	-	-	-	-	-	-	-	-	-	-	SCP2,adh_short
g609.t1	136037.KDR18468	0	951	COG0513@1|root,KOG0349@2759|Eukaryota,38F31@33154|Opisthokonta,3BEW8@33208|Metazoa,3D0MW@33213|Bilateria,41Y63@6656|Arthropoda,3SI99@50557|Insecta	33208|Metazoa	A	ATP-dependent RNA helicase	DDX1	GO:0000003,GO:0000245,GO:0000375,GO:0000377,GO:0000394,GO:0000398,GO:0001700,GO:0003006,GO:0003674,GO:0003676,GO:0003682,GO:0003712,GO:0003723,GO:0003724,GO:0003725,GO:0003727,GO:0003824,GO:0004004,GO:0004386,GO:0004518,GO:0005488,GO:0005575,GO:0005622,GO:0005623,GO:0005634,GO:0005654,GO:0005730,GO:0005737,GO:0005829,GO:0006139,GO:0006259,GO:0006281,GO:0006302,GO:0006388,GO:0006396,GO:0006397,GO:…	3.6.4.13	ko:K13177	-	-	-	-	ko00000,ko01000,ko03016,ko03041	-	-	-	DEAD,Helicase_C,SPRY
g612.t1	9685.ENSFCAP00000016520	6.52e-108	344	COG0457@1|root,KOG1124@2759|Eukaryota,38CY4@33154|Opisthokonta,3BAFG@33208|Metazoa,3CV6Z@33213|Bilateria,480W8@7711|Chordata,4967I@7742|Vertebrata,3JFK3@40674|Mammalia,3ERQA@33554|Carnivora	33208|Metazoa	S	Transmembrane and	TMTC3	GO:0001763,GO:0002009,GO:0003401,GO:0005575,GO:0005622,GO:0005623,GO:0005737,GO:0005783,GO:0006950,GO:0007275,GO:0008150,GO:0009653,GO:0009791,GO:0009887,GO:0009888,GO:0009893,GO:0009894,GO:0009896,GO:0009987,GO:0010468,GO:0010604,GO:0012505,GO:0019222,GO:0030154,GO:0030162,GO:0030323,GO:0030324,GO:0031323,GO:0031325,GO:0031329,GO:0031331,GO:0032268,GO:0032270,GO:0032501,GO:0032502,GO:0033554,GO:…	-	-	-	-	-	-	-	-	-	-	DUF1736,TPR_1,TPR_16,TPR_2,TPR_6,TPR_8
g614.t1	126957.SMAR005277-PA	3.2e-130	384	COG0276@1|root,KOG1321@2759|Eukaryota,38BPY@33154|Opisthokonta,3BH4Z@33208|Metazoa,3CTKI@33213|Bilateria,41UMG@6656|Arthropoda	33208|Metazoa	H	Catalyzes the ferrous insertion into protoporphyrin IX	FECH	GO:0001932,GO:0002262,GO:0002376,GO:0002520,GO:0003674,GO:0003676,GO:0003723,GO:0003729,GO:0003824,GO:0004325,GO:0005488,GO:0005506,GO:0005575,GO:0005622,GO:0005623,GO:0005737,GO:0005739,GO:0005740,GO:0005743,GO:0005759,GO:0006066,GO:0006091,GO:0006417,GO:0006446,GO:0006629,GO:0006725,GO:0006778,GO:0006779,GO:0006782,GO:0006783,GO:0006807,GO:0007275,GO:0008150,GO:0008152,GO:0008198,GO:0008202,GO:…	4.99.1.1,4.99.1.9	ko:K01772	ko00860,ko01100,ko01110,map00860,map01100,map01110	M00121	R00310,R11329	RC01012	ko00000,ko00001,ko00002,ko01000	-	-	-	Ferrochelatase
g617.t1	126957.SMAR004984-PA	3.85e-225	689	COG0465@1|root,KOG0527@1|root,KOG1218@1|root,KOG0527@2759|Eukaryota,KOG0734@2759|Eukaryota,KOG1218@2759|Eukaryota,38BJT@33154|Opisthokonta,3BDKJ@33208|Metazoa,3CX5P@33213|Bilateria,41VUG@6656|Arthropoda	33208|Metazoa	O	It is involved in the biological process described with proteolysis	YME1L1	GO:0003674,GO:0003824,GO:0004176,GO:0005575,GO:0005622,GO:0005623,GO:0005634,GO:0005654,GO:0005737,GO:0005739,GO:0005740,GO:0005743,GO:0006508,GO:0006515,GO:0006807,GO:0006996,GO:0007005,GO:0008150,GO:0008152,GO:0008233,GO:0008237,GO:0008283,GO:0009056,GO:0009057,GO:0009987,GO:0010467,GO:0010941,GO:0016020,GO:0016043,GO:0016462,GO:0016485,GO:0016604,GO:0016787,GO:0016817,GO:0016818,GO:0016887,GO:…	-	ko:K08955	ko04139,map04139	-	-	-	ko00000,ko00001,ko01000,ko01002	-	-	-	AAA,Peptidase_M41
g619.t1	7230.FBpp0171494	8.24e-277	761	COG0554@1|root,KOG0726@2759|Eukaryota,38B4Z@33154|Opisthokonta,3BD3V@33208|Metazoa,3D1AC@33213|Bilateria,41UGG@6656|Arthropoda,3SGCK@50557|Insecta,450GI@7147|Diptera,45VBX@7214|Drosophilidae	33208|Metazoa	O	hydrolase activity. It is involved in the biological process described with protein catabolic process	PSMC1	GO:0000502,GO:0003674,GO:0003824,GO:0005488,GO:0005515,GO:0005575,GO:0005622,GO:0005623,GO:0005634,GO:0005654,GO:0005737,GO:0005829,GO:0005838,GO:0006355,GO:0006357,GO:0006457,GO:0006464,GO:0006508,GO:0006511,GO:0006807,GO:0006950,GO:0008134,GO:0008150,GO:0008152,GO:0008540,GO:0009056,GO:0009057,GO:0009889,GO:0009891,GO:0009892,GO:0009893,GO:0009894,GO:0009896,GO:0009987,GO:0010033,GO:0010243,GO:…	-	ko:K03062	ko03050,ko05165,ko05169,ko05203,map03050,map05165,map05169,map05203	M00341	-	-	ko00000,ko00001,ko00002,ko03051	-	-	-	AAA
g620.t1	6500.XP_005106028.1	2.35e-251	695	COG1222@1|root,KOG0727@2759|Eukaryota,39J9B@33154|Opisthokonta,3BCZC@33208|Metazoa,3CVBN@33213|Bilateria	33208|Metazoa	O	proteasome-activating ATPase activity	PSMC4	GO:0000502,GO:0001673,GO:0001701,GO:0001824,GO:0003674,GO:0003824,GO:0005488,GO:0005515,GO:0005575,GO:0005622,GO:0005623,GO:0005634,GO:0005654,GO:0005737,GO:0005829,GO:0005838,GO:0006355,GO:0006357,GO:0006464,GO:0006508,GO:0006511,GO:0006807,GO:0006950,GO:0007275,GO:0008134,GO:0008150,GO:0008152,GO:0008540,GO:0009056,GO:0009057,GO:0009790,GO:0009792,GO:0009889,GO:0009891,GO:0009893,GO:0009894,GO:…	-	ko:K03063	ko03050,ko05169,map03050,map05169	M00341	-	-	ko00000,ko00001,ko00002,ko03051	-	-	-	AAA
g621.t1	7994.ENSAMXP00000008153	2.48e-204	603	COG5182@1|root,KOG2330@2759|Eukaryota,38D8Q@33154|Opisthokonta,3BEUH@33208|Metazoa,3CT5T@33213|Bilateria,482EQ@7711|Chordata,499AV@7742|Vertebrata,4A1SU@7898|Actinopterygii	33208|Metazoa	A	Splicing factor 3b, subunit	SF3B2	GO:0000375,GO:0000377,GO:0000398,GO:0003674,GO:0003676,GO:0003723,GO:0005488,GO:0005515,GO:0005575,GO:0005622,GO:0005623,GO:0005634,GO:0005654,GO:0005681,GO:0005684,GO:0005686,GO:0005689,GO:0006139,GO:0006396,GO:0006397,GO:0006725,GO:0006807,GO:0008150,GO:0008152,GO:0008380,GO:0009987,GO:0010467,GO:0016070,GO:0016071,GO:0016604,GO:0016607,GO:0030532,GO:0031974,GO:0031981,GO:0032991,GO:0034641,GO:…	-	ko:K12829,ko:K16061	ko03040,ko04120,ko04215,ko05145,ko05200,ko05222,map03040,map04120,map04215,map05145,map05200,map05222	M00352	-	-	ko00000,ko00001,ko00002,ko03041,ko04121	-	-	-	DUF382,PSP,SAP
g622.t1	34740.HMEL012935-PA	3.13e-116	388	COG5113@1|root,KOG2042@2759|Eukaryota,38DSP@33154|Opisthokonta,3BAQV@33208|Metazoa,3CYTB@33213|Bilateria,41XKC@6656|Arthropoda,3SIME@50557|Insecta,444KG@7088|Lepidoptera	33208|Metazoa	O	Modified RING finger domain	UBE4A	GO:0000151,GO:0000209,GO:0003674,GO:0003824,GO:0004842,GO:0005575,GO:0005622,GO:0005623,GO:0005634,GO:0005737,GO:0006464,GO:0006508,GO:0006511,GO:0006807,GO:0006950,GO:0008150,GO:0008152,GO:0009056,GO:0009057,GO:0009987,GO:0010033,GO:0010243,GO:0010498,GO:0016567,GO:0016740,GO:0019538,GO:0019787,GO:0019941,GO:0030163,GO:0030433,GO:0032446,GO:0032991,GO:0033554,GO:0034450,GO:0034976,GO:0036211,GO:…	2.3.2.27	ko:K10596	ko04120,map04120	-	-	-	ko00000,ko00001,ko01000,ko04121	-	-	-	U-box,Ufd2P_core
g623.t1	8090.ENSORLP00000024868	1.17e-26	108	2D3QH@1|root,2S50V@2759|Eukaryota,3A5DV@33154|Opisthokonta,3BRTZ@33208|Metazoa,3D8KX@33213|Bilateria,48GQQ@7711|Chordata,49GUR@7742|Vertebrata,4A7HB@7898|Actinopterygii	33208|Metazoa	S	Endonuclease/Exonuclease/phosphatase family	-	-	-	-	-	-	-	-	-	-	-	-	Exo_endo_phos
g625.t1	4096.XP_009771251.1	6.18e-11	62.8	KOG1075@1|root,KOG1075@2759|Eukaryota	2759|Eukaryota	E	Ribonuclease H protein	-	GO:0000003,GO:0003006,GO:0003674,GO:0003824,GO:0004659,GO:0005575,GO:0005622,GO:0005623,GO:0005737,GO:0005739,GO:0006732,GO:0006733,GO:0006743,GO:0006744,GO:0007275,GO:0008150,GO:0008152,GO:0009058,GO:0009108,GO:0009507,GO:0009536,GO:0009790,GO:0009791,GO:0009793,GO:0009987,GO:0010154,GO:0016740,GO:0016765,GO:0022414,GO:0032501,GO:0032502,GO:0042180,GO:0042181,GO:0043226,GO:0043227,GO:0043229,GO:…	-	-	-	-	-	-	-	-	-	-	RVT_1
g626.t1	3847.GLYMA08G06831.1	3.34e-31	126	2B1C7@1|root,2S0A1@2759|Eukaryota	2759|Eukaryota	-	-	-	-	-	-	-	-	-	-	-	-	-	-	Exo_endo_phos
g627.t1	7425.NV14042-PA	5.84e-256	721	COG0138@1|root,KOG2555@2759|Eukaryota,38H8U@33154|Opisthokonta,3BDGJ@33208|Metazoa,3CVFQ@33213|Bilateria,41XYP@6656|Arthropoda,3SIZZ@50557|Insecta,46JVX@7399|Hymenoptera	33208|Metazoa	F	Bifunctional purine biosynthesis protein	ATIC	GO:0003360,GO:0003674,GO:0003824,GO:0003937,GO:0004643,GO:0005488,GO:0005515,GO:0005575,GO:0005622,GO:0005623,GO:0005737,GO:0005829,GO:0005886,GO:0006082,GO:0006139,GO:0006163,GO:0006164,GO:0006188,GO:0006189,GO:0006575,GO:0006725,GO:0006732,GO:0006753,GO:0006760,GO:0006766,GO:0006767,GO:0006793,GO:0006796,GO:0006807,GO:0006950,GO:0007275,GO:0007399,GO:0007417,GO:0007420,GO:0008150,GO:0008152,GO:…	2.1.2.3,3.5.4.10	ko:K00602	ko00230,ko00670,ko01100,ko01110,ko01130,ko01523,map00230,map00670,map01100,map01110,map01130,map01523	M00048	R01127,R04560	RC00026,RC00263,RC00456	ko00000,ko00001,ko00002,ko01000,ko04147	-	-	-	AICARFT_IMPCHas,MGS
g628.t1	10224.XP_006822145.1	2.51e-136	449	COG1241@1|root,KOG0480@2759|Eukaryota,38B9W@33154|Opisthokonta,3BHR8@33208|Metazoa,3CS3P@33213|Bilateria	33208|Metazoa	L	DNA replication initiation	MCM8	GO:0000003,GO:0000082,GO:0000278,GO:0000724,GO:0000725,GO:0005575,GO:0005622,GO:0005623,GO:0005634,GO:0005654,GO:0006139,GO:0006259,GO:0006260,GO:0006281,GO:0006302,GO:0006310,GO:0006725,GO:0006807,GO:0006950,GO:0006974,GO:0007049,GO:0007276,GO:0007292,GO:0008150,GO:0008152,GO:0009058,GO:0009059,GO:0009987,GO:0019953,GO:0022402,GO:0022414,GO:0031974,GO:0031981,GO:0032501,GO:0032504,GO:0032991,GO:…	3.6.4.12	ko:K10737	-	-	-	-	ko00000,ko01000,ko03032	-	-	-	MCM,MCM_OB
g629.t1	7213.XP_004535521.1	1.64e-149	437	KOG0616@1|root,KOG0616@2759|Eukaryota,38C4N@33154|Opisthokonta,3BHYH@33208|Metazoa,3D0UR@33213|Bilateria,41TEN@6656|Arthropoda,3SIH6@50557|Insecta,44X0M@7147|Diptera	33208|Metazoa	T	protein serine threonine kinase activity. It is involved in the biological process described with protein phosphorylation	PRKX	GO:0001525,GO:0001568,GO:0001655,GO:0001667,GO:0001822,GO:0001935,GO:0001944,GO:0002009,GO:0002165,GO:0002376,GO:0002520,GO:0003674,GO:0003824,GO:0004672,GO:0004674,GO:0004690,GO:0004691,GO:0005488,GO:0005515,GO:0005575,GO:0005622,GO:0005623,GO:0005634,GO:0005737,GO:0006464,GO:0006468,GO:0006793,GO:0006796,GO:0006807,GO:0006928,GO:0007155,GO:0007275,GO:0007444,GO:0007472,GO:0007476,GO:0007552,GO:…	2.7.11.11	ko:K19584	-	-	-	-	ko00000,ko01000,ko01001	-	-	-	Pkinase
g631.t1	6500.XP_005106694.1	3.71e-73	243	COG2453@1|root,KOG1720@2759|Eukaryota,38BJJ@33154|Opisthokonta,3BE0A@33208|Metazoa,3CZD8@33213|Bilateria	33208|Metazoa	V	mitotic spindle midzone assembly	CDC14A	GO:0000003,GO:0000022,GO:0000070,GO:0000075,GO:0000077,GO:0000226,GO:0000235,GO:0000278,GO:0000280,GO:0000281,GO:0000819,GO:0000910,GO:0000922,GO:0003674,GO:0003824,GO:0004721,GO:0004722,GO:0004725,GO:0005575,GO:0005622,GO:0005623,GO:0005634,GO:0005654,GO:0005730,GO:0005737,GO:0005813,GO:0005815,GO:0005818,GO:0005819,GO:0005829,GO:0005856,GO:0005874,GO:0005876,GO:0005881,GO:0006464,GO:0006470,GO:…	3.1.3.16,3.1.3.48	ko:K06639	ko04110,ko04111,ko04113,map04110,map04111,map04113	-	-	-	ko00000,ko00001,ko01000,ko01009	-	-	-	DSPc,DSPn
g632.t1	176946.XP_007430206.1	0	951	COG5022@1|root,KOG0164@2759|Eukaryota,38EEB@33154|Opisthokonta,3BA2S@33208|Metazoa,3CSGY@33213|Bilateria,4844C@7711|Chordata,494MA@7742|Vertebrata	33208|Metazoa	Z	Belongs to the TRAFAC class myosin-kinesin ATPase superfamily. Myosin family	MYO1D	GO:0000003,GO:0002009,GO:0002165,GO:0003006,GO:0003674,GO:0003824,GO:0005575,GO:0005622,GO:0005623,GO:0005737,GO:0005856,GO:0005938,GO:0007275,GO:0007368,GO:0007389,GO:0007444,GO:0007483,GO:0007484,GO:0007485,GO:0007498,GO:0007548,GO:0007552,GO:0007560,GO:0008150,GO:0009653,GO:0009791,GO:0009799,GO:0009855,GO:0009886,GO:0009887,GO:0009888,GO:0015629,GO:0016459,GO:0016462,GO:0016787,GO:0016817,GO:…	-	ko:K10356	-	-	-	-	ko00000,ko01009,ko03036,ko04131,ko04147,ko04812	-	-	-	IQ,Myosin_TH1,Myosin_head
g633.t1	6087.XP_002163189.2	5.46e-142	416	COG0024@1|root,KOG2776@2759|Eukaryota,38EEE@33154|Opisthokonta,3BHZ9@33208|Metazoa	33208|Metazoa	F	rRNA processing	PA2G4	GO:0000323,GO:0001775,GO:0002252,GO:0002263,GO:0002274,GO:0002275,GO:0002283,GO:0002366,GO:0002376,GO:0002443,GO:0002444,GO:0002446,GO:0003674,GO:0003676,GO:0003677,GO:0003700,GO:0005488,GO:0005515,GO:0005575,GO:0005576,GO:0005622,GO:0005623,GO:0005634,GO:0005730,GO:0005737,GO:0005764,GO:0005766,GO:0005773,GO:0005775,GO:0006355,GO:0006810,GO:0006887,GO:0006955,GO:0007049,GO:0007050,GO:0008150,GO:…	-	ko:K14813	-	-	-	-	ko00000,ko01000,ko03009	-	-	-	Peptidase_M24
g634.t1	7091.BGIBMGA008616-TA	9.94e-287	818	COG0507@1|root,KOG0987@2759|Eukaryota,38G2J@33154|Opisthokonta,3BIV7@33208|Metazoa,3D0M2@33213|Bilateria,420YJ@6656|Arthropoda,3SKNH@50557|Insecta,448TM@7088|Lepidoptera	33208|Metazoa	L	DNA helicase activity	-	-	3.6.4.12	ko:K15255	-	-	-	-	ko00000,ko01000,ko03029,ko03032	-	-	-	Helitron_like_N,PIF1
g636.t1	185453.XP_006833623.1	2.14e-122	429	KOG3690@1|root,KOG3690@2759|Eukaryota,38BGP@33154|Opisthokonta,3BB1P@33208|Metazoa,3CWJF@33213|Bilateria,48BQQ@7711|Chordata,497F1@7742|Vertebrata,3JDKE@40674|Mammalia,3569U@311790|Afrotheria	33208|Metazoa	E	Angiotensin-converting enzyme	ACE	GO:0000003,GO:0000323,GO:0001525,GO:0001568,GO:0001655,GO:0001664,GO:0001666,GO:0001678,GO:0001822,GO:0001932,GO:0001934,GO:0001944,GO:0001974,GO:0001990,GO:0001991,GO:0002002,GO:0002003,GO:0002016,GO:0002019,GO:0002237,GO:0002244,GO:0002252,GO:0002262,GO:0002376,GO:0002443,GO:0002444,GO:0002446,GO:0002474,GO:0002520,GO:0002682,GO:0003006,GO:0003008,GO:0003013,GO:0003015,GO:0003018,GO:0003044,GO:…	3.4.15.1	ko:K01283	ko04614,ko04924,ko05142,ko05410,map04614,map04924,map05142,map05410	-	-	-	ko00000,ko00001,ko01000,ko01002,ko04090,ko04147	-	-	-	Peptidase_M2
g637.t1	7918.ENSLOCP00000017355	1.84e-76	238	COG4886@1|root,KOG1644@2759|Eukaryota,38E9Y@33154|Opisthokonta,3BGXU@33208|Metazoa,3CWN3@33213|Bilateria,47ZMJ@7711|Chordata,48ZEB@7742|Vertebrata,49W6Z@7898|Actinopterygii	33208|Metazoa	A	Small nuclear ribonucleoprotein	SNRPA1	GO:0000003,GO:0000245,GO:0000375,GO:0000377,GO:0000389,GO:0000398,GO:0003006,GO:0003674,GO:0003676,GO:0003723,GO:0005488,GO:0005515,GO:0005575,GO:0005622,GO:0005623,GO:0005634,GO:0005654,GO:0005681,GO:0005684,GO:0005686,GO:0006139,GO:0006325,GO:0006376,GO:0006396,GO:0006397,GO:0006725,GO:0006807,GO:0006996,GO:0007049,GO:0007154,GO:0007165,GO:0007166,GO:0007275,GO:0007276,GO:0007283,GO:0007346,GO:…	-	ko:K08672,ko:K11092	ko03040,map03040	M00352	-	-	ko00000,ko00001,ko00002,ko01000,ko01002,ko03041,ko03110	-	-	-	LRR_9
g638.t1	7370.XP_005180088.1	3.47e-67	229	KOG3771@1|root,KOG3771@2759|Eukaryota,38E8T@33154|Opisthokonta,3CNHG@33208|Metazoa,3E4NC@33213|Bilateria,42A8M@6656|Arthropoda,3SZQI@50557|Insecta,44ZIK@7147|Diptera	33208|Metazoa	U	BAR	BIN1	GO:0001654,GO:0001745,GO:0001751,GO:0001754,GO:0003674,GO:0005488,GO:0005543,GO:0005575,GO:0005623,GO:0005886,GO:0006810,GO:0006887,GO:0006937,GO:0006996,GO:0007275,GO:0007399,GO:0007423,GO:0008104,GO:0008150,GO:0008289,GO:0009653,GO:0009887,GO:0009987,GO:0016020,GO:0016043,GO:0016192,GO:0022008,GO:0030154,GO:0030182,GO:0032153,GO:0032154,GO:0032155,GO:0032501,GO:0032502,GO:0032940,GO:0033036,GO:…	-	ko:K12562	ko04144,ko04666,map04144,map04666	-	-	-	ko00000,ko00001,ko04131	-	-	-	BAR,SH3_1,SH3_9
g645.t1	8081.XP_008421757.1	0	1192	KOG2023@1|root,KOG2023@2759|Eukaryota,38DR7@33154|Opisthokonta,3BAW7@33208|Metazoa,3CSYC@33213|Bilateria,47ZTP@7711|Chordata,493JR@7742|Vertebrata,49UIF@7898|Actinopterygii	33208|Metazoa	UY	Transportin 1	TNPO1	GO:0000060,GO:0002164,GO:0002376,GO:0002520,GO:0003674,GO:0005048,GO:0005215,GO:0005488,GO:0005575,GO:0005622,GO:0005623,GO:0005634,GO:0005635,GO:0005737,GO:0005829,GO:0005929,GO:0006606,GO:0006607,GO:0006610,GO:0006810,GO:0006886,GO:0006913,GO:0006928,GO:0006996,GO:0007017,GO:0007018,GO:0007275,GO:0008104,GO:0008139,GO:0008150,GO:0008565,GO:0009791,GO:0009894,GO:0009987,GO:0010468,GO:0010608,GO:…	-	ko:K18727,ko:K18752	-	-	-	-	ko00000,ko03009,ko03019	1.I.1	-	-	HEAT,HEAT_EZ,IBN_N
g646.t1	34740.HMEL008995-PA	3.47e-113	353	COG0733@1|root,KOG3660@2759|Eukaryota,39ZSJ@33154|Opisthokonta,3BGFW@33208|Metazoa,3D4QX@33213|Bilateria,41XDD@6656|Arthropoda,3SJI1@50557|Insecta,4424J@7088|Lepidoptera	33208|Metazoa	P	Sodium:neurotransmitter symporter family	-	-	-	ko:K05038	-	-	-	-	ko00000,ko02000	2.A.22.2	-	-	SNF
g648.t1	45351.EDO30424	9.28e-30	125	COG2124@1|root,KOG0159@2759|Eukaryota,38CZC@33154|Opisthokonta,3B9J4@33208|Metazoa	33208|Metazoa	Q	heme binding	CYP27B1	GO:0000003,GO:0001101,GO:0001503,GO:0001523,GO:0001558,GO:0001649,GO:0001890,GO:0001893,GO:0001972,GO:0002237,GO:0002376,GO:0003006,GO:0003674,GO:0003824,GO:0004497,GO:0004498,GO:0005488,GO:0005501,GO:0005502,GO:0005503,GO:0005575,GO:0005622,GO:0005623,GO:0005634,GO:0005654,GO:0005737,GO:0005739,GO:0005740,GO:0005741,GO:0005759,GO:0005886,GO:0006066,GO:0006081,GO:0006082,GO:0006629,GO:0006694,GO:…	1.14.15.15,1.14.15.16,1.14.15.18	ko:K00488,ko:K07436,ko:K07438,ko:K17951	ko00100,ko00120,ko01100,ko03320,ko04979,ko05152,ko05206,map00100,map00120,map01100,map03320,map04979,map05152,map05206	M00103,M00104	R03610,R04806,R04807,R08505,R08758,R08759,R08760,R08761,R09515,R09516,R11142,R11324	RC00099,RC00242,RC00723,RC01216,RC01223,RC03368	ko00000,ko00001,ko00002,ko00199,ko01000	-	-	-	p450
g649.t1	109478.XP_005857825.1	0	1248	KOG0292@1|root,KOG0292@2759|Eukaryota,38DFX@33154|Opisthokonta,3B9P2@33208|Metazoa,3CWTR@33213|Bilateria,47ZP1@7711|Chordata,494BF@7742|Vertebrata,3JA88@40674|Mammalia	33208|Metazoa	U	pancreatic juice secretion	COPA	GO:0000003,GO:0000139,GO:0000280,GO:0000902,GO:0000910,GO:0003008,GO:0005575,GO:0005576,GO:0005615,GO:0005622,GO:0005623,GO:0005737,GO:0005783,GO:0005789,GO:0005793,GO:0005794,GO:0005798,GO:0005829,GO:0006810,GO:0006886,GO:0006888,GO:0006890,GO:0006891,GO:0006996,GO:0007049,GO:0007112,GO:0007140,GO:0007276,GO:0007586,GO:0007589,GO:0008104,GO:0008150,GO:0009653,GO:0009987,GO:0010883,GO:0012505,GO:…	-	ko:K05236	-	-	-	-	ko00000,ko04131,ko04147	-	-	-	COPI_C,Coatomer_WDAD,WD40
g650.t1	7739.XP_002608250.1	1.53e-45	164	COG0275@1|root,KOG2782@2759|Eukaryota,38UFJ@33154|Opisthokonta,3BEK8@33208|Metazoa,3CUSP@33213|Bilateria,4850R@7711|Chordata	33208|Metazoa	M	methyltransferase-like protein 15	METTL15	GO:0000154,GO:0001510,GO:0003674,GO:0003824,GO:0006139,GO:0006364,GO:0006396,GO:0006725,GO:0006807,GO:0008150,GO:0008152,GO:0008168,GO:0008170,GO:0008173,GO:0008649,GO:0008757,GO:0009451,GO:0009987,GO:0010467,GO:0016070,GO:0016072,GO:0016434,GO:0016740,GO:0016741,GO:0022613,GO:0031167,GO:0032259,GO:0034470,GO:0034641,GO:0034660,GO:0042254,GO:0043170,GO:0043412,GO:0043414,GO:0044085,GO:0044237,GO:…	-	-	-	-	-	-	-	-	-	-	Methyltransf_5
g651.t1	6412.HelroP91486	2.23e-21	100	KOG0118@1|root,KOG0118@2759|Eukaryota	2759|Eukaryota	H	RNA binding	HNRNPAB	GO:0000122,GO:0000291,GO:0000302,GO:0000375,GO:0000377,GO:0000398,GO:0000956,GO:0001101,GO:0001837,GO:0001889,GO:0003674,GO:0003676,GO:0003677,GO:0003680,GO:0003682,GO:0003690,GO:0003697,GO:0003723,GO:0003727,GO:0003729,GO:0003730,GO:0005488,GO:0005515,GO:0005575,GO:0005622,GO:0005623,GO:0005634,GO:0005654,GO:0005667,GO:0005681,GO:0005737,GO:0005829,GO:0006139,GO:0006351,GO:0006355,GO:0006357,GO:…	-	ko:K03102,ko:K13044	ko04320,map04320	-	-	-	ko00000,ko00001,ko03019,ko03041	-	-	-	CBFNT,RRM_1
g653.t1	10228.TriadP56202	4.4e-128	392	COG0318@1|root,KOG1176@2759|Eukaryota,38D90@33154|Opisthokonta,3BIS4@33208|Metazoa	33208|Metazoa	I	catalytic activity. It is involved in the biological process described with metabolic process	-	GO:0001676,GO:0003674,GO:0003824,GO:0004467,GO:0005575,GO:0005622,GO:0005623,GO:0005737,GO:0005739,GO:0006082,GO:0006139,GO:0006163,GO:0006164,GO:0006629,GO:0006631,GO:0006637,GO:0006638,GO:0006639,GO:0006641,GO:0006725,GO:0006732,GO:0006753,GO:0006790,GO:0006793,GO:0006796,GO:0006807,GO:0008150,GO:0008152,GO:0009056,GO:0009058,GO:0009108,GO:0009117,GO:0009150,GO:0009152,GO:0009165,GO:0009259,GO:…	6.2.1.12	ko:K01904	ko00130,ko00360,ko00940,ko01100,ko01110,map00130,map00360,map00940,map01100,map01110	M00039,M00137,M00350	R01616,R01943,R02194,R02221,R02255,R06583	RC00004,RC00131	ko00000,ko00001,ko00002,ko01000	-	-	-	AMP-binding,AMP-binding_C
g654.t1	126957.SMAR006050-PA	1.35e-45	157	KOG0109@1|root,KOG0109@2759|Eukaryota,3A7H4@33154|Opisthokonta	33154|Opisthokonta	A	zinc finger	-	-	-	-	-	-	-	-	-	-	-	-	RRM_1,zf-CCHC
g656.t1	45351.EDO28355	5.27e-10	66.2	KOG3677@1|root,KOG3677@2759|Eukaryota,38IDV@33154|Opisthokonta,3BB4F@33208|Metazoa	33208|Metazoa	J	translation initiation factor activity	EIF3L	GO:0001650,GO:0003674,GO:0003676,GO:0003723,GO:0003743,GO:0005488,GO:0005575,GO:0005622,GO:0005623,GO:0005634,GO:0005654,GO:0005730,GO:0005737,GO:0005829,GO:0005852,GO:0006412,GO:0006413,GO:0006518,GO:0006807,GO:0008135,GO:0008150,GO:0008152,GO:0009058,GO:0009059,GO:0009987,GO:0010467,GO:0016032,GO:0019080,GO:0019081,GO:0019538,GO:0031974,GO:0031981,GO:0032991,GO:0034641,GO:0034645,GO:0043043,GO:…	-	ko:K15029	-	-	-	-	ko00000,ko03012	-	-	-	Paf67
g657.t1	126957.SMAR002485-PA	0	1262	KOG2301@1|root,KOG2301@2759|Eukaryota,38BYK@33154|Opisthokonta,3BD2J@33208|Metazoa,3CUNX@33213|Bilateria,41XI3@6656|Arthropoda	33208|Metazoa	PT	Cation channel activity. It is involved in the biological process described with ion transport	-	GO:0001508,GO:0003008,GO:0003674,GO:0005215,GO:0005216,GO:0005261,GO:0005575,GO:0005623,GO:0005886,GO:0006810,GO:0006811,GO:0006812,GO:0006816,GO:0007600,GO:0007610,GO:0007622,GO:0007623,GO:0007626,GO:0008150,GO:0008324,GO:0008344,GO:0010646,GO:0010647,GO:0015075,GO:0015267,GO:0015318,GO:0016020,GO:0022803,GO:0022838,GO:0022857,GO:0022890,GO:0023051,GO:0023056,GO:0030001,GO:0030424,GO:0030534,GO:…	-	ko:K21863	-	-	-	-	ko00000,ko04040	1.A.1.11.15	-	-	Ion_trans
g659.t1	7918.ENSLOCP00000012822	4.05e-21	96.3	2B1C7@1|root,2S0A1@2759|Eukaryota,3AEY4@33154|Opisthokonta,3CP8T@33208|Metazoa,3E5DC@33213|Bilateria,48RXS@7711|Chordata,49NCC@7742|Vertebrata,4A9AS@7898|Actinopterygii	33208|Metazoa	S	Endonuclease/Exonuclease/phosphatase family	-	-	-	-	-	-	-	-	-	-	-	-	Exo_endo_phos
Dfd-Antp
query	seed_ortholog	evalue	score	eggNOG_OGs	max_annot_lvl	COG_category	Description	Preferred_name	GOs	EC	KEGG_ko	KEGG_Pathway	KEGG_Module	KEGG_Reaction	KEGG_rclass	BRITE	KEGG_TC	CAZy	BiGG_Reaction	PFAMs
g664.t1	126957.SMAR012791-PA	5e-214	644	COG0591@1|root,KOG2349@2759|Eukaryota,38E3B@33154|Opisthokonta,3BA8Y@33208|Metazoa,3CRHR@33213|Bilateria,41W0A@6656|Arthropoda	33208|Metazoa	P	Sodium:solute symporter family	SLC5A3	GO:0003674,GO:0005215,GO:0005365,GO:0005367,GO:0005575,GO:0005623,GO:0005886,GO:0005887,GO:0005975,GO:0006020,GO:0006066,GO:0006810,GO:0006811,GO:0006812,GO:0006814,GO:0007275,GO:0007399,GO:0007422,GO:0008150,GO:0008152,GO:0008324,GO:0009987,GO:0015075,GO:0015077,GO:0015081,GO:0015166,GO:0015291,GO:0015293,GO:0015294,GO:0015318,GO:0015370,GO:0015672,GO:0015791,GO:0015798,GO:0015850,GO:0016020,GO:…	-	ko:K14158,ko:K14383	ko04973,ko04976,ko04978,map04973,map04976,map04978	-	-	-	ko00000,ko00001,ko02000,ko04147	2.A.21.3.1,2.A.21.3.5	-	-	SSF
g665.t1	7029.ACYPI44613-PA	2.73e-26	108	KOG3667@1|root,KOG3667@2759|Eukaryota,38C6P@33154|Opisthokonta,3BDY8@33208|Metazoa,3D0AR@33213|Bilateria,41XM9@6656|Arthropoda,3SKGS@50557|Insecta,3E7M7@33342|Paraneoptera	33208|Metazoa	K	STAT protein, DNA binding domain	STAT5B	GO:0000003,GO:0000255,GO:0000902,GO:0000904,GO:0000976,GO:0000977,GO:0000978,GO:0000981,GO:0000982,GO:0000987,GO:0001012,GO:0001067,GO:0001077,GO:0001228,GO:0001553,GO:0001654,GO:0001655,GO:0001666,GO:0001667,GO:0001672,GO:0001709,GO:0001775,GO:0001776,GO:0001779,GO:0001817,GO:0001819,GO:0001889,GO:0001910,GO:0001912,GO:0001936,GO:0001938,GO:0002009,GO:0002064,GO:0002065,GO:0002066,GO:0002119,GO:…	-	ko:K11223,ko:K11224	ko04012,ko04062,ko04217,ko04630,ko04658,ko04659,ko04917,ko04933,ko05161,ko05162,ko05166,ko05200,ko05203,ko05220,ko05221,ko05223,map04012,map04062,map04217,map04630,map04658,map04659,map04917,map04933,map05161,map05162,map05166,map05200,map05203,map05220,map05221,map05223	M00684	-	-	ko00000,ko00001,ko00002,ko03000	-	-	-	SH2,STAT_alpha,STAT_bind,STAT_int
g666.t1	7029.ACYPI088346-PA	1.27e-41	157	2CU6P@1|root,2RJJK@2759|Eukaryota,3A09E@33154|Opisthokonta,3BPSP@33208|Metazoa,3D7RW@33213|Bilateria	33154|Opisthokonta	S	Protein of unknown function (DUF 659)	-	-	-	-	-	-	-	-	-	-	-	-	DUF659,Dimer_Tnp_hAT,zf-BED
g667.t1	126957.SMAR014120-PA	7.37e-139	429	KOG3667@1|root,KOG3667@2759|Eukaryota,38C6P@33154|Opisthokonta,3BDY8@33208|Metazoa,3D0AR@33213|Bilateria,41XM9@6656|Arthropoda	33208|Metazoa	K	signal transducer activity. It is involved in the biological process described with regulation of transcription, DNA-templated	STAT5B	GO:0000003,GO:0000255,GO:0000902,GO:0000904,GO:0000976,GO:0000977,GO:0000978,GO:0000981,GO:0000982,GO:0000987,GO:0001012,GO:0001067,GO:0001077,GO:0001228,GO:0001553,GO:0001654,GO:0001655,GO:0001666,GO:0001667,GO:0001672,GO:0001709,GO:0001775,GO:0001776,GO:0001779,GO:0001817,GO:0001819,GO:0001889,GO:0001910,GO:0001912,GO:0001936,GO:0001938,GO:0002009,GO:0002064,GO:0002065,GO:0002066,GO:0002119,GO:…	-	ko:K11223,ko:K11224	ko04012,ko04062,ko04217,ko04630,ko04658,ko04659,ko04917,ko04933,ko05161,ko05162,ko05166,ko05200,ko05203,ko05220,ko05221,ko05223,map04012,map04062,map04217,map04630,map04658,map04659,map04917,map04933,map05161,map05162,map05166,map05200,map05203,map05220,map05221,map05223	M00684	-	-	ko00000,ko00001,ko00002,ko03000	-	-	-	SH2,STAT_alpha,STAT_bind,STAT_int
g668.t1	121225.PHUM581020-PA	0	1615	COG0318@1|root,KOG3628@2759|Eukaryota,38C0H@33154|Opisthokonta,3BC8R@33208|Metazoa,3CTY7@33213|Bilateria,41WJC@6656|Arthropoda,3SH8M@50557|Insecta,3E8SD@33342|Paraneoptera	33208|Metazoa	IQ	AMP-binding enzyme	DIP2	GO:0003674,GO:0005488,GO:0005515	-	-	-	-	-	-	-	-	-	-	AMP-binding,DMAP_binding
g670.t1	6669.EFX83224	0	1229	COG1282@1|root,2QQ0A@2759|Eukaryota,38CB0@33154|Opisthokonta,3BDQK@33208|Metazoa,3CWZ6@33213|Bilateria,41XXS@6656|Arthropoda	33208|Metazoa	C	NADP transhydrogenase	NNT	GO:0000166,GO:0003674,GO:0003824,GO:0003957,GO:0005215,GO:0005488,GO:0005575,GO:0005622,GO:0005623,GO:0005737,GO:0005739,GO:0005740,GO:0005743,GO:0005746,GO:0006082,GO:0006091,GO:0006099,GO:0006101,GO:0006139,GO:0006725,GO:0006732,GO:0006733,GO:0006739,GO:0006740,GO:0006753,GO:0006793,GO:0006796,GO:0006807,GO:0006810,GO:0006811,GO:0006812,GO:0008150,GO:0008152,GO:0008324,GO:0008746,GO:0008750,GO:…	1.6.1.2	ko:K00323	ko00760,ko01100,map00760,map01100	-	R00112	RC00001	ko00000,ko00001,ko01000	-	-	-	AlaDh_PNT_C,AlaDh_PNT_N,PNTB,PNTB_4TM
g671.t1	126957.SMAR009747-PA	3.14e-57	182	COG5126@1|root,KOG0030@2759|Eukaryota,39ST3@33154|Opisthokonta,3BPSB@33208|Metazoa,3D6SC@33213|Bilateria,41YMG@6656|Arthropoda	33208|Metazoa	Z	Calcium ion binding	MYL6	GO:0000146,GO:0000278,GO:0000281,GO:0000910,GO:0003008,GO:0003012,GO:0003674,GO:0003774,GO:0003824,GO:0005198,GO:0005488,GO:0005515,GO:0005575,GO:0005622,GO:0005623,GO:0005737,GO:0005829,GO:0005856,GO:0005859,GO:0005903,GO:0006928,GO:0006936,GO:0007049,GO:0007275,GO:0007517,GO:0007519,GO:0008092,GO:0008150,GO:0008307,GO:0009888,GO:0009987,GO:0014706,GO:0015629,GO:0016459,GO:0016460,GO:0016461,GO:…	-	ko:K12751	ko04270,ko04530,ko04921,map04270,map04530,map04921	-	-	-	ko00000,ko00001,ko04147,ko04812	-	-	-	EF-hand_1,EF-hand_6,EF-hand_7,EF-hand_8
g672.t1	34740.HMEL011413-PA	1.65e-142	408	COG0330@1|root,KOG3083@2759|Eukaryota,38DP2@33154|Opisthokonta,3B9YW@33208|Metazoa,3CSPV@33213|Bilateria,41X2W@6656|Arthropoda,3SGFX@50557|Insecta,44195@7088|Lepidoptera	33208|Metazoa	O	prohibitin homologues	PHB	GO:0000003,GO:0000122,GO:0000981,GO:0001067,GO:0001558,GO:0001664,GO:0001666,GO:0001846,GO:0001848,GO:0001850,GO:0001851,GO:0001932,GO:0001933,GO:0001934,GO:0002082,GO:0002673,GO:0002682,GO:0002684,GO:0002697,GO:0002699,GO:0002920,GO:0002922,GO:0003006,GO:0003008,GO:0003674,GO:0003676,GO:0003677,GO:0003700,GO:0005102,GO:0005488,GO:0005515,GO:0005575,GO:0005622,GO:0005623,GO:0005634,GO:0005654,GO:…	-	ko:K17080	-	-	-	-	ko00000,ko03029,ko04147	-	-	-	Band_7
g673.t1	132113.XP_003489492.1	5.38e-163	478	COG1537@1|root,KOG0545@1|root,KOG0545@2759|Eukaryota,KOG2869@2759|Eukaryota,38FIS@33154|Opisthokonta,3BB57@33208|Metazoa,3D09U@33213|Bilateria,41X4C@6656|Arthropoda,3SJJQ@50557|Insecta,46FZK@7399|Hymenoptera	33208|Metazoa	J	May function in recognizing stalled ribosomes and triggering endonucleolytic cleavage of the mRNA, a mechanism to release non-functional ribosomes and degrade damaged mRNAs	PELO	GO:0000003,GO:0000212,GO:0000226,GO:0000280,GO:0000956,GO:0001654,GO:0001745,GO:0003006,GO:0003674,GO:0005488,GO:0005575,GO:0005622,GO:0005623,GO:0005737,GO:0006139,GO:0006355,GO:0006357,GO:0006401,GO:0006402,GO:0006412,GO:0006518,GO:0006725,GO:0006807,GO:0006996,GO:0006997,GO:0006998,GO:0007010,GO:0007017,GO:0007049,GO:0007051,GO:0007127,GO:0007140,GO:0007141,GO:0007275,GO:0007276,GO:0007281,GO:…	-	ko:K06965	ko03015,map03015	-	-	-	ko00000,ko00001	-	-	-	eRF1_1,eRF1_2,eRF1_3
g675.t1	34740.HMEL006006-PA	1.92e-39	140	COG0494@1|root,KOG4432@2759|Eukaryota,38E94@33154|Opisthokonta,3BDUN@33208|Metazoa,3D4DC@33213|Bilateria,41YQM@6656|Arthropoda,3SMG6@50557|Insecta,445RB@7088|Lepidoptera	33208|Metazoa	L	hydrolase activity, acting on acid anhydrides, in phosphorus-containing anhydrides	NUDT14	GO:0003674,GO:0003824,GO:0005488,GO:0005515,GO:0005575,GO:0005622,GO:0005623,GO:0005737,GO:0005829,GO:0006464,GO:0006486,GO:0006487,GO:0006807,GO:0008150,GO:0008152,GO:0008768,GO:0009058,GO:0009059,GO:0009100,GO:0009101,GO:0009987,GO:0016462,GO:0016787,GO:0016817,GO:0016818,GO:0018193,GO:0018196,GO:0018279,GO:0019538,GO:0034645,GO:0036211,GO:0042802,GO:0043170,GO:0043412,GO:0043413,GO:0044237,GO:…	3.6.1.45	ko:K08077	-	-	-	-	ko00000,ko01000	-	-	-	NUDIX
g676.t1	7955.ENSDARP00000032448	2.36e-104	311	KOG0594@1|root,KOG0594@2759|Eukaryota,38B58@33154|Opisthokonta,3BC86@33208|Metazoa,3CR7X@33213|Bilateria,4826R@7711|Chordata,492HR@7742|Vertebrata,49RBC@7898|Actinopterygii	33208|Metazoa	T	Cyclin-dependent kinase 2	CDK2	GO:0000003,GO:0000075,GO:0000077,GO:0000082,GO:0000086,GO:0000122,GO:0000226,GO:0000278,GO:0000302,GO:0000307,GO:0000781,GO:0000793,GO:0000803,GO:0000805,GO:0000806,GO:0001654,GO:0002088,GO:0003674,GO:0003824,GO:0004672,GO:0004674,GO:0004693,GO:0005488,GO:0005515,GO:0005575,GO:0005622,GO:0005623,GO:0005634,GO:0005654,GO:0005667,GO:0005694,GO:0005737,GO:0005768,GO:0005813,GO:0005815,GO:0005819,GO:…	2.7.11.22	ko:K02088,ko:K02206	ko04068,ko04110,ko04114,ko04115,ko04151,ko04218,ko04914,ko04934,ko05161,ko05162,ko05165,ko05168,ko05169,ko05200,ko05203,ko05215,ko05222,ko05226,map04068,map04110,map04114,map04115,map04151,map04218,map04914,map04934,map05161,map05162,map05165,map05168,map05169,map05200,map05203,map05215,map05222,map05226	M00692,M00693	-	-	ko00000,ko00001,ko00002,ko01000,ko01001,ko03032,ko03036	-	-	-	Pkinase
g678.t1	400682.PAC_15707759	4.89e-17	80.1	2BP4M@1|root,2S1R2@2759|Eukaryota,3A5HU@33154|Opisthokonta,3BRC0@33208|Metazoa	33208|Metazoa	-	-	-	-	-	-	-	-	-	-	-	-	-	-	-
g679.t1	7955.ENSDARP00000032448	5.52e-76	237	KOG0594@1|root,KOG0594@2759|Eukaryota,38B58@33154|Opisthokonta,3BC86@33208|Metazoa,3CR7X@33213|Bilateria,4826R@7711|Chordata,492HR@7742|Vertebrata,49RBC@7898|Actinopterygii	33208|Metazoa	T	Cyclin-dependent kinase 2	CDK2	GO:0000003,GO:0000075,GO:0000077,GO:0000082,GO:0000086,GO:0000122,GO:0000226,GO:0000278,GO:0000302,GO:0000307,GO:0000781,GO:0000793,GO:0000803,GO:0000805,GO:0000806,GO:0001654,GO:0002088,GO:0003674,GO:0003824,GO:0004672,GO:0004674,GO:0004693,GO:0005488,GO:0005515,GO:0005575,GO:0005622,GO:0005623,GO:0005634,GO:0005654,GO:0005667,GO:0005694,GO:0005737,GO:0005768,GO:0005813,GO:0005815,GO:0005819,GO:…	2.7.11.22	ko:K02088,ko:K02206	ko04068,ko04110,ko04114,ko04115,ko04151,ko04218,ko04914,ko04934,ko05161,ko05162,ko05165,ko05168,ko05169,ko05200,ko05203,ko05215,ko05222,ko05226,map04068,map04110,map04114,map04115,map04151,map04218,map04914,map04934,map05161,map05162,map05165,map05168,map05169,map05200,map05203,map05215,map05222,map05226	M00692,M00693	-	-	ko00000,ko00001,ko00002,ko01000,ko01001,ko03032,ko03036	-	-	-	Pkinase
g682.t1	7668.SPU_024959-tr	2.55e-80	278	COG0419@1|root,KOG0962@2759|Eukaryota,38D7E@33154|Opisthokonta,3BA1K@33208|Metazoa,3CYQ4@33213|Bilateria	33208|Metazoa	L	DNA repair protein	RAD50	GO:0000003,GO:0000018,GO:0000019,GO:0000228,GO:0000280,GO:0000722,GO:0000723,GO:0000724,GO:0000725,GO:0000726,GO:0000729,GO:0000781,GO:0000784,GO:0000785,GO:0000790,GO:0000793,GO:0000794,GO:0001932,GO:0001934,GO:0003674,GO:0003676,GO:0003677,GO:0003690,GO:0003691,GO:0003697,GO:0003824,GO:0004017,GO:0005488,GO:0005515,GO:0005575,GO:0005622,GO:0005623,GO:0005634,GO:0005654,GO:0005694,GO:0005737,GO:…	-	ko:K10866	ko03440,ko03450,ko04218,map03440,map03450,map04218	M00291,M00292,M00295	-	-	ko00000,ko00001,ko00002,ko01000,ko03032,ko03400	-	-	-	AAA_23,Rad50_zn_hook,SbcCD_C
g683.t1	400682.PAC_15706476	7.79e-14	71.6	COG2801@1|root,KOG0017@2759|Eukaryota,38F42@33154|Opisthokonta	33154|Opisthokonta	G	retrotransposable element Tf2 155 kDa protein type 1-like	-	-	-	-	-	-	-	-	-	-	-	-	RVT_1,rve,zf-H2C2
g690.t1	126957.SMAR001633-PA	1.08e-172	503	KOG2635@1|root,KOG2635@2759|Eukaryota,38CXD@33154|Opisthokonta,3BGTN@33208|Metazoa,3CWC0@33213|Bilateria,41TH2@6656|Arthropoda	33208|Metazoa	U	The coatomer is a cytosolic protein complex that binds to dilysine motifs and reversibly associates with Golgi non- clathrin-coated vesicles, which further mediate biosynthetic protein transport from the ER, via the Golgi up to the trans Golgi network. Coatomer complex is required for budding from Golgi membranes, and is essential for the retrograde Golgi-to-ER transport of dilysine-tagged protei…	ARCN1	GO:0000139,GO:0002164,GO:0002165,GO:0002168,GO:0002790,GO:0005575,GO:0005622,GO:0005623,GO:0005737,GO:0005783,GO:0005789,GO:0005794,GO:0005798,GO:0005829,GO:0006810,GO:0006886,GO:0006888,GO:0006890,GO:0006891,GO:0007275,GO:0007399,GO:0007417,GO:0007420,GO:0007424,GO:0007431,GO:0007435,GO:0007436,GO:0007610,GO:0007626,GO:0008104,GO:0008150,GO:0008344,GO:0009306,GO:0009653,GO:0009791,GO:0009886,GO:…	-	ko:K06258,ko:K20471	ko04512,map04512	-	-	-	ko00000,ko00001,ko02000,ko04131	2.A.1.22	-	-	Adap_comp_sub,Clat_adaptor_s
g692.t1	7739.XP_002591777.1	1.62e-118	367	KOG3717@1|root,KOG3717@2759|Eukaryota,38CAT@33154|Opisthokonta,3BAAZ@33208|Metazoa,3CRF9@33213|Bilateria,4837V@7711|Chordata	33208|Metazoa	I	carnitine O-acetyltransferase activity	-	GO:0003674,GO:0003824,GO:0004092,GO:0005575,GO:0005622,GO:0005623,GO:0005737,GO:0005739,GO:0005740,GO:0005743,GO:0005777,GO:0005783,GO:0006082,GO:0006575,GO:0006577,GO:0006629,GO:0006631,GO:0006635,GO:0006807,GO:0008150,GO:0008152,GO:0008374,GO:0009056,GO:0009062,GO:0009437,GO:0009987,GO:0012505,GO:0016020,GO:0016042,GO:0016054,GO:0016406,GO:0016407,GO:0016413,GO:0016740,GO:0016746,GO:0016747,GO:…	2.3.1.7	ko:K00624	ko04146,map04146	-	R02396	RC00004,RC00037	ko00000,ko00001,ko01000	-	-	-	Carn_acyltransf
g693.t1	9713.XP_006737706.1	9.94e-41	159	KOG0582@1|root,KOG0582@2759|Eukaryota,39WC7@33154|Opisthokonta,3B9AE@33208|Metazoa,3CVQB@33213|Bilateria,485YF@7711|Chordata,496IP@7742|Vertebrata,3JEYN@40674|Mammalia,3EF1P@33554|Carnivora	33208|Metazoa	T	STE20-related kinase adaptor alpha	STRADA	GO:0001932,GO:0001934,GO:0002119,GO:0002164,GO:0003674,GO:0005488,GO:0005515,GO:0005575,GO:0005622,GO:0005623,GO:0005634,GO:0005654,GO:0005737,GO:0005829,GO:0005938,GO:0006464,GO:0006468,GO:0006611,GO:0006793,GO:0006796,GO:0006807,GO:0006810,GO:0006886,GO:0006913,GO:0006950,GO:0007049,GO:0007050,GO:0007154,GO:0007163,GO:0007165,GO:0007275,GO:0007346,GO:0007399,GO:0007405,GO:0008047,GO:0008104,GO:…	-	ko:K08271	ko04150,ko04152,map04150,map04152	-	-	-	ko00000,ko00001,ko01001	-	-	-	Pkinase
g696.t1	6183.Smp_179530.1	3.13e-25	105	2BP4M@1|root,2S1R2@2759|Eukaryota,3A5HU@33154|Opisthokonta,3BRC0@33208|Metazoa,3D8S6@33213|Bilateria	33208|Metazoa	-	-	-	-	-	-	-	-	-	-	-	-	-	-	-
g697.t1	400682.PAC_15718322	2.59e-40	146	2D03I@1|root,2SCNP@2759|Eukaryota,3APKT@33154|Opisthokonta,3C2BM@33208|Metazoa	2759|Eukaryota	-	-	-	-	-	-	-	-	-	-	-	-	-	-	-
g698.t1	69319.XP_008547699.1	3.86e-108	356	COG2801@1|root,KOG0017@2759|Eukaryota,38F42@33154|Opisthokonta,3BI8I@33208|Metazoa,3D5CW@33213|Bilateria,4224Q@6656|Arthropoda,3SQKC@50557|Insecta,46KTK@7399|Hymenoptera	33208|Metazoa	L	Integrase core domain	-	-	-	-	-	-	-	-	-	-	-	-	RVT_1,rve
g700.t1	45351.EDO49920	3.44e-256	713	COG0123@1|root,KOG1342@2759|Eukaryota,38BIK@33154|Opisthokonta,3B95P@33208|Metazoa	33208|Metazoa	B	Belongs to the histone deacetylase family. HD Type 1 subfamily	HDAC2	GO:0000003,GO:0000118,GO:0000122,GO:0000228,GO:0000302,GO:0000785,GO:0000790,GO:0000792,GO:0000902,GO:0000904,GO:0000976,GO:0000977,GO:0000978,GO:0000987,GO:0001012,GO:0001046,GO:0001047,GO:0001067,GO:0001085,GO:0001103,GO:0001221,GO:0001222,GO:0001224,GO:0001226,GO:0001654,GO:0001817,GO:0001819,GO:0001932,GO:0001934,GO:0001942,GO:0001975,GO:0002039,GO:0002237,GO:0002682,GO:0002791,GO:0002792,GO:…	3.5.1.98	ko:K06067	ko04110,ko04213,ko04330,ko04919,ko05016,ko05034,ko05165,ko05169,ko05200,ko05202,ko05203,ko05220,map04110,map04213,map04330,map04919,map05016,map05034,map05165,map05169,map05200,map05202,map05203,map05220	-	-	-	ko00000,ko00001,ko01000,ko03036	-	-	-	Hist_deacetyl
g702.t1	6412.HelroP194347	1.14e-63	236	KOG2504@1|root,KOG2504@2759|Eukaryota,38GN2@33154|Opisthokonta,3B9WM@33208|Metazoa,3CVEZ@33213|Bilateria	33208|Metazoa	G	transmembrane transport	-	GO:0003674,GO:0005215,GO:0005342,GO:0005575,GO:0006810,GO:0006811,GO:0006820,GO:0008028,GO:0008150,GO:0008509,GO:0008514,GO:0015075,GO:0015318,GO:0015711,GO:0015718,GO:0015849,GO:0016020,GO:0016021,GO:0022857,GO:0031224,GO:0034220,GO:0044425,GO:0046942,GO:0046943,GO:0051179,GO:0051234,GO:0055085,GO:0071702,GO:0098656,GO:1903825,GO:1905039	-	ko:K08190,ko:K11810	-	-	-	-	ko00000,ko02000	2.A.1.13	-	-	MFS_1
g703.t1	8081.XP_008414802.1	0	1333	COG0417@1|root,KOG0969@2759|Eukaryota,38DSD@33154|Opisthokonta,3C0ZN@33208|Metazoa,3CT03@33213|Bilateria,480U6@7711|Chordata,494BV@7742|Vertebrata,49QSI@7898|Actinopterygii	33208|Metazoa	L	Polymerase (DNA directed), delta 1, catalytic subunit	POLD1	GO:0000109,GO:0000228,GO:0000723,GO:0000731,GO:0003674,GO:0003676,GO:0003677,GO:0003682,GO:0003684,GO:0003824,GO:0003887,GO:0004518,GO:0004527,GO:0004529,GO:0004536,GO:0005488,GO:0005515,GO:0005575,GO:0005622,GO:0005623,GO:0005634,GO:0005654,GO:0005657,GO:0005694,GO:0005737,GO:0005829,GO:0006139,GO:0006259,GO:0006260,GO:0006261,GO:0006281,GO:0006283,GO:0006284,GO:0006287,GO:0006289,GO:0006296,GO:…	2.7.7.7	ko:K02327	ko00230,ko00240,ko01100,ko03030,ko03410,ko03420,ko03430,ko03440,ko05166,map00230,map00240,map01100,map03030,map03410,map03420,map03430,map03440,map05166	M00262	R00375,R00376,R00377,R00378	RC02795	ko00000,ko00001,ko00002,ko01000,ko03032,ko03400	-	-	-	DNA_pol_B,DNA_pol_B_exo1,zf-C4pol
g704.t1	136037.KDR23500	2.64e-52	188	KOG3921@1|root,KOG3921@2759|Eukaryota,38H5Y@33154|Opisthokonta,3BDVI@33208|Metazoa,3CSAQ@33213|Bilateria,41XRH@6656|Arthropoda,3SKQP@50557|Insecta	33208|Metazoa	S	Dual oxidase maturation factor	-	-	-	ko:K17232,ko:K17233	ko04918,map04918	-	-	-	ko00000,ko00001,ko04131	-	-	-	DuoxA
g705.t1	43151.ADAC007767-PA	3.01e-93	298	COG5184@1|root,KOG1426@2759|Eukaryota,39G0B@33154|Opisthokonta,3BDQC@33208|Metazoa,3CSPJ@33213|Bilateria,41WRC@6656|Arthropoda,3SIQ0@50557|Insecta,44Y9D@7147|Diptera,45DW0@7148|Nematocera	33208|Metazoa	DZ	Regulator of chromosome condensation	RCC1	GO:0000082,GO:0000226,GO:0000228,GO:0000278,GO:0000785,GO:0000790,GO:0000793,GO:0000794,GO:0003674,GO:0003676,GO:0003677,GO:0003682,GO:0005085,GO:0005087,GO:0005088,GO:0005488,GO:0005515,GO:0005575,GO:0005622,GO:0005623,GO:0005634,GO:0005635,GO:0005654,GO:0005694,GO:0005737,GO:0006606,GO:0006607,GO:0006810,GO:0006886,GO:0006913,GO:0006996,GO:0007010,GO:0007017,GO:0007049,GO:0007051,GO:0007052,GO:…	-	ko:K11493	-	-	-	-	ko00000,ko03019,ko03036	-	-	-	RCC1,RCC1_2
g706.t1	7994.ENSAMXP00000005365	1.22e-143	427	KOG0664@1|root,KOG0664@2759|Eukaryota,38HQ5@33154|Opisthokonta,3BA2J@33208|Metazoa,3CSW6@33213|Bilateria,489J7@7711|Chordata,491V4@7742|Vertebrata,4A2R6@7898|Actinopterygii	33208|Metazoa	T	Nemo like kinase, type 2	NLK	GO:0000165,GO:0000166,GO:0000287,GO:0001654,GO:0001704,GO:0001706,GO:0001708,GO:0001709,GO:0001711,GO:0001714,GO:0001736,GO:0001738,GO:0001745,GO:0002009,GO:0002165,GO:0003002,GO:0003674,GO:0003824,GO:0004672,GO:0004674,GO:0004707,GO:0005488,GO:0005515,GO:0005524,GO:0005575,GO:0005622,GO:0005623,GO:0005634,GO:0005654,GO:0005737,GO:0005829,GO:0005938,GO:0006355,GO:0006464,GO:0006468,GO:0006793,GO:…	2.7.11.24	ko:K04468	ko04010,ko04068,ko04310,ko04520,map04010,map04068,map04310,map04520	-	-	-	ko00000,ko00001,ko01000,ko01001	-	-	-	Pkinase
g707.t1	181119.XP_005517003.1	2.1e-174	525	KOG1021@1|root,KOG1021@2759|Eukaryota,38NWE@33154|Opisthokonta,3BCI4@33208|Metazoa,3CRUN@33213|Bilateria,47ZPP@7711|Chordata,48WVV@7742|Vertebrata,4GHV3@8782|Aves	33208|Metazoa	GMW	Exostosin family	EXT1	GO:0000003,GO:0000139,GO:0000271,GO:0000902,GO:0000904,GO:0001501,GO:0001503,GO:0003674,GO:0003824,GO:0005488,GO:0005515,GO:0005575,GO:0005622,GO:0005623,GO:0005737,GO:0005783,GO:0005789,GO:0005794,GO:0005975,GO:0005976,GO:0006022,GO:0006023,GO:0006024,GO:0006029,GO:0006040,GO:0006044,GO:0006082,GO:0006790,GO:0006807,GO:0006810,GO:0006897,GO:0006928,GO:0006935,GO:0006996,GO:0007005,GO:0007154,GO:…	2.4.1.224,2.4.1.225	ko:K02366,ko:K21988	ko00534,ko01100,map00534,map01100	M00059	R05935,R10138,R10139	-	ko00000,ko00001,ko00002,ko01000,ko01003,ko02000	1.A.17.4	GT47,GT64	-	Exostosin,Glyco_transf_64
g709.t1	7159.AAEL004554-PC	5.77e-38	143	KOG3335@1|root,KOG3335@2759|Eukaryota,3A5YM@33154|Opisthokonta,3BTAU@33208|Metazoa,3D9J9@33213|Bilateria,41Z7J@6656|Arthropoda,3SMPK@50557|Insecta,45342@7147|Diptera,45CAQ@7148|Nematocera	33208|Metazoa	S	Optic atrophy 3 protein (OPA3)	OPA3	GO:0003008,GO:0005575,GO:0005622,GO:0005623,GO:0005737,GO:0005739,GO:0006996,GO:0007005,GO:0007600,GO:0007601,GO:0007610,GO:0007626,GO:0008150,GO:0009653,GO:0009987,GO:0016043,GO:0019216,GO:0019222,GO:0031413,GO:0032501,GO:0032502,GO:0032989,GO:0032990,GO:0040008,GO:0043226,GO:0043227,GO:0043229,GO:0043231,GO:0044424,GO:0044444,GO:0044464,GO:0048856,GO:0048869,GO:0050789,GO:0050877,GO:0050879,GO:…	-	-	-	-	-	-	-	-	-	-	OPA3
g710.t1	7029.ACYPI53130-PA	8.56e-37	134	COG0507@1|root,KOG0987@2759|Eukaryota	2759|Eukaryota	L	G-quadruplex DNA unwinding	-	-	3.1.4.2	ko:K18695	ko00564,ko05231,map00564,map05231	-	R01030,R01470	RC00017,RC00425	ko00000,ko00001,ko01000	-	-	-	Helitron_like_N,PIF1
g711.t1	7918.ENSLOCP00000003714	2.77e-08	61.2	COG0507@1|root,KOG0987@2759|Eukaryota	2759|Eukaryota	L	G-quadruplex DNA unwinding	-	-	-	-	-	-	-	-	-	-	-	-	-
g712.t1	281687.CJA06946b	4.62e-62	209	KOG3878@1|root,KOG3878@2759|Eukaryota,38E2H@33154|Opisthokonta,3B9FT@33208|Metazoa,3CTWZ@33213|Bilateria,40CJH@6231|Nematoda,1KU85@119089|Chromadorea,40UF9@6236|Rhabditida	33208|Metazoa	U	Golgi-dynamics membrane-trafficking	ACBD3	GO:0000139,GO:0003674,GO:0005488,GO:0005515,GO:0005575,GO:0005622,GO:0005623,GO:0005737,GO:0005794,GO:0012505,GO:0016020,GO:0031090,GO:0031984,GO:0034237,GO:0043226,GO:0043227,GO:0043229,GO:0043231,GO:0044422,GO:0044424,GO:0044431,GO:0044444,GO:0044446,GO:0044464,GO:0051018,GO:0098588,GO:0098791	-	-	-	-	-	-	-	-	-	-	ACBP,GOLD_2
g716.t1	7425.NV12291-PA	2.54e-64	241	KOG3656@1|root,KOG3656@2759|Eukaryota,38SSU@33154|Opisthokonta,3BMVY@33208|Metazoa,3CVH5@33213|Bilateria,41VHY@6656|Arthropoda,3SJDS@50557|Insecta,46HRA@7399|Hymenoptera	33208|Metazoa	T	Serpentine type 7TM GPCR chemoreceptor Srx	gar-1	GO:0003674,GO:0004888,GO:0004930,GO:0005575,GO:0005623,GO:0005886,GO:0007154,GO:0007165,GO:0007186,GO:0007213,GO:0007267,GO:0007268,GO:0007271,GO:0008150,GO:0008227,GO:0009719,GO:0009725,GO:0009987,GO:0010033,GO:0010646,GO:0010648,GO:0015464,GO:0016020,GO:0016021,GO:0016907,GO:0023051,GO:0023052,GO:0023057,GO:0030424,GO:0030594,GO:0031224,GO:0032222,GO:0032223,GO:0032870,GO:0035690,GO:0038023,GO:…	-	ko:K04133,ko:K04134	ko04020,ko04080,ko04725,ko04810,map04020,map04080,map04725,map04810	-	-	-	ko00000,ko00001,ko04030	-	-	-	7tm_1
g717.t1	126957.SMAR001294-PA	1.32e-82	256	KOG3593@1|root,KOG3593@2759|Eukaryota,38DV4@33154|Opisthokonta,3BBWY@33208|Metazoa,3CT8I@33213|Bilateria,41THV@6656|Arthropoda	33208|Metazoa	T	Di-glucose binding within endoplasmic reticulum	MLEC	GO:0001775,GO:0002252,GO:0002263,GO:0002274,GO:0002275,GO:0002283,GO:0002366,GO:0002376,GO:0002443,GO:0002444,GO:0002446,GO:0003674,GO:0005488,GO:0005515,GO:0005575,GO:0005622,GO:0005623,GO:0005737,GO:0005783,GO:0005789,GO:0005886,GO:0006457,GO:0006810,GO:0006887,GO:0006955,GO:0008150,GO:0009987,GO:0012505,GO:0012506,GO:0016020,GO:0016192,GO:0019899,GO:0030141,GO:0030246,GO:0030659,GO:0030667,GO:…	-	-	-	-	-	-	-	-	-	-	Malectin
g718.t1	7739.XP_002612716.1	7.42e-33	129	KOG0489@1|root,KOG0489@2759|Eukaryota,38C2J@33154|Opisthokonta,3BQS9@33208|Metazoa,3E42F@33213|Bilateria,48QQU@7711|Chordata	33208|Metazoa	K	Homeodomain	HOXC4	GO:0000122,GO:0000976,GO:0000977,GO:0000981,GO:0001012,GO:0001067,GO:0001158,GO:0001501,GO:0002009,GO:0002011,GO:0002244,GO:0002376,GO:0002520,GO:0003002,GO:0003674,GO:0003676,GO:0003677,GO:0003690,GO:0003700,GO:0003705,GO:0005488,GO:0005515,GO:0005575,GO:0005622,GO:0005623,GO:0005634,GO:0005654,GO:0005813,GO:0005815,GO:0005856,GO:0006355,GO:0006357,GO:0007275,GO:0007350,GO:0007379,GO:0007380,GO:…	-	ko:K09304	-	-	-	-	ko00000,ko03000	-	-	-	Homeobox
Antp-Abd-A
query	seed_ortholog	evalue	score	eggNOG_OGs	max_annot_lvl	COG_category	Description	Preferred_name	GOs	EC	KEGG_ko	KEGG_Pathway	KEGG_Module	KEGG_Reaction	KEGG_rclass	BRITE	KEGG_TC	CAZy	BiGG_Reaction	PFAMs
g720.t1	8469.XP_007054559.1	9.03e-45	166	KOG2730@1|root,KOG2730@2759|Eukaryota,38HT8@33154|Opisthokonta,3B9P9@33208|Metazoa,3CWBV@33213|Bilateria,4804U@7711|Chordata,48Z8S@7742|Vertebrata,4CIFS@8459|Testudines	33208|Metazoa	S	Trimethylguanosine synthase	TGS1	GO:0000375,GO:0000377,GO:0000387,GO:0000398,GO:0001510,GO:0003674,GO:0003824,GO:0005575,GO:0005622,GO:0005623,GO:0005634,GO:0005654,GO:0005737,GO:0005829,GO:0006139,GO:0006396,GO:0006397,GO:0006725,GO:0006807,GO:0008150,GO:0008152,GO:0008168,GO:0008173,GO:0008380,GO:0009451,GO:0009452,GO:0009987,GO:0010467,GO:0016043,GO:0016070,GO:0016071,GO:0016740,GO:0016741,GO:0019216,GO:0019222,GO:0022607,GO:…	-	ko:K10408,ko:K14292	ko03013,ko05016,map03013,map05016	-	-	-	ko00000,ko00001,ko01000,ko04812	-	-	-	Methyltransf_15
g722.t1	6412.HelroP68730	4.75e-96	305	COG1131@1|root,KOG0061@2759|Eukaryota,38CVQ@33154|Opisthokonta,3BF0M@33208|Metazoa,3CU51@33213|Bilateria	33208|Metazoa	Q	sterol-transporting ATPase activity	ABCG4	GO:0000166,GO:0003674,GO:0003824,GO:0005215,GO:0005319,GO:0005488,GO:0005496,GO:0005515,GO:0005524,GO:0005543,GO:0005548,GO:0005575,GO:0005622,GO:0005623,GO:0005737,GO:0005739,GO:0005768,GO:0005886,GO:0005887,GO:0006066,GO:0006355,GO:0006629,GO:0006807,GO:0006810,GO:0006811,GO:0006820,GO:0006869,GO:0008104,GO:0008144,GO:0008150,GO:0008152,GO:0008202,GO:0008203,GO:0008289,GO:0009593,GO:0009719,GO:…	-	ko:K05679,ko:K05680	ko02010,map02010	-	-	-	ko00000,ko00001,ko02000	3.A.1.204	-	-	ABC2_membrane,ABC_tran
g723.t1	6500.XP_005103124.1	6.28e-129	392	COG1131@1|root,KOG0061@2759|Eukaryota,38CVQ@33154|Opisthokonta,3BF0M@33208|Metazoa,3CU51@33213|Bilateria	33208|Metazoa	Q	sterol-transporting ATPase activity	ABCG4	GO:0000166,GO:0003674,GO:0003824,GO:0005215,GO:0005319,GO:0005488,GO:0005496,GO:0005515,GO:0005524,GO:0005543,GO:0005548,GO:0005575,GO:0005622,GO:0005623,GO:0005737,GO:0005739,GO:0005768,GO:0005886,GO:0005887,GO:0006066,GO:0006355,GO:0006629,GO:0006807,GO:0006810,GO:0006811,GO:0006820,GO:0006869,GO:0008104,GO:0008144,GO:0008150,GO:0008152,GO:0008202,GO:0008203,GO:0008289,GO:0009593,GO:0009719,GO:…	-	ko:K05679,ko:K05680	ko02010,map02010	-	-	-	ko00000,ko00001,ko02000	3.A.1.204	-	-	ABC2_membrane,ABC_tran
g724.t1	7668.SPU_020496-tr	2.89e-83	269	KOG1075@1|root,KOG1075@2759|Eukaryota,39Y9N@33154|Opisthokonta,3BKRZ@33208|Metazoa,3CWQ0@33213|Bilateria	33208|Metazoa	S	Ribonuclease H protein	-	-	-	-	-	-	-	-	-	-	-	-	RVT_1
g727.t1	9739.XP_004311176.1	1.37e-14	79.3	COG5325@1|root,KOG2177@1|root,KOG0811@2759|Eukaryota,KOG2177@2759|Eukaryota,39TXD@33154|Opisthokonta,3BA26@33208|Metazoa,3CVQR@33213|Bilateria,48195@7711|Chordata,493G4@7742|Vertebrata,3JBRD@40674|Mammalia,4J3PX@91561|Cetartiodactyla	33208|Metazoa	U	Syntaxin-17	STX17	GO:0000149,GO:0000421,GO:0001505,GO:0003674,GO:0005484,GO:0005488,GO:0005515,GO:0005575,GO:0005622,GO:0005623,GO:0005737,GO:0005739,GO:0005773,GO:0005774,GO:0005776,GO:0005783,GO:0005789,GO:0005790,GO:0005793,GO:0005798,GO:0005829,GO:0005886,GO:0006810,GO:0006836,GO:0006886,GO:0006887,GO:0006888,GO:0006904,GO:0006906,GO:0006914,GO:0006950,GO:0006996,GO:0007030,GO:0007154,GO:0007267,GO:0007268,GO:…	-	ko:K08491	ko04130,ko04140,map04130,map04140	-	-	-	ko00000,ko00001,ko04131	-	-	-	SNARE
g729.t1	161934.XP_010678311.1	9.8e-28	129	COG0457@1|root,KOG1126@2759|Eukaryota,37KQ2@33090|Viridiplantae,3GD2S@35493|Streptophyta	35493|Streptophyta	D	Cell division cycle protein 27 homolog	-	GO:0000003,GO:0000151,GO:0000152,GO:0003006,GO:0005575,GO:0005622,GO:0005623,GO:0005634,GO:0005680,GO:0005737,GO:0005819,GO:0005856,GO:0007275,GO:0007346,GO:0008150,GO:0009504,GO:0009653,GO:0009719,GO:0009725,GO:0009733,GO:0009790,GO:0009791,GO:0009793,GO:0009888,GO:0009933,GO:0009987,GO:0010014,GO:0010015,GO:0010033,GO:0010071,GO:0010154,GO:0015630,GO:0022414,GO:0022622,GO:0030154,GO:0031461,GO:…	-	ko:K03350	ko04110,ko04111,ko04113,ko04114,ko04120,ko04914,ko05166,map04110,map04111,map04113,map04114,map04120,map04914,map05166	M00389	-	-	ko00000,ko00001,ko00002,ko01009,ko03036,ko04121	-	-	-	ANAPC3,TPR_1,TPR_16,TPR_19,TPR_2,TPR_8
Abd-A-Abd-B
query	seed_ortholog	evalue	score	eggNOG_OGs	max_annot_lvl	COG_category	Description	Preferred_name	GOs	EC	KEGG_ko	KEGG_Pathway	KEGG_Module	KEGG_Reaction	KEGG_rclass	BRITE	KEGG_TC	CAZy	BiGG_Reaction	PFAMs
g737.t1	7029.ACYPI53252-PA	5.65e-78	254	COG0507@1|root,KOG0987@2759|Eukaryota,38G2J@33154|Opisthokonta,3BIV7@33208|Metazoa,3D0M2@33213|Bilateria,420YJ@6656|Arthropoda,3SKNH@50557|Insecta,3EDP7@33342|Paraneoptera	33208|Metazoa	L	PIF1-like helicase	-	-	3.6.4.12	ko:K15255	-	-	-	-	ko00000,ko01000,ko03029,ko03032	-	-	-	Helitron_like_N,PIF1
g738.t1	9361.ENSDNOP00000027982	1.7e-09	63.5	KOG2830@1|root,KOG2830@2759|Eukaryota,38DGV@33154|Opisthokonta,3BD26@33208|Metazoa,3D0GK@33213|Bilateria,48AEN@7711|Chordata,48WBR@7742|Vertebrata,3JC68@40674|Mammalia	33208|Metazoa	T	Immunoglobulin-binding protein	IGBP1	GO:0000122,GO:0000159,GO:0000226,GO:0000278,GO:0001932,GO:0001933,GO:0002009,GO:0002165,GO:0003674,GO:0004857,GO:0004864,GO:0005488,GO:0005515,GO:0005575,GO:0005622,GO:0005623,GO:0005737,GO:0005829,GO:0005856,GO:0005874,GO:0006355,GO:0006357,GO:0006996,GO:0007010,GO:0007017,GO:0007049,GO:0007051,GO:0007052,GO:0007154,GO:0007165,GO:0007275,GO:0007444,GO:0007472,GO:0007552,GO:0007560,GO:0008104,GO:…	-	ko:K17606	ko04136,ko04138,ko04140,map04136,map04138,map04140	-	-	-	ko00000,ko00001,ko01009	-	-	-	TAP42
g739.t1	7425.NV11242-PA	1.99e-76	244	COG1052@1|root,KOG0069@2759|Eukaryota,3A1SU@33154|Opisthokonta,3BQAZ@33208|Metazoa,3D7NZ@33213|Bilateria,41ZMJ@6656|Arthropoda,3SPCP@50557|Insecta,46GQ4@7399|Hymenoptera	33208|Metazoa	C	D-isomer specific 2-hydroxyacid dehydrogenase, NAD binding domain	-	-	-	-	-	-	-	-	-	-	-	-	2-Hacid_dh_C
g740.t1	51337.XP_004668256.1	1.44e-56	185	COG2102@1|root,KOG2316@2759|Eukaryota,38B78@33154|Opisthokonta,3B9DI@33208|Metazoa,3CTEY@33213|Bilateria,48442@7711|Chordata,49561@7742|Vertebrata,3JCND@40674|Mammalia,35HRB@314146|Euarchontoglires,4PW8D@9989|Rodentia	33208|Metazoa	J	Diphthamide synthase	DPH6	GO:0003674,GO:0003824,GO:0005575,GO:0005622,GO:0005623,GO:0005634,GO:0005730,GO:0005737,GO:0005829,GO:0006417,GO:0006448,GO:0006464,GO:0006807,GO:0008150,GO:0008152,GO:0009058,GO:0009889,GO:0009987,GO:0010468,GO:0010556,GO:0010608,GO:0016874,GO:0016879,GO:0016880,GO:0017178,GO:0017182,GO:0017183,GO:0018193,GO:0018202,GO:0019222,GO:0019538,GO:0031323,GO:0031326,GO:0031974,GO:0031981,GO:0032268,GO:…	3.1.4.35,6.3.1.14	ko:K06927,ko:K13761	ko00230,map00230	-	R01234,R03613	RC00296,RC00358	ko00000,ko00001,ko01000,ko03012	-	-	-	Diphthami_syn_2,Ribonuc_L-PSP
g741.t1	6500.XP_005102696.1	6.8e-77	277	KOG0575@1|root,KOG0575@2759|Eukaryota,38FF0@33154|Opisthokonta,3B9H9@33208|Metazoa,3CZ7U@33213|Bilateria	33208|Metazoa	T	centriole replication	PLK4	GO:0000003,GO:0000086,GO:0000226,GO:0000278,GO:0000280,GO:0000803,GO:0001578,GO:0001701,GO:0001741,GO:0001890,GO:0001892,GO:0003006,GO:0003674,GO:0003824,GO:0004672,GO:0004674,GO:0005488,GO:0005515,GO:0005575,GO:0005622,GO:0005623,GO:0005634,GO:0005694,GO:0005730,GO:0005737,GO:0005813,GO:0005814,GO:0005815,GO:0005829,GO:0005856,GO:0005886,GO:0006464,GO:0006468,GO:0006793,GO:0006796,GO:0006807,GO:…	2.7.11.21	ko:K08863	ko04068,map04068	-	-	-	ko00000,ko00001,ko01000,ko01001,ko03036	-	-	-	POLO_box,Pkinase
g742.t1	6500.XP_005102774.1	2.39e-59	187	COG0456@1|root,KOG3234@2759|Eukaryota,39SD1@33154|Opisthokonta,3BC97@33208|Metazoa,3CW77@33213|Bilateria	33208|Metazoa	S	N-terminal peptidyl-methionine acetylation	NAA20	GO:0003674,GO:0003824,GO:0004596,GO:0005575,GO:0005622,GO:0005623,GO:0005634,GO:0005737,GO:0005829,GO:0006325,GO:0006464,GO:0006473,GO:0006474,GO:0006475,GO:0006807,GO:0006996,GO:0008080,GO:0008150,GO:0008152,GO:0009987,GO:0010467,GO:0010941,GO:0016043,GO:0016407,GO:0016410,GO:0016569,GO:0016570,GO:0016573,GO:0016740,GO:0016746,GO:0016747,GO:0017196,GO:0018193,GO:0018205,GO:0018206,GO:0018393,GO:…	2.3.1.254	ko:K17972	-	-	-	-	ko00000,ko01000,ko03029	-	-	-	Acetyltransf_1
g744.t1	6500.XP_005093914.1	1.6e-54	182	KOG3208@1|root,KOG3208@2759|Eukaryota,3984V@33154|Opisthokonta,3B9DT@33208|Metazoa,3CY3V@33213|Bilateria	33208|Metazoa	U	Involved in transport from the ER to the Golgi apparatus as well as in intra-Golgi transport. It belongs to a super-family of proteins called t-SNAREs or soluble NSF (N-ethylmaleimide- sensitive factor) attachment protein receptor	GOSR1	GO:0000138,GO:0000139,GO:0000149,GO:0003674,GO:0005484,GO:0005488,GO:0005515,GO:0005575,GO:0005622,GO:0005623,GO:0005737,GO:0005794,GO:0005795,GO:0005797,GO:0005801,GO:0006810,GO:0006888,GO:0006891,GO:0006906,GO:0006996,GO:0008150,GO:0009987,GO:0012505,GO:0016020,GO:0016021,GO:0016043,GO:0016050,GO:0016192,GO:0016197,GO:0016482,GO:0030133,GO:0031090,GO:0031201,GO:0031224,GO:0031410,GO:0031982,GO:…	-	ko:K08495	ko04130,map04130	-	-	-	ko00000,ko00001,ko04131	-	-	-	V-SNARE_C
g745.t1	10224.XP_006812174.1	2.22e-208	609	KOG0667@1|root,KOG0667@2759|Eukaryota,38D9D@33154|Opisthokonta,3B9IW@33208|Metazoa,3CVNP@33213|Bilateria	33208|Metazoa	T	protein serine/threonine/tyrosine kinase activity	DYRK1A	GO:0000381,GO:0000768,GO:0001932,GO:0001933,GO:0003008,GO:0003674,GO:0003712,GO:0003713,GO:0003779,GO:0003824,GO:0004672,GO:0004674,GO:0004713,GO:0004715,GO:0004857,GO:0004860,GO:0005488,GO:0005515,GO:0005575,GO:0005622,GO:0005623,GO:0005634,GO:0005654,GO:0005737,GO:0005856,GO:0006355,GO:0006464,GO:0006468,GO:0006469,GO:0006518,GO:0006793,GO:0006796,GO:0006807,GO:0006949,GO:0007275,GO:0007399,GO:…	2.7.12.1	ko:K08825	-	-	-	-	ko00000,ko01000,ko01001,ko04131	-	-	-	Pkinase
g746.t1	6500.XP_005093544.1	6.73e-56	179	COG2238@1|root,KOG3411@2759|Eukaryota,3A1U1@33154|Opisthokonta,3BQPZ@33208|Metazoa,3D77R@33213|Bilateria	33208|Metazoa	J	ribosomal small subunit assembly	RPS19	GO:0000028,GO:0000184,GO:0000462,GO:0000956,GO:0001906,GO:0002181,GO:0002262,GO:0002376,GO:0002520,GO:0002548,GO:0002682,GO:0002683,GO:0002684,GO:0002697,GO:0002698,GO:0002699,GO:0003674,GO:0003735,GO:0005198,GO:0005488,GO:0005515,GO:0005575,GO:0005622,GO:0005623,GO:0005634,GO:0005654,GO:0005730,GO:0005737,GO:0005829,GO:0005840,GO:0006139,GO:0006364,GO:0006396,GO:0006401,GO:0006402,GO:0006412,GO:…	-	ko:K02966	ko03010,map03010	M00177,M00179	-	-	br01610,ko00000,ko00001,ko00002,ko03011	-	-	-	Ribosomal_S19e
g748.t1	126957.SMAR005580-PA	3.49e-185	545	KOG1785@1|root,KOG1785@2759|Eukaryota,38BWD@33154|Opisthokonta,3BAZF@33208|Metazoa,3CRQC@33213|Bilateria,41TRD@6656|Arthropoda	33208|Metazoa	V	It is involved in the biological process described with regulation of signaling	CBLB	GO:0000003,GO:0000209,GO:0001654,GO:0001667,GO:0001745,GO:0001751,GO:0001752,GO:0001754,GO:0001775,GO:0001784,GO:0001894,GO:0001932,GO:0001933,GO:0002009,GO:0002064,GO:0002065,GO:0002066,GO:0002165,GO:0002376,GO:0002643,GO:0002645,GO:0002664,GO:0002666,GO:0002667,GO:0002669,GO:0002682,GO:0002683,GO:0002684,GO:0002694,GO:0002695,GO:0002911,GO:0002913,GO:0003002,GO:0003006,GO:0003674,GO:0003700,GO:…	2.3.2.27	ko:K04707	ko04012,ko04120,ko04144,ko04660,ko04910,ko05100,ko05200,ko05205,ko05220,map04012,map04120,map04144,map04660,map04910,map05100,map05200,map05205,map05220	-	-	-	ko00000,ko00001,ko01000,ko04121,ko04131	-	-	-	Cbl_N,Cbl_N2,Cbl_N3,Prok-RING_4,UBA
g750.t1	6500.XP_005107230.1	4.68e-83	271	28P11@1|root,2QVMK@2759|Eukaryota,38HM0@33154|Opisthokonta,3BCTH@33208|Metazoa,3D2N2@33213|Bilateria	33208|Metazoa	S	G-protein coupled receptor activity	SPR	GO:0000003,GO:0001653,GO:0003674,GO:0004888,GO:0004930,GO:0005575,GO:0005623,GO:0005886,GO:0007154,GO:0007165,GO:0007186,GO:0007610,GO:0007617,GO:0007618,GO:0007621,GO:0008150,GO:0008528,GO:0009987,GO:0016020,GO:0019098,GO:0019953,GO:0022414,GO:0023052,GO:0032501,GO:0032504,GO:0038023,GO:0044464,GO:0044703,GO:0045434,GO:0045924,GO:0046008,GO:0046662,GO:0048042,GO:0048609,GO:0050789,GO:0050794,GO:…	-	-	-	-	-	-	-	-	-	-	7TM_GPCR_Srw,7tm_1
g753.t1	121225.PHUM336910-PA	0	1278	COG0474@1|root,KOG0203@2759|Eukaryota,38BIP@33154|Opisthokonta,3BAR6@33208|Metazoa,3CTGX@33213|Bilateria,41TXW@6656|Arthropoda,3SITZ@50557|Insecta,3E7XT@33342|Paraneoptera	33208|Metazoa	P	Cation transporter/ATPase, N-terminus	ATP1A1	GO:0000003,GO:0000166,GO:0001101,GO:0001504,GO:0001505,GO:0001508,GO:0001540,GO:0001664,GO:0002026,GO:0002028,GO:0002036,GO:0002087,GO:0003008,GO:0003012,GO:0003013,GO:0003015,GO:0003018,GO:0003674,GO:0003824,GO:0005102,GO:0005215,GO:0005391,GO:0005488,GO:0005496,GO:0005515,GO:0005524,GO:0005575,GO:0005622,GO:0005623,GO:0005634,GO:0005737,GO:0005768,GO:0005783,GO:0005794,GO:0005886,GO:0005887,GO:…	3.6.3.9	ko:K01539	ko04022,ko04024,ko04260,ko04261,ko04911,ko04918,ko04919,ko04925,ko04960,ko04961,ko04964,ko04970,ko04971,ko04972,ko04973,ko04974,ko04976,ko04978,map04022,map04024,map04260,map04261,map04911,map04918,map04919,map04925,map04960,map04961,map04964,map04970,map04971,map04972,map04973,map04974,map04976,map04978	-	-	-	ko00000,ko00001,ko01000,ko04147	3.A.3.1	-	-	Cation_ATPase,Cation_ATPase_C,Cation_ATPase_N,E1-E2_ATPase,Hydrolase
g754.t1	7165.AGAP006096-PA	2.12e-231	653	COG2057@1|root,KOG3822@2759|Eukaryota,38C4R@33154|Opisthokonta,3BC7C@33208|Metazoa,3CVET@33213|Bilateria,41YA7@6656|Arthropoda,3SKGX@50557|Insecta,44Z2R@7147|Diptera,45CAZ@7148|Nematocera	33208|Metazoa	H	Key enzyme for ketone body catabolism. Transfers the CoA moiety from succinate to acetoacetate. Formation of the enzyme-CoA intermediate proceeds via an unstable anhydride species formed between the carboxylate groups of the enzyme and substrate	OXCT1	GO:0002791,GO:0002793,GO:0003674,GO:0003824,GO:0005488,GO:0005515,GO:0005575,GO:0005622,GO:0005623,GO:0005634,GO:0005654,GO:0005737,GO:0005739,GO:0005759,GO:0006091,GO:0006950,GO:0007275,GO:0007399,GO:0007417,GO:0007420,GO:0007507,GO:0007584,GO:0008150,GO:0008152,GO:0008260,GO:0008410,GO:0009056,GO:0009605,GO:0009636,GO:0009719,GO:0009725,GO:0009888,GO:0009987,GO:0009991,GO:0010033,GO:0010646,GO:…	2.8.3.5	ko:K01027	ko00072,ko00280,ko00650,map00072,map00280,map00650	-	R00410	RC00014	ko00000,ko00001,ko01000	-	-	-	CoA_trans
g756.t1	7029.ACYPI21221-PA	9.73e-36	134	COG0507@1|root,KOG0987@2759|Eukaryota,39FVX@33154|Opisthokonta,3CJRD@33208|Metazoa,3DHXS@33213|Bilateria	2759|Eukaryota	D	PIF1-like helicase	-	-	3.6.4.12	ko:K07466,ko:K15255	ko03030,ko03420,ko03430,ko03440,ko03460,map03030,map03420,map03430,map03440,map03460	M00288	-	-	ko00000,ko00001,ko00002,ko01000,ko03000,ko03029,ko03032,ko03400	-	-	-	Helitron_like_N,Herpes_Helicase,PIF1
g757.t1	7918.ENSLOCP00000013569	2.46e-82	273	KOG0310@1|root,KOG0310@2759|Eukaryota,3926I@33154|Opisthokonta,3BAF5@33208|Metazoa,3D0GT@33213|Bilateria,48B67@7711|Chordata,49825@7742|Vertebrata,49S37@7898|Actinopterygii	33208|Metazoa	D	U3 small nucleolar	UTP15	GO:0000462,GO:0001650,GO:0003674,GO:0003676,GO:0003723,GO:0005488,GO:0005575,GO:0005622,GO:0005623,GO:0005634,GO:0005654,GO:0005730,GO:0005737,GO:0005783,GO:0006139,GO:0006355,GO:0006356,GO:0006364,GO:0006396,GO:0006725,GO:0006807,GO:0008150,GO:0008152,GO:0009889,GO:0009891,GO:0009893,GO:0009987,GO:0010467,GO:0010468,GO:0010556,GO:0010557,GO:0010604,GO:0010628,GO:0012505,GO:0016070,GO:0016072,GO:…	-	ko:K14549	ko03008,map03008	-	-	-	ko00000,ko00001,ko03009	-	-	-	UTP15_C,WD40
g765.t1	136037.KDR18081	2.45e-232	661	KOG4471@1|root,KOG4471@2759|Eukaryota,3AG74@33154|Opisthokonta,3B9A1@33208|Metazoa,3CSTK@33213|Bilateria,41XM5@6656|Arthropoda,3SGYY@50557|Insecta	33208|Metazoa	IU	Belongs to the protein-tyrosine phosphatase family. Non-receptor class myotubularin subfamily	MTMR2	GO:0000278,GO:0001726,GO:0002090,GO:0002091,GO:0003674,GO:0003824,GO:0004438,GO:0004721,GO:0004725,GO:0005488,GO:0005515,GO:0005543,GO:0005546,GO:0005575,GO:0005622,GO:0005623,GO:0005634,GO:0005737,GO:0005768,GO:0005770,GO:0005773,GO:0005774,GO:0005829,GO:0005886,GO:0005938,GO:0005975,GO:0006066,GO:0006464,GO:0006470,GO:0006629,GO:0006644,GO:0006650,GO:0006661,GO:0006793,GO:0006796,GO:0006807,GO:…	3.1.3.64,3.1.3.95	ko:K01108,ko:K18081	ko00562,ko01100,ko04070,map00562,map01100,map04070	-	R03330,R03363,R06875	RC00078	ko00000,ko00001,ko01000,ko01009	-	-	-	GRAM,Myotub-related
g766.t1	7220.FBpp0131994	8.88e-48	173	COG1022@1|root,KOG1256@2759|Eukaryota,38BK9@33154|Opisthokonta,3BA3F@33208|Metazoa,3CSI6@33213|Bilateria,41U11@6656|Arthropoda,3SI4U@50557|Insecta,451ZJ@7147|Diptera,45T6B@7214|Drosophilidae	33208|Metazoa	I	catalytic activity. It is involved in the biological process described with metabolic process	-	GO:0001676,GO:0003674,GO:0003824,GO:0004467,GO:0006082,GO:0006629,GO:0006631,GO:0006633,GO:0008150,GO:0008152,GO:0008610,GO:0009058,GO:0009987,GO:0015645,GO:0016053,GO:0016405,GO:0016874,GO:0016877,GO:0016878,GO:0019752,GO:0032787,GO:0043436,GO:0044237,GO:0044238,GO:0044249,GO:0044255,GO:0044281,GO:0044283,GO:0046394,GO:0071704,GO:0072330,GO:1901576	6.2.1.3	ko:K01897	ko00061,ko00071,ko01100,ko01212,ko02024,ko03320,ko04146,ko04216,ko04714,ko04920,map00061,map00071,map01100,map01212,map02024,map03320,map04146,map04216,map04714,map04920	M00086	R01280	RC00004,RC00014	ko00000,ko00001,ko00002,ko01000,ko01004,ko04147	4.C.1.1	-	-	AMP-binding,AMP-binding_C
g767.t1	8090.ENSORLP00000024868	1.27e-38	135	2D3QH@1|root,2S50V@2759|Eukaryota,3A5DV@33154|Opisthokonta,3BRTZ@33208|Metazoa,3D8KX@33213|Bilateria,48GQQ@7711|Chordata,49GUR@7742|Vertebrata,4A7HB@7898|Actinopterygii	33208|Metazoa	S	Endonuclease/Exonuclease/phosphatase family	-	-	-	-	-	-	-	-	-	-	-	-	Exo_endo_phos
g774.t1	13037.EHJ72046	3.56e-80	257	KOG4471@1|root,KOG4471@2759|Eukaryota,3962F@33154|Opisthokonta,3CAG3@33208|Metazoa,3DRN3@33213|Bilateria,42CG0@6656|Arthropoda,3T0XQ@50557|Insecta,448AP@7088|Lepidoptera	33208|Metazoa	IU	domain in glucosyltransferases, myotubularins and other putative membrane-associated proteins	-	-	3.1.3.64,3.1.3.95	ko:K18081	ko00562,ko01100,ko04070,map00562,map01100,map04070	-	-	-	ko00000,ko00001,ko01000,ko01009	-	-	-	GRAM,Myotub-related
g775.t1	126957.SMAR006130-PA	1.62e-113	348	KOG4471@1|root,KOG4471@2759|Eukaryota,3AG74@33154|Opisthokonta,3B9A1@33208|Metazoa,3CSTK@33213|Bilateria,41XM5@6656|Arthropoda	33208|Metazoa	IU	Belongs to the protein-tyrosine phosphatase family. Non-receptor class myotubularin subfamily	MTMR2	GO:0000278,GO:0001726,GO:0002090,GO:0002091,GO:0003674,GO:0003824,GO:0004438,GO:0004721,GO:0004725,GO:0005488,GO:0005515,GO:0005543,GO:0005546,GO:0005575,GO:0005622,GO:0005623,GO:0005634,GO:0005737,GO:0005768,GO:0005770,GO:0005773,GO:0005774,GO:0005829,GO:0005886,GO:0005938,GO:0005975,GO:0006066,GO:0006464,GO:0006470,GO:0006629,GO:0006644,GO:0006650,GO:0006661,GO:0006793,GO:0006796,GO:0006807,GO:…	3.1.3.64,3.1.3.95	ko:K01108,ko:K18081	ko00562,ko01100,ko04070,map00562,map01100,map04070	-	R03330,R03363,R06875	RC00078	ko00000,ko00001,ko01000,ko01009	-	-	-	GRAM,Myotub-related
g776.t1	136037.KDR16684	1.73e-70	227	COG0638@1|root,KOG0177@2759|Eukaryota,38EGF@33154|Opisthokonta,3BCMW@33208|Metazoa,3CWGN@33213|Bilateria,41VRC@6656|Arthropoda,3SKYB@50557|Insecta	33208|Metazoa	O	Threonine-type endopeptidase activity. It is involved in the biological process described with proteolysis involved in cellular protein catabolic process	PSMB2	GO:0000003,GO:0000502,GO:0005575,GO:0005622,GO:0005623,GO:0005634,GO:0005654,GO:0005737,GO:0005829,GO:0005839,GO:0006464,GO:0006508,GO:0006511,GO:0006807,GO:0008150,GO:0008152,GO:0009056,GO:0009057,GO:0009987,GO:0010033,GO:0010243,GO:0010498,GO:0014070,GO:0016579,GO:0019538,GO:0019774,GO:0019941,GO:0030163,GO:0031974,GO:0031981,GO:0032501,GO:0032504,GO:0032991,GO:0036211,GO:0042221,GO:0043161,GO:…	3.4.25.1	ko:K02734	ko03050,map03050	M00337,M00340	-	-	ko00000,ko00001,ko00002,ko01000,ko01002,ko03051	-	-	-	Proteasome
g777.t1	32264.tetur02g09990.1	6.9e-94	294	KOG1584@1|root,KOG1584@2759|Eukaryota,38FPD@33154|Opisthokonta,3BEBC@33208|Metazoa,3CTZN@33213|Bilateria,429ZB@6656|Arthropoda	33208|Metazoa	S	Sulfotransferase family cytosolic 1B member 1-like	SULT1B1	GO:0000103,GO:0000165,GO:0000166,GO:0000323,GO:0003008,GO:0003013,GO:0003674,GO:0003824,GO:0004027,GO:0004062,GO:0004304,GO:0005488,GO:0005515,GO:0005575,GO:0005622,GO:0005623,GO:0005737,GO:0005764,GO:0005773,GO:0005829,GO:0006066,GO:0006067,GO:0006068,GO:0006082,GO:0006139,GO:0006163,GO:0006464,GO:0006468,GO:0006575,GO:0006576,GO:0006584,GO:0006629,GO:0006725,GO:0006753,GO:0006790,GO:0006793,GO:…	2.8.2.1,2.8.2.4	ko:K01014,ko:K01016,ko:K01025	ko00140,ko05204,map00140,map05204	-	R01242,R02350	RC00007,RC00128	ko00000,ko00001,ko01000	-	-	-	Sulfotransfer_1
g778.t1	7165.AGAP001338-PA	2.77e-189	592	COG0199@1|root,COG1643@1|root,KOG0922@2759|Eukaryota,KOG1741@2759|Eukaryota,38BD3@33154|Opisthokonta,3B9GM@33208|Metazoa,3CV48@33213|Bilateria,41YEP@6656|Arthropoda,3SK6Y@50557|Insecta,44YVW@7147|Diptera,45BG7@7148|Nematocera	33208|Metazoa	A	Oligonucleotide/oligosaccharide-binding (OB)-fold	DHX34	GO:0000956,GO:0003674,GO:0003676,GO:0003723,GO:0003724,GO:0003824,GO:0004004,GO:0004386,GO:0005488,GO:0005575,GO:0005622,GO:0005623,GO:0005737,GO:0006139,GO:0006396,GO:0006401,GO:0006402,GO:0006725,GO:0006807,GO:0008026,GO:0008150,GO:0008152,GO:0008186,GO:0009056,GO:0009057,GO:0009892,GO:0009893,GO:0009894,GO:0009895,GO:0009987,GO:0010467,GO:0010468,GO:0010604,GO:0010605,GO:0010628,GO:0010629,GO:…	3.6.4.13	ko:K20101	-	-	-	-	ko00000,ko01000,ko03019	-	-	-	DEAD,HA2,Helicase_C,OB_NTP_bind
g783.t1	136037.KDQ86070	6.53e-25	109	KOG1072@1|root,KOG1072@2759|Eukaryota,3A1UM@33154|Opisthokonta,3CNVA@33208|Metazoa,3E5PZ@33213|Bilateria,42ARK@6656|Arthropoda,3T0FB@50557|Insecta	33208|Metazoa	S	Kelch	-	-	-	ko:K10448	-	-	-	-	ko00000,ko04121	-	-	-	Kelch_1
g787.t1	7213.XP_004537952.1	5.35e-39	139	KOG1702@1|root,KOG1702@2759|Eukaryota,39RV7@33154|Opisthokonta,3BJ8N@33208|Metazoa,3CY4E@33213|Bilateria,41USY@6656|Arthropoda,3SGMN@50557|Insecta,4505Z@7147|Diptera	33208|Metazoa	Z	Zinc ion binding	LASP1	GO:0000003,GO:0003006,GO:0003674,GO:0003779,GO:0005070,GO:0005215,GO:0005488,GO:0005515,GO:0005575,GO:0005622,GO:0005623,GO:0005737,GO:0005856,GO:0005912,GO:0005924,GO:0005925,GO:0005938,GO:0006810,GO:0006811,GO:0006996,GO:0007010,GO:0007015,GO:0007275,GO:0007276,GO:0007277,GO:0007279,GO:0007281,GO:0007283,GO:0007286,GO:0007291,GO:0007317,GO:0007349,GO:0008092,GO:0008150,GO:0009653,GO:0009966,GO:…	-	-	-	-	-	-	-	-	-	-	LIM,Nebulin,SH3_1,SH3_9
g788.t1	6500.XP_005106015.1	1.8e-22	97.1	KOG2632@1|root,KOG2632@2759|Eukaryota,38GPG@33154|Opisthokonta,3BKG7@33208|Metazoa,3CZCT@33213|Bilateria	33208|Metazoa	S	Rhomboid domain containing 1	RHBDD1	GO:0000003,GO:0003006,GO:0003674,GO:0003824,GO:0004175,GO:0004252,GO:0005575,GO:0005622,GO:0005623,GO:0005737,GO:0005783,GO:0005789,GO:0006464,GO:0006508,GO:0006807,GO:0006810,GO:0006886,GO:0006950,GO:0006986,GO:0007276,GO:0007283,GO:0008104,GO:0008150,GO:0008152,GO:0008233,GO:0008236,GO:0009056,GO:0009057,GO:0009314,GO:0009411,GO:0009416,GO:0009628,GO:0009893,GO:0009894,GO:0009896,GO:0009987,GO:…	-	ko:K09651	-	-	-	-	ko00000,ko01000,ko01002	-	-	-	Rhomboid
g790.t1	6669.EFX79335	1.26e-225	634	COG0513@1|root,KOG0326@2759|Eukaryota,38DGD@33154|Opisthokonta,3BB9C@33208|Metazoa,3CUXR@33213|Bilateria,41XRP@6656|Arthropoda	33208|Metazoa	A	Belongs to the DEAD box helicase family	DDX6	GO:0000003,GO:0000288,GO:0000291,GO:0000785,GO:0000792,GO:0000932,GO:0000956,GO:0001520,GO:0002064,GO:0002065,GO:0002066,GO:0002682,GO:0002697,GO:0002831,GO:0003006,GO:0003008,GO:0003674,GO:0003676,GO:0003723,GO:0003724,GO:0003824,GO:0004004,GO:0004386,GO:0005488,GO:0005515,GO:0005575,GO:0005622,GO:0005623,GO:0005634,GO:0005694,GO:0005730,GO:0005737,GO:0005739,GO:0005829,GO:0005856,GO:0005929,GO:…	3.6.4.13	ko:K12614	ko03018,map03018	M00395	-	-	ko00000,ko00001,ko00002,ko01000,ko03019,ko03036	-	-	-	DEAD,Helicase_C
g791.t1	29073.XP_008693759.1	5.29e-122	369	COG1736@1|root,KOG2648@2759|Eukaryota,38CF7@33154|Opisthokonta,3B9H8@33208|Metazoa,3CTU6@33213|Bilateria,4826F@7711|Chordata,4925E@7742|Vertebrata,3J2WV@40674|Mammalia,3EIN4@33554|Carnivora	33208|Metazoa	J	Diphthamide biosynthesis	DPH1	GO:0005575,GO:0005622,GO:0005623,GO:0005634,GO:0005654,GO:0005737,GO:0005829,GO:0006417,GO:0006448,GO:0006464,GO:0006807,GO:0008150,GO:0008152,GO:0008283,GO:0009058,GO:0009889,GO:0009987,GO:0010468,GO:0010556,GO:0010608,GO:0017182,GO:0017183,GO:0018193,GO:0018202,GO:0019222,GO:0019538,GO:0030054,GO:0031323,GO:0031326,GO:0031974,GO:0031981,GO:0032268,GO:0034248,GO:0036211,GO:0043170,GO:0043226,GO:…	2.5.1.108	ko:K07561	-	-	R10455	RC00021,RC03180	ko00000,ko01000,ko03012	-	-	-	Diphthamide_syn
g794.t1	7091.BGIBMGA008616-TA	5.8e-55	197	COG0507@1|root,KOG0987@2759|Eukaryota,38G2J@33154|Opisthokonta,3BIV7@33208|Metazoa,3D0M2@33213|Bilateria,420YJ@6656|Arthropoda,3SKNH@50557|Insecta,448TM@7088|Lepidoptera	33208|Metazoa	L	DNA helicase activity	-	-	3.6.4.12	ko:K15255	-	-	-	-	ko00000,ko01000,ko03029,ko03032	-	-	-	Helitron_like_N,PIF1
g796.t1	126957.SMAR009806-PA	5.14e-138	437	COG5038@1|root,KOG1012@2759|Eukaryota,38DXC@33154|Opisthokonta,3BC6K@33208|Metazoa,3CUPV@33213|Bilateria,41X1Q@6656|Arthropoda	33208|Metazoa	S	Synaptotagmin-like mitochondrial-lipid-binding domain	ESYT3	GO:0001505,GO:0003674,GO:0005488,GO:0005509,GO:0005515,GO:0005543,GO:0005544,GO:0005575,GO:0005622,GO:0005623,GO:0005737,GO:0005783,GO:0005789,GO:0005886,GO:0005887,GO:0006810,GO:0006836,GO:0006887,GO:0007154,GO:0007267,GO:0007268,GO:0007269,GO:0008021,GO:0008150,GO:0008289,GO:0008429,GO:0009898,GO:0009987,GO:0012505,GO:0016020,GO:0016021,GO:0016079,GO:0016192,GO:0017156,GO:0019897,GO:0019898,GO:…	-	-	-	-	-	-	-	-	-	-	C2,SMP_LBD
g797.t1	10224.XP_006823818.1	1.44e-115	353	COG1779@1|root,KOG2703@2759|Eukaryota,38GCV@33154|Opisthokonta,3BCGS@33208|Metazoa,3CZEB@33213|Bilateria	33208|Metazoa	S	pre-mRNA catabolic process	ZPR1	GO:0000082,GO:0000083,GO:0000226,GO:0000278,GO:0001701,GO:0001763,GO:0001824,GO:0001832,GO:0001833,GO:0001834,GO:0002009,GO:0003674,GO:0005102,GO:0005488,GO:0005515,GO:0005575,GO:0005622,GO:0005623,GO:0005634,GO:0005654,GO:0005730,GO:0005737,GO:0006139,GO:0006259,GO:0006260,GO:0006261,GO:0006355,GO:0006401,GO:0006725,GO:0006807,GO:0006915,GO:0006996,GO:0006997,GO:0007010,GO:0007017,GO:0007049,GO:…	-	ko:K06874,ko:K09025	ko03320,map03320	-	-	-	ko00000,ko00001,ko00536	-	-	-	zf-ZPR1
g798.t1	6500.XP_005101522.1	4.06e-192	544	COG1678@1|root,KOG1567@2759|Eukaryota,38B80@33154|Opisthokonta,3B9U0@33208|Metazoa,3CT3A@33213|Bilateria	33208|Metazoa	F	ribonucleoside-diphosphate reductase activity	RRM2B	GO:0000002,GO:0000082,GO:0000083,GO:0000278,GO:0001655,GO:0001822,GO:0003008,GO:0003014,GO:0003674,GO:0003824,GO:0004748,GO:0005488,GO:0005506,GO:0005515,GO:0005575,GO:0005622,GO:0005623,GO:0005634,GO:0005635,GO:0005654,GO:0005737,GO:0005739,GO:0005829,GO:0005971,GO:0006139,GO:0006206,GO:0006259,GO:0006260,GO:0006261,GO:0006264,GO:0006281,GO:0006355,GO:0006725,GO:0006753,GO:0006793,GO:0006796,GO:…	1.17.4.1	ko:K10808	ko00230,ko00240,ko00480,ko00983,ko01100,ko04115,map00230,map00240,map00480,map00983,map01100,map04115	M00053	R02017,R02019,R02024,R08363,R08364,R11893	RC00613,RC01003	ko00000,ko00001,ko00002,ko01000,ko03400	-	-	-	Ribonuc_red_sm
g799.t1	6669.EFX72606	5.04e-173	503	KOG2581@1|root,KOG2581@2759|Eukaryota,38DK7@33154|Opisthokonta,3BASY@33208|Metazoa,3CUI0@33213|Bilateria,41VDU@6656|Arthropoda	33208|Metazoa	O	Enzyme regulator activity. It is involved in the biological process described with regulation of protein catabolic process	PSMD3	GO:0000502,GO:0001775,GO:0002252,GO:0002263,GO:0002274,GO:0002275,GO:0002283,GO:0002366,GO:0002376,GO:0002443,GO:0002444,GO:0002446,GO:0003674,GO:0005488,GO:0005515,GO:0005575,GO:0005576,GO:0005622,GO:0005623,GO:0005634,GO:0005654,GO:0005737,GO:0005829,GO:0005838,GO:0006464,GO:0006508,GO:0006511,GO:0006807,GO:0006810,GO:0006887,GO:0006955,GO:0008150,GO:0008152,GO:0008270,GO:0008541,GO:0009056,GO:…	-	ko:K03033	ko03050,ko05169,map03050,map05169	M00341	-	-	ko00000,ko00001,ko00002,ko03051	-	-	-	PCI,Rpn3_C
g800.t1	7165.AGAP006353-PA	3.89e-38	132	COG0537@1|root,KOG3275@2759|Eukaryota,3A3J2@33154|Opisthokonta,3BRD5@33208|Metazoa,3D8AA@33213|Bilateria,41ZQP@6656|Arthropoda,3SMZB@50557|Insecta,453CB@7147|Diptera,45IHB@7148|Nematocera	33208|Metazoa	T	Scavenger mRNA decapping enzyme C-term binding	-	-	-	ko:K02503	-	-	-	-	ko00000,ko04147	-	-	-	HIT
g805.t1	8469.XP_007060106.1	7.16e-18	87.8	COG5640@1|root,KOG1217@1|root,KOG1217@2759|Eukaryota,KOG3627@2759|Eukaryota,38FMZ@33154|Opisthokonta,3BH2M@33208|Metazoa,3D2G7@33213|Bilateria,488VG@7711|Chordata,48VN1@7742|Vertebrata,4CC4X@8459|Testudines	33208|Metazoa	ET	Fibronectin type I domain	HGFAC	GO:0003674,GO:0003824,GO:0004175,GO:0004252,GO:0005575,GO:0005576,GO:0005622,GO:0005623,GO:0005737,GO:0005783,GO:0005791,GO:0005829,GO:0006508,GO:0006807,GO:0008150,GO:0008152,GO:0008233,GO:0008236,GO:0012505,GO:0016787,GO:0017171,GO:0019538,GO:0043170,GO:0043226,GO:0043227,GO:0043229,GO:0043231,GO:0044238,GO:0044424,GO:0044444,GO:0044464,GO:0070011,GO:0071704,GO:0140096,GO:1901564	3.4.21.68	ko:K01343,ko:K09631	ko04371,ko04610,ko05202,ko05215,ko05418,map04371,map04610,map05202,map05215,map05418	-	-	-	ko00000,ko00001,ko00536,ko01000,ko01002	-	-	-	EGF,Kringle,Trypsin,fn1,fn2
g807.t1	246437.XP_006165395.1	2.63e-17	93.6	COG5640@1|root,KOG3627@2759|Eukaryota,38EW9@33154|Opisthokonta,3BKQ4@33208|Metazoa,3CS8W@33213|Bilateria,481S2@7711|Chordata,48Z3T@7742|Vertebrata,3J8ZU@40674|Mammalia,35KT7@314146|Euarchontoglires	33208|Metazoa	E	SEA domain	Tmprss11c	GO:0003674,GO:0003824,GO:0004175,GO:0004252,GO:0005575,GO:0005623,GO:0005886,GO:0005887,GO:0006508,GO:0006807,GO:0008150,GO:0008152,GO:0008233,GO:0008236,GO:0016020,GO:0016021,GO:0016787,GO:0017171,GO:0019538,GO:0030425,GO:0031224,GO:0031226,GO:0036477,GO:0042995,GO:0043005,GO:0043025,GO:0043170,GO:0043204,GO:0044238,GO:0044297,GO:0044425,GO:0044459,GO:0044463,GO:0044464,GO:0070011,GO:0071704,GO:…	-	ko:K09642,ko:K14359	-	-	-	-	ko00000,ko01000,ko01002	-	-	-	SEA,Trypsin
g809.t1	6500.XP_005102492.1	5.97e-16	87	COG5640@1|root,KOG3627@2759|Eukaryota	2759|Eukaryota	O	serine-type endopeptidase activity	TMPRSS7	GO:0003674,GO:0003824,GO:0005575,GO:0005623,GO:0005886,GO:0006508,GO:0006807,GO:0008150,GO:0008152,GO:0008233,GO:0008236,GO:0016020,GO:0016787,GO:0017171,GO:0019538,GO:0043170,GO:0044238,GO:0044464,GO:0070011,GO:0071704,GO:0071944,GO:0140096,GO:1901564	-	ko:K09635,ko:K09638,ko:K13912	ko04970,ko05164,map04970,map05164	-	-	-	ko00000,ko00001,ko01000,ko01002	-	-	-	CUB,Ldl_recept_a,SEA,SRCR_2,Trypsin
g813.t1	126957.SMAR014839-PA	2.26e-181	537	COG1283@1|root,2QQ3I@2759|Eukaryota,38DHE@33154|Opisthokonta,3BA55@33208|Metazoa,3CRFS@33213|Bilateria,41VKR@6656|Arthropoda	33208|Metazoa	P	Na+/Pi-cotransporter	SLC34A2	GO:0001503,GO:0001655,GO:0001701,GO:0001822,GO:0003674,GO:0005215,GO:0005436,GO:0005488,GO:0005515,GO:0005575,GO:0005622,GO:0005623,GO:0005634,GO:0005654,GO:0005737,GO:0005768,GO:0005819,GO:0005856,GO:0005886,GO:0005887,GO:0005902,GO:0005903,GO:0006066,GO:0006082,GO:0006725,GO:0006807,GO:0006810,GO:0006811,GO:0006812,GO:0006814,GO:0006817,GO:0006820,GO:0006873,GO:0007275,GO:0007568,GO:0007584,GO:…	-	ko:K14683	-	-	-	-	ko00000,ko02000,ko04147	2.A.58.1	-	-	Na_Pi_cotrans
g815.t1	9305.ENSSHAP00000011367	2.93e-90	276	KOG0660@1|root,KOG0660@2759|Eukaryota,38BZX@33154|Opisthokonta,3B9J2@33208|Metazoa,3CRHP@33213|Bilateria,47ZNF@7711|Chordata,48VMV@7742|Vertebrata,3J6CM@40674|Mammalia,4K2VC@9263|Metatheria	33208|Metazoa	T	Mitogen-activated protein kinase 11	MAPK11	GO:0000165,GO:0000166,GO:0000187,GO:0000302,GO:0000303,GO:0000305,GO:0001817,GO:0001819,GO:0001932,GO:0001934,GO:0002009,GO:0002165,GO:0002225,GO:0002251,GO:0002376,GO:0002385,GO:0002682,GO:0002683,GO:0002684,GO:0002697,GO:0002699,GO:0002700,GO:0002702,GO:0002759,GO:0002760,GO:0002784,GO:0002791,GO:0002793,GO:0002831,GO:0002832,GO:0002833,GO:0002920,GO:0002921,GO:0002922,GO:0003007,GO:0003674,GO:…	2.7.11.24	ko:K04441	ko01522,ko04010,ko04011,ko04013,ko04015,ko04068,ko04071,ko04139,ko04212,ko04218,ko04261,ko04370,ko04380,ko04550,ko04611,ko04620,ko04621,ko04622,ko04624,ko04657,ko04658,ko04659,ko04660,ko04664,ko04668,ko04670,ko04714,ko04722,ko04723,ko04728,ko04750,ko04912,ko04914,ko04917,ko04926,ko04933,ko05014,ko05120,ko05131,ko05132,ko05133,ko05140,ko05142,ko05145,ko05152,ko05160,ko05164,ko05167,ko05169,ko05205…	M00689	-	-	ko00000,ko00001,ko00002,ko01000,ko01001	-	-	-	Pkinase
g816.t1	7918.ENSLOCP00000001339	1.05e-119	345	KOG2202@1|root,KOG2202@2759|Eukaryota,38HSU@33154|Opisthokonta,3BB9J@33208|Metazoa,3CWA3@33213|Bilateria,481A5@7711|Chordata,48WIP@7742|Vertebrata,49QDB@7898|Actinopterygii	33208|Metazoa	A	U2(RNU2) small nuclear RNA auxiliary factor 1	U2AF1	GO:0000375,GO:0000377,GO:0000381,GO:0000398,GO:0003674,GO:0003676,GO:0003723,GO:0003727,GO:0003729,GO:0005488,GO:0005515,GO:0005575,GO:0005622,GO:0005623,GO:0005634,GO:0005654,GO:0005681,GO:0006139,GO:0006396,GO:0006397,GO:0006403,GO:0006405,GO:0006406,GO:0006611,GO:0006725,GO:0006807,GO:0006810,GO:0006886,GO:0006913,GO:0008104,GO:0008150,GO:0008152,GO:0008187,GO:0008380,GO:0009987,GO:0010467,GO:…	-	ko:K12836	ko03040,ko05131,map03040,map05131	-	-	-	ko00000,ko00001,ko03041	-	-	-	RRM_1,zf-CCCH
g817.t1	32507.XP_006807283.1	3.34e-46	182	COG0406@1|root,KOG3734@2759|Eukaryota,38QFA@33154|Opisthokonta,3BD6T@33208|Metazoa,3CRB2@33213|Bilateria,482WJ@7711|Chordata,48X5E@7742|Vertebrata,49XCZ@7898|Actinopterygii	33208|Metazoa	T	Ubiquitin associated and SH3 domain containing B	UBASH3B	GO:0001775,GO:0001932,GO:0001933,GO:0002682,GO:0002683,GO:0002761,GO:0002762,GO:0003674,GO:0003824,GO:0004721,GO:0004725,GO:0005488,GO:0005515,GO:0005575,GO:0005622,GO:0005623,GO:0005737,GO:0005829,GO:0006464,GO:0006469,GO:0006470,GO:0006793,GO:0006796,GO:0006807,GO:0006950,GO:0007154,GO:0007155,GO:0007162,GO:0007165,GO:0007166,GO:0007167,GO:0007169,GO:0007596,GO:0007599,GO:0008150,GO:0008152,GO:…	3.1.3.48	ko:K18993	-	-	-	-	ko00000,ko01000,ko01009	-	-	-	His_Phos_1,SH3_9,UBA
g818.t1	132113.XP_003490906.1	2.14e-205	614	COG0515@1|root,KOG0193@2759|Eukaryota,38DE5@33154|Opisthokonta,3BFQ4@33208|Metazoa,3CRAQ@33213|Bilateria,41YGB@6656|Arthropoda,3SIRS@50557|Insecta,46GS0@7399|Hymenoptera	33208|Metazoa	T	Raf-like Ras-binding domain	BRAF	GO:0000003,GO:0000165,GO:0000166,GO:0000186,GO:0000578,GO:0001505,GO:0001666,GO:0001667,GO:0001678,GO:0001708,GO:0001763,GO:0001775,GO:0001932,GO:0001934,GO:0002009,GO:0002064,GO:0002065,GO:0002066,GO:0002119,GO:0002164,GO:0002165,GO:0002168,GO:0002218,GO:0002220,GO:0002223,GO:0002244,GO:0002253,GO:0002318,GO:0002360,GO:0002376,GO:0002429,GO:0002520,GO:0002521,GO:0002682,GO:0002684,GO:0002694,GO:…	2.7.11.1,3.1.3.48	ko:K04365,ko:K04366,ko:K05695,ko:K08845	ko01521,ko01522,ko04010,ko04012,ko04013,ko04014,ko04015,ko04022,ko04024,ko04062,ko04068,ko04071,ko04072,ko04140,ko04150,ko04151,ko04210,ko04214,ko04218,ko04270,ko04320,ko04360,ko04370,ko04371,ko04510,ko04514,ko04520,ko04540,ko04550,ko04630,ko04650,ko04660,ko04662,ko04664,ko04666,ko04720,ko04722,ko04726,ko04730,ko04810,ko04910,ko04912,ko04914,ko04915,ko04916,ko04917,ko04919,ko04921,ko04926,ko04931…	M00687	-	-	ko00000,ko00001,ko00002,ko01000,ko01001,ko01009,ko04516	-	-	-	C1_1,Pkinase_Tyr,RBD

## Sheet: Gordionus_montsenyensis_foreign
Pb_Dfd
query	seed_ortholog	evalue	score	eggNOG_OGs	max_annot_lvl	COG_category	Description	Preferred_name	GOs	EC	KEGG_ko	KEGG_Pathway	KEGG_Module	KEGG_Reaction	KEGG_rclass	BRITE	KEGG_TC	CAZy	BiGG_Reaction	PFAMs
g486.t1	400682.PAC_15700899	4e-70	248	COG2801@1|root,KOG0017@2759|Eukaryota,38F42@33154|Opisthokonta,3BA5H@33208|Metazoa	33208|Metazoa	OU	K02A2.6-like	-	-	-	-	-	-	-	-	-	-	-	-	RVT_1,SCAN,rve,zf-CCHC,zf-H2C2
g490.t1	7029.ACYPI084329-PA	1.01e-60	223	COG2801@1|root,KOG0017@2759|Eukaryota,38F42@33154|Opisthokonta,3BA5H@33208|Metazoa,3CZSS@33213|Bilateria	33208|Metazoa	G	K02A2.6-like	-	-	-	-	-	-	-	-	-	-	-	-	RVT_1,rve,zf-H2C2
g499.t1	400682.PAC_15708125	6.44e-107	350	COG2801@1|root,KOG0017@2759|Eukaryota,38F42@33154|Opisthokonta,3BA5H@33208|Metazoa	33208|Metazoa	OU	K02A2.6-like	-	-	-	-	-	-	-	-	-	-	-	-	RVT_1,rve,zf-H2C2
g500.t1	400682.PAC_15722048	5.95e-25	104	2BNS1@1|root,2S1Q7@2759|Eukaryota,3A48Y@33154|Opisthokonta,3CP8W@33208|Metazoa	33208|Metazoa	-	-	-	-	-	-	-	-	-	-	-	-	-	-	-
g501.t1	400682.PAC_15707960	3.11e-39	156	2D43P@1|root,2STRT@2759|Eukaryota,3AAAX@33154|Opisthokonta,3C2RM@33208|Metazoa	33154|Opisthokonta	S	Reverse transcriptase (RNA-dependent DNA polymerase)	-	-	-	-	-	-	-	-	-	-	-	-	RVT_1
g503.t1	400682.PAC_15726618	1.33e-69	237	COG2801@1|root,KOG0017@2759|Eukaryota,38F42@33154|Opisthokonta,3BA5H@33208|Metazoa	33208|Metazoa	OU	K02A2.6-like	-	-	-	-	-	-	-	-	-	-	-	-	RVT_1,rve,zf-H2C2
g511.t1	400682.PAC_15700899	7.85e-71	249	COG2801@1|root,KOG0017@2759|Eukaryota,38F42@33154|Opisthokonta,3BA5H@33208|Metazoa	33208|Metazoa	OU	K02A2.6-like	-	-	-	-	-	-	-	-	-	-	-	-	RVT_1,SCAN,rve,zf-CCHC,zf-H2C2
g513.t1	8479.XP_008176079.1	6.04e-13	77.4	COG2801@1|root,KOG0017@2759|Eukaryota,38F42@33154|Opisthokonta,3BA5H@33208|Metazoa,3CZSS@33213|Bilateria,48AQP@7711|Chordata,48YUZ@7742|Vertebrata	33208|Metazoa	L	K02A2.6-like	-	-	-	-	-	-	-	-	-	-	-	-	RVT_1,rve,zf-H2C2
g516.t1	8479.XP_008161408.1	4.16e-43	165	COG2801@1|root,KOG0017@2759|Eukaryota,38F42@33154|Opisthokonta,3BA5H@33208|Metazoa,3CZSS@33213|Bilateria,48AQP@7711|Chordata,48YUZ@7742|Vertebrata,4CJ7F@8459|Testudines	33208|Metazoa	L	Integrase core domain	-	-	-	-	-	-	-	-	-	-	-	-	RVT_1,rve
g519.t1	4096.XP_009800323.1	1.57e-38	147	2D1XM@1|root,2S4X5@2759|Eukaryota	2759|Eukaryota	S	Craniofacial development protein 2-like	-	-	-	-	-	-	-	-	-	-	-	-	-
g522.t1	7668.SPU_008571-tr	1.75e-59	218	COG2801@1|root,KOG0017@2759|Eukaryota,3AEQ6@33154|Opisthokonta,3BZ9Y@33208|Metazoa,3DFQ3@33213|Bilateria	33208|Metazoa	L	Reverse transcriptase (RNA-dependent DNA polymerase)	-	-	-	-	-	-	-	-	-	-	-	-	RVT_1
g523.t1	6087.XP_004210926.1	1.04e-11	64.7	COG2801@1|root,KOG0017@2759|Eukaryota,38F42@33154|Opisthokonta,3BA5H@33208|Metazoa	33208|Metazoa	OU	K02A2.6-like	-	-	-	-	-	-	-	-	-	-	-	-	RVT_1,rve,zf-H2C2
g524.t1	7668.SPU_018654-tr	6.49e-08	60.5	COG2801@1|root,KOG0017@2759|Eukaryota,38F42@33154|Opisthokonta,3BA5H@33208|Metazoa,3CZSS@33213|Bilateria	33208|Metazoa	G	K02A2.6-like	-	-	-	-	-	-	-	-	-	-	-	-	RVP,RVT_1,rve,zf-CCHC
g528.t1	13037.EHJ66866	4.38e-44	165	KOG0292@1|root,KOG0292@2759|Eukaryota,38DFX@33154|Opisthokonta,3B9P2@33208|Metazoa,3CWTR@33213|Bilateria,41W43@6656|Arthropoda,3SJQK@50557|Insecta,442JR@7088|Lepidoptera	33208|Metazoa	U	WD domain, G-beta repeat	COPA	GO:0000003,GO:0000139,GO:0000280,GO:0000902,GO:0000910,GO:0003008,GO:0005575,GO:0005576,GO:0005615,GO:0005622,GO:0005623,GO:0005737,GO:0005783,GO:0005789,GO:0005793,GO:0005794,GO:0005798,GO:0005829,GO:0006810,GO:0006886,GO:0006888,GO:0006890,GO:0006891,GO:0006996,GO:0007049,GO:0007112,GO:0007140,GO:0007276,GO:0007586,GO:0007589,GO:0008104,GO:0008150,GO:0009653,GO:0009987,GO:0010883,GO:0012505,GO:…	-	ko:K05236	-	-	-	-	ko00000,ko04131,ko04147	-	-	-	COPI_C,Coatomer_WDAD,WD40
g529.t1	13735.ENSPSIP00000000007	1.29e-28	118	COG2801@1|root,KOG0017@2759|Eukaryota,38F42@33154|Opisthokonta,3BA5H@33208|Metazoa,3CZSS@33213|Bilateria,48AQP@7711|Chordata,48YUZ@7742|Vertebrata	33208|Metazoa	L	K02A2.6-like	-	-	-	-	-	-	-	-	-	-	-	-	RVT_1,rve,zf-H2C2
g535.t1	7897.ENSLACP00000002519	4.19e-09	64.3	COG2801@1|root,KOG0017@2759|Eukaryota,38F42@33154|Opisthokonta,3BA5H@33208|Metazoa,3CZSS@33213|Bilateria,48AQP@7711|Chordata,48YUZ@7742|Vertebrata	33208|Metazoa	L	K02A2.6-like	-	-	-	-	-	-	-	-	-	-	-	-	RVT_1,rve
g537.t1	588596.U9V2M5	3.6e-15	74.7	KOG1121@1|root,KOG1121@2759|Eukaryota	2759|Eukaryota	E	protein dimerization activity	-	-	-	-	-	-	-	-	-	-	-	-	Dimer_Tnp_hAT
g538.t1	13037.EHJ64905	7.58e-41	155	KOG1075@1|root,KOG1075@2759|Eukaryota,39Y9N@33154|Opisthokonta,3BKRZ@33208|Metazoa,3CWQ0@33213|Bilateria,424BC@6656|Arthropoda,3T120@50557|Insecta,448ZK@7088|Lepidoptera	33208|Metazoa	S	Ribonuclease H protein	-	-	-	-	-	-	-	-	-	-	-	-	RVT_1
g539.t1	13037.EHJ66968	2.88e-31	125	KOG1075@1|root,KOG1075@2759|Eukaryota	2759|Eukaryota	E	Ribonuclease H protein	-	-	1.1.1.206,3.6.4.12	ko:K08081,ko:K14437,ko:K14721,ko:K21596	ko00230,ko00240,ko00960,ko01100,ko01110,ko03020,ko04623,ko05169,map00230,map00240,map00960,map01100,map01110,map03020,map04623,map05169	M00181	R00435,R00441,R00442,R00443,R02832	RC00144,RC02795	br01611,ko00000,ko00001,ko00002,ko01000,ko03000,ko03021,ko03036	-	-	-	Lectin_C,RVT_1,RVT_3
g540.t1	4096.XP_009787112.1	2.18e-14	78.2	2D0ZA@1|root,2SG3Q@2759|Eukaryota	2759|Eukaryota	-	-	-	-	-	-	-	-	-	-	-	-	-	-	-
g541.t1	7091.BGIBMGA014330-TA	5.27e-16	76.3	KOG1075@1|root,KOG1075@2759|Eukaryota,39Y9N@33154|Opisthokonta,3BKRZ@33208|Metazoa,3CWQ0@33213|Bilateria,424BC@6656|Arthropoda,3T120@50557|Insecta,448ZK@7088|Lepidoptera	33208|Metazoa	S	Ribonuclease H protein	-	-	-	-	-	-	-	-	-	-	-	-	RVT_1
g542.t1	7668.SPU_020496-tr	1.8e-153	455	KOG1075@1|root,KOG1075@2759|Eukaryota,39Y9N@33154|Opisthokonta,3BKRZ@33208|Metazoa,3CWQ0@33213|Bilateria	33208|Metazoa	S	Ribonuclease H protein	-	-	-	-	-	-	-	-	-	-	-	-	RVT_1
g544.t1	4096.XP_009773801.1	4.16e-36	132	KOG1075@1|root,KOG1075@2759|Eukaryota,37YNH@33090|Viridiplantae	33090|Viridiplantae	S	Craniofacial development protein 2-like	-	-	-	-	-	-	-	-	-	-	-	-	-
g545.t1	7091.BGIBMGA000159-TA	1.5e-35	139	2BNS1@1|root,2S1Q7@2759|Eukaryota,3A48Y@33154|Opisthokonta,3CP8W@33208|Metazoa,3E5DG@33213|Bilateria	33208|Metazoa	-	-	-	-	-	-	-	-	-	-	-	-	-	-	-
g546.t1	6334.EFV51318	5.33e-11	66.2	COG2801@1|root,KOG0017@2759|Eukaryota,38F42@33154|Opisthokonta,3BA5H@33208|Metazoa,3CZSS@33213|Bilateria	33208|Metazoa	G	K02A2.6-like	-	-	-	-	-	-	-	-	-	-	-	-	RVT_1,rve,zf-H2C2
g547.t1	400682.PAC_15699223	3.23e-95	306	COG2801@1|root,KOG0017@2759|Eukaryota,38F42@33154|Opisthokonta,3BA5H@33208|Metazoa	33208|Metazoa	OU	K02A2.6-like	-	-	-	-	-	-	-	-	-	-	-	-	RVT_1
g548.t1	4572.TRIUR3_11875-P1	7.88e-58	209	KOG1075@1|root,KOG2350@1|root,KOG1075@2759|Eukaryota,KOG2350@2759|Eukaryota,37JXF@33090|Viridiplantae,3G7WH@35493|Streptophyta,3KR5Y@4447|Liliopsida,3I7KW@38820|Poales	35493|Streptophyta	S	chromatin DNA binding	-	GO:0000003,GO:0003006,GO:0003674,GO:0003676,GO:0003677,GO:0003682,GO:0005488,GO:0005575,GO:0005622,GO:0005623,GO:0005634,GO:0005654,GO:0005677,GO:0006325,GO:0006342,GO:0006355,GO:0006464,GO:0006479,GO:0006807,GO:0006996,GO:0007275,GO:0008150,GO:0008152,GO:0008213,GO:0009791,GO:0009889,GO:0009890,GO:0009892,GO:0009908,GO:0009987,GO:0010468,GO:0010556,GO:0010558,GO:0010605,GO:0010629,GO:0016043,GO:…	-	-	-	-	-	-	-	-	-	-	VEFS-Box
g549.t1	400682.PAC_15722048	5.84e-19	93.2	2BNS1@1|root,2S1Q7@2759|Eukaryota,3A48Y@33154|Opisthokonta,3CP8W@33208|Metazoa	33208|Metazoa	-	-	-	-	-	-	-	-	-	-	-	-	-	-	-
g552.t1	7897.ENSLACP00000013136	7.79e-36	140	KOG1075@1|root,KOG1075@2759|Eukaryota,39Y9N@33154|Opisthokonta,3BKRZ@33208|Metazoa,3CWQ0@33213|Bilateria,48I85@7711|Chordata,49F0F@7742|Vertebrata	33208|Metazoa	S	Reverse transcriptase (RNA-dependent DNA polymerase)	-	-	-	-	-	-	-	-	-	-	-	-	RVT_1
g554.t1	6500.XP_005103163.1	2.74e-13	76.3	COG2801@1|root,KOG0017@2759|Eukaryota,38F42@33154|Opisthokonta,3BA5H@33208|Metazoa,3CZSS@33213|Bilateria	33208|Metazoa	G	K02A2.6-like	-	-	-	-	-	-	-	-	-	-	-	-	RVT_1,rve
g557.t1	400682.PAC_15709227	6.02e-14	80.9	2D5YZ@1|root,2T05G@2759|Eukaryota	400682.PAC_15709227|-	-	-	-	-	-	-	-	-	-	-	-	-	-	-	-
g559.t1	13037.EHJ67295	1.19e-53	186	2B1C7@1|root,2S0A1@2759|Eukaryota,38W62@33154|Opisthokonta,3BY0I@33208|Metazoa	2759|Eukaryota	-	-	-	-	-	-	-	-	-	-	-	-	-	-	Exo_endo_phos
g560.t1	7897.ENSLACP00000002924	1.91e-23	98.6	KOG1075@1|root,KOG1075@2759|Eukaryota,39Y9N@33154|Opisthokonta,3BKRZ@33208|Metazoa,3CWQ0@33213|Bilateria,48I85@7711|Chordata,49F0F@7742|Vertebrata	33208|Metazoa	S	Reverse transcriptase (RNA-dependent DNA polymerase)	-	-	-	-	-	-	-	-	-	-	-	-	RVT_1
g561.t1	8010.XP_010868062.1	1.48e-60	209	COG2801@1|root,KOG0017@2759|Eukaryota,38F42@33154|Opisthokonta,3BA5H@33208|Metazoa,3CZSS@33213|Bilateria,48AQP@7711|Chordata,48YUZ@7742|Vertebrata	33208|Metazoa	L	K02A2.6-like	-	-	-	-	-	-	-	-	-	-	-	-	RVT_1,rve,zf-H2C2
g562.t1	400682.PAC_15722048	1.69e-22	99	2BNS1@1|root,2S1Q7@2759|Eukaryota,3A48Y@33154|Opisthokonta,3CP8W@33208|Metazoa	33208|Metazoa	-	-	-	-	-	-	-	-	-	-	-	-	-	-	-
g563.t1	400682.PAC_15725493	1.03e-09	64.7	KOG1121@1|root,KOG1121@2759|Eukaryota,3AVS3@33154|Opisthokonta,3C4AF@33208|Metazoa	33208|Metazoa	S	hAT family C-terminal dimerisation region	-	-	-	-	-	-	-	-	-	-	-	-	Dimer_Tnp_hAT
g566.t1	400682.PAC_15699223	1.44e-36	144	COG2801@1|root,KOG0017@2759|Eukaryota,38F42@33154|Opisthokonta,3BA5H@33208|Metazoa	33208|Metazoa	OU	K02A2.6-like	-	-	-	-	-	-	-	-	-	-	-	-	RVT_1
g569.t1	8090.ENSORLP00000024868	1.86e-15	79	2D3QH@1|root,2S50V@2759|Eukaryota,3A5DV@33154|Opisthokonta,3BRTZ@33208|Metazoa,3D8KX@33213|Bilateria,48GQQ@7711|Chordata,49GUR@7742|Vertebrata,4A7HB@7898|Actinopterygii	33208|Metazoa	S	Endonuclease/Exonuclease/phosphatase family	-	-	-	-	-	-	-	-	-	-	-	-	Exo_endo_phos
g575.t1	400682.PAC_15708731	2.22e-44	173	COG0652@1|root,KOG0885@2759|Eukaryota	2759|Eukaryota	O	peptidyl-prolyl cis-trans isomerase activity	CWC27	GO:0000375,GO:0000377,GO:0000398,GO:0000413,GO:0003674,GO:0003755,GO:0003824,GO:0005575,GO:0005622,GO:0005623,GO:0005634,GO:0005654,GO:0005681,GO:0005684,GO:0005911,GO:0006139,GO:0006396,GO:0006397,GO:0006464,GO:0006725,GO:0006807,GO:0008150,GO:0008152,GO:0008380,GO:0009506,GO:0009987,GO:0010467,GO:0016070,GO:0016071,GO:0016853,GO:0016859,GO:0018193,GO:0018208,GO:0019538,GO:0030054,GO:0031974,GO:…	5.2.1.8	ko:K01802,ko:K12737	-	-	-	-	ko00000,ko01000,ko03041,ko03110	-	-	-	Pro_isomerase
g576.t1	7668.SPU_022296-tr	6.04e-122	395	COG5059@1|root,KOG1075@1|root,KOG0242@2759|Eukaryota,KOG1075@2759|Eukaryota,38GPV@33154|Opisthokonta,3BF94@33208|Metazoa,3CWIA@33213|Bilateria	33208|Metazoa	Z	microtubule motor activity	KIF22	GO:0000070,GO:0000278,GO:0000280,GO:0000775,GO:0000776,GO:0000785,GO:0000819,GO:0000902,GO:0000904,GO:0001654,GO:0001756,GO:0001966,GO:0002376,GO:0002478,GO:0002495,GO:0002504,GO:0003002,GO:0003674,GO:0003676,GO:0003677,GO:0003774,GO:0003777,GO:0003824,GO:0005488,GO:0005575,GO:0005622,GO:0005623,GO:0005634,GO:0005654,GO:0005694,GO:0005737,GO:0005819,GO:0005829,GO:0005856,GO:0005871,GO:0005875,GO:…	-	ko:K02988,ko:K10403	ko03010,ko04914,map03010,map04914	M00178,M00179	-	-	br01610,ko00000,ko00001,ko00002,ko03011,ko04812	-	-	-	HHH_3,Kinesin
g577.t1	4096.XP_009773801.1	1.33e-14	75.9	KOG1075@1|root,KOG1075@2759|Eukaryota,37YNH@33090|Viridiplantae	33090|Viridiplantae	S	Craniofacial development protein 2-like	-	-	-	-	-	-	-	-	-	-	-	-	-
g581.t1	13037.EHJ64905	5.52e-83	278	KOG1075@1|root,KOG1075@2759|Eukaryota,39Y9N@33154|Opisthokonta,3BKRZ@33208|Metazoa,3CWQ0@33213|Bilateria,424BC@6656|Arthropoda,3T120@50557|Insecta,448ZK@7088|Lepidoptera	33208|Metazoa	S	Ribonuclease H protein	-	-	-	-	-	-	-	-	-	-	-	-	RVT_1
g582.t1	7091.BGIBMGA014330-TA	6.8e-20	87	KOG1075@1|root,KOG1075@2759|Eukaryota,39Y9N@33154|Opisthokonta,3BKRZ@33208|Metazoa,3CWQ0@33213|Bilateria,424BC@6656|Arthropoda,3T120@50557|Insecta,448ZK@7088|Lepidoptera	33208|Metazoa	S	Ribonuclease H protein	-	-	-	-	-	-	-	-	-	-	-	-	RVT_1
g586.t1	7029.ACYPI069882-PA	1.59e-46	183	COG2801@1|root,KOG0017@2759|Eukaryota,38F42@33154|Opisthokonta,3BA5H@33208|Metazoa,3CZSS@33213|Bilateria,41Y67@6656|Arthropoda,3SGFP@50557|Insecta,3EDC8@33342|Paraneoptera	33208|Metazoa	L	Reverse transcriptase (RNA-dependent DNA polymerase)	-	-	-	-	-	-	-	-	-	-	-	-	RVT_1,rve,zf-H2C2
g587.t1	7668.SPU_008571-tr	8.87e-60	213	COG2801@1|root,KOG0017@2759|Eukaryota,3AEQ6@33154|Opisthokonta,3BZ9Y@33208|Metazoa,3DFQ3@33213|Bilateria	33208|Metazoa	L	Reverse transcriptase (RNA-dependent DNA polymerase)	-	-	-	-	-	-	-	-	-	-	-	-	RVT_1
g590.t1	400682.PAC_15722048	9.03e-41	152	2BNS1@1|root,2S1Q7@2759|Eukaryota,3A48Y@33154|Opisthokonta,3CP8W@33208|Metazoa	33208|Metazoa	-	-	-	-	-	-	-	-	-	-	-	-	-	-	-
g592.t1	7029.ACYPI081213-PA	2.06e-16	82.4	COG2801@1|root,KOG0017@2759|Eukaryota,38F42@33154|Opisthokonta,3BA5H@33208|Metazoa,3CZSS@33213|Bilateria	33208|Metazoa	G	K02A2.6-like	-	-	-	-	-	-	-	-	-	-	-	-	RVT_1,rve,zf-H2C2
g593.t1	135651.CBN20251	8.63e-76	271	COG5069@1|root,KOG0517@2759|Eukaryota,3AH5E@33154|Opisthokonta,3BGKT@33208|Metazoa,3CTK3@33213|Bilateria,40BMH@6231|Nematoda,1KUDD@119089|Chromadorea,40SWU@6236|Rhabditida	33208|Metazoa	Z	Belongs to the spectrin family	SPTBN1	GO:0000165,GO:0000278,GO:0000281,GO:0000902,GO:0000904,GO:0000910,GO:0001817,GO:0001819,GO:0002119,GO:0002164,GO:0002791,GO:0002793,GO:0003674,GO:0003779,GO:0005085,GO:0005088,GO:0005198,GO:0005200,GO:0005488,GO:0005515,GO:0005543,GO:0005546,GO:0005575,GO:0005622,GO:0005623,GO:0005634,GO:0005730,GO:0005737,GO:0005829,GO:0005856,GO:0005886,GO:0005938,GO:0006464,GO:0006468,GO:0006793,GO:0006796,GO:…	-	ko:K06115	-	-	-	-	ko00000,ko04812	-	-	-	CH,PH_9,Spectrin
g601.t1	8090.ENSORLP00000024446	1.1e-35	131	2D3QH@1|root,2S50V@2759|Eukaryota,3A5DV@33154|Opisthokonta,3BRTZ@33208|Metazoa,3D8KX@33213|Bilateria,48GQQ@7711|Chordata,49GUR@7742|Vertebrata,4A7HB@7898|Actinopterygii	33208|Metazoa	S	Endonuclease/Exonuclease/phosphatase family	-	-	-	-	-	-	-	-	-	-	-	-	Exo_endo_phos
g603.t1	223192.XP_007918615.1	3.08e-07	60.1	COG0654@1|root,KOG1298@2759|Eukaryota,38HUH@33154|Opisthokonta,3NUIZ@4751|Fungi,3QMEH@4890|Ascomycota,211RV@147550|Sordariomycetes	4751|Fungi	I	Squalene	ERG1	GO:0003674,GO:0003824,GO:0004497,GO:0004506,GO:0005488,GO:0005575,GO:0005622,GO:0005623,GO:0005737,GO:0005783,GO:0005789,GO:0005811,GO:0005886,GO:0006066,GO:0006629,GO:0006694,GO:0006696,GO:0006950,GO:0007154,GO:0008144,GO:0008150,GO:0008152,GO:0008202,GO:0008204,GO:0008610,GO:0009058,GO:0009267,GO:0009605,GO:0009607,GO:0009987,GO:0009991,GO:0010570,GO:0012505,GO:0016020,GO:0016125,GO:0016126,GO:…	1.14.14.17	ko:K00511	ko00100,ko00909,ko01100,ko01110,ko01130,map00100,map00909,map01100,map01110,map01130	-	R02874	RC00201	ko00000,ko00001,ko01000	-	-	-	DAO,FAD_binding_3,SE
g604.t1	7668.SPU_022296-tr	1.63e-188	590	COG5059@1|root,KOG1075@1|root,KOG0242@2759|Eukaryota,KOG1075@2759|Eukaryota,38GPV@33154|Opisthokonta,3BF94@33208|Metazoa,3CWIA@33213|Bilateria	33208|Metazoa	Z	microtubule motor activity	KIF22	GO:0000070,GO:0000278,GO:0000280,GO:0000775,GO:0000776,GO:0000785,GO:0000819,GO:0000902,GO:0000904,GO:0001654,GO:0001756,GO:0001966,GO:0002376,GO:0002478,GO:0002495,GO:0002504,GO:0003002,GO:0003674,GO:0003676,GO:0003677,GO:0003774,GO:0003777,GO:0003824,GO:0005488,GO:0005575,GO:0005622,GO:0005623,GO:0005634,GO:0005654,GO:0005694,GO:0005737,GO:0005819,GO:0005829,GO:0005856,GO:0005871,GO:0005875,GO:…	-	ko:K02988,ko:K10403	ko03010,ko04914,map03010,map04914	M00178,M00179	-	-	br01610,ko00000,ko00001,ko00002,ko03011,ko04812	-	-	-	HHH_3,Kinesin
g605.t1	7897.ENSLACP00000001642	7.26e-133	410	KOG1075@1|root,KOG1075@2759|Eukaryota,39Y9N@33154|Opisthokonta,3BKRZ@33208|Metazoa,3CWQ0@33213|Bilateria,48I85@7711|Chordata,49F0F@7742|Vertebrata	33208|Metazoa	S	Reverse transcriptase (RNA-dependent DNA polymerase)	-	-	-	-	-	-	-	-	-	-	-	-	RVT_1
g606.t1	106582.XP_004576656.1	6.76e-51	182	COG2801@1|root,KOG0017@2759|Eukaryota,38F42@33154|Opisthokonta,3BA5H@33208|Metazoa,3CZSS@33213|Bilateria,48AQP@7711|Chordata,48YUZ@7742|Vertebrata	33208|Metazoa	L	K02A2.6-like	-	-	-	-	-	-	-	-	-	-	-	-	RVT_1,rve
g607.t1	7668.SPU_008571-tr	2.39e-79	261	COG2801@1|root,KOG0017@2759|Eukaryota,3AEQ6@33154|Opisthokonta,3BZ9Y@33208|Metazoa,3DFQ3@33213|Bilateria	33208|Metazoa	L	Reverse transcriptase (RNA-dependent DNA polymerase)	-	-	-	-	-	-	-	-	-	-	-	-	RVT_1
g608.t1	7091.BGIBMGA000159-TA	4.7e-22	99	2BNS1@1|root,2S1Q7@2759|Eukaryota,3A48Y@33154|Opisthokonta,3CP8W@33208|Metazoa,3E5DG@33213|Bilateria	33208|Metazoa	-	-	-	-	-	-	-	-	-	-	-	-	-	-	-
g609.t1	400682.PAC_15702057	3.81e-40	154	KOG1075@1|root,KOG1075@2759|Eukaryota	2759|Eukaryota	E	Ribonuclease H protein	-	-	-	-	-	-	-	-	-	-	-	-	RVT_1,zf-RVT
g614.t1	7176.CPIJ006690-PA	1.49e-91	293	KOG1226@1|root,KOG1226@2759|Eukaryota,38DSI@33154|Opisthokonta,3BA6T@33208|Metazoa,3CTSN@33213|Bilateria,41U47@6656|Arthropoda,3SHCZ@50557|Insecta,452KY@7147|Diptera,45G2T@7148|Nematocera	33208|Metazoa	TW	Integrin_B_tail	ITGB1	GO:0000003,GO:0000082,GO:0000278,GO:0000902,GO:0000904,GO:0001505,GO:0001525,GO:0001540,GO:0001568,GO:0001667,GO:0001669,GO:0001700,GO:0001701,GO:0001703,GO:0001704,GO:0001706,GO:0001707,GO:0001708,GO:0001726,GO:0001774,GO:0001775,GO:0001846,GO:0001848,GO:0001851,GO:0001894,GO:0001932,GO:0001934,GO:0001936,GO:0001938,GO:0001944,GO:0001952,GO:0001954,GO:0001968,GO:0002009,GO:0002011,GO:0002020,GO:…	-	ko:K05719,ko:K06464,ko:K06493,ko:K09884	ko04015,ko04145,ko04151,ko04360,ko04380,ko04390,ko04510,ko04512,ko04514,ko04530,ko04610,ko04611,ko04640,ko04650,ko04670,ko04810,ko04919,ko05100,ko05130,ko05131,ko05133,ko05134,ko05140,ko05144,ko05145,ko05146,ko05150,ko05152,ko05165,ko05166,ko05200,ko05205,ko05206,ko05222,ko05323,ko05410,ko05412,ko05414,ko05416,ko05418,map04015,map04145,map04151,map04360,map04380,map04390,map04510,map04512,map0451…	-	-	-	ko00000,ko00001,ko02000,ko04090,ko04131,ko04147,ko04516	1.A.8	-	-	EGF_2,Integrin_B_tail,Integrin_b_cyt,Integrin_beta,PSI_integrin
g616.t1	400682.PAC_15722048	3.94e-39	152	2BNS1@1|root,2S1Q7@2759|Eukaryota,3A48Y@33154|Opisthokonta,3CP8W@33208|Metazoa	33208|Metazoa	-	-	-	-	-	-	-	-	-	-	-	-	-	-	-
g617.t1	7897.ENSLACP00000000852	1.18e-57	199	KOG1075@1|root,KOG1075@2759|Eukaryota,3APRN@33154|Opisthokonta,3C20W@33208|Metazoa	33208|Metazoa	S	Ribonuclease H protein	-	-	-	-	-	-	-	-	-	-	-	-	-
g619.t1	7029.ACYPI082858-PA	4.34e-16	75.9	COG2801@1|root,KOG0017@2759|Eukaryota,38F42@33154|Opisthokonta,3BA5H@33208|Metazoa,3CZSS@33213|Bilateria	33208|Metazoa	G	K02A2.6-like	-	-	-	-	-	-	-	-	-	-	-	-	RVT_1,rve,zf-H2C2
g623.t1	136037.KDR14081	6.37e-48	164	COG0538@1|root,KOG1526@2759|Eukaryota,38CG3@33154|Opisthokonta,3BATQ@33208|Metazoa,3CVJV@33213|Bilateria,41X3D@6656|Arthropoda,3SJPA@50557|Insecta	33208|Metazoa	C	Belongs to the isocitrate and isopropylmalate dehydrogenases family	IDH2	GO:0000287,GO:0002791,GO:0002792,GO:0003674,GO:0003824,GO:0004448,GO:0004450,GO:0005488,GO:0005575,GO:0005622,GO:0005623,GO:0005737,GO:0005739,GO:0005740,GO:0005743,GO:0005759,GO:0005777,GO:0005829,GO:0005975,GO:0006082,GO:0006091,GO:0006099,GO:0006101,GO:0006102,GO:0006103,GO:0006139,GO:0006725,GO:0006732,GO:0006733,GO:0006739,GO:0006741,GO:0006753,GO:0006793,GO:0006796,GO:0006807,GO:0007275,GO:…	1.1.1.42	ko:K00031	ko00020,ko00480,ko00720,ko01100,ko01110,ko01120,ko01130,ko01200,ko01210,ko01230,ko04146,map00020,map00480,map00720,map01100,map01110,map01120,map01130,map01200,map01210,map01230,map04146	M00009,M00010,M00173,M00740	R00267,R00268,R01899	RC00001,RC00084,RC00114,RC00626,RC02801	br01601,ko00000,ko00001,ko00002,ko01000	-	-	-	Iso_dh
g624.t1	8128.ENSONIP00000026026	2.6e-31	129	COG2801@1|root,KOG0017@2759|Eukaryota,38F42@33154|Opisthokonta,3BA5H@33208|Metazoa,3CZSS@33213|Bilateria,48AQP@7711|Chordata,48YUZ@7742|Vertebrata	33208|Metazoa	L	K02A2.6-like	-	-	-	-	-	-	-	-	-	-	-	-	RVP,RVT_1,rve
g627.t1	4932.YGR252W	1.67e-10	71.2	COG5076@1|root,KOG1472@2759|Eukaryota,38C6C@33154|Opisthokonta,3NVPK@4751|Fungi,3QKI0@4890|Ascomycota,3RTHI@4891|Saccharomycetes,3RY7Q@4893|Saccharomycetaceae	4751|Fungi	K	Acetylates histone H2B to form H2BK11ac and H2BK16ac, histone H3 to form H3K14ac, with a lower preference histone H4 to form H4K8ac and H4K16ac, and contributes to H2A.Z acetylation. Acetylation of histones gives a specific tag for epigenetic transcription activation (By similarity)	GCN5	GO:0000003,GO:0000122,GO:0000123,GO:0000124,GO:0000228,GO:0000280,GO:0000775,GO:0000785,GO:0000790,GO:0003674,GO:0003712,GO:0003713,GO:0003824,GO:0004402,GO:0005488,GO:0005515,GO:0005575,GO:0005622,GO:0005623,GO:0005634,GO:0005654,GO:0005671,GO:0005694,GO:0005737,GO:0005829,GO:0006139,GO:0006259,GO:0006310,GO:0006325,GO:0006338,GO:0006355,GO:0006357,GO:0006464,GO:0006473,GO:0006475,GO:0006725,GO:…	2.3.1.48	ko:K06062	ko04330,ko04919,ko05166,ko05203,map04330,map04919,map05166,map05203	-	-	-	ko00000,ko00001,ko01000,ko03021,ko03036	-	-	-	Acetyltransf_1,Bromodomain
g630.t1	7668.SPU_022296-tr	1.85e-192	591	COG5059@1|root,KOG1075@1|root,KOG0242@2759|Eukaryota,KOG1075@2759|Eukaryota,38GPV@33154|Opisthokonta,3BF94@33208|Metazoa,3CWIA@33213|Bilateria	33208|Metazoa	Z	microtubule motor activity	KIF22	GO:0000070,GO:0000278,GO:0000280,GO:0000775,GO:0000776,GO:0000785,GO:0000819,GO:0000902,GO:0000904,GO:0001654,GO:0001756,GO:0001966,GO:0002376,GO:0002478,GO:0002495,GO:0002504,GO:0003002,GO:0003674,GO:0003676,GO:0003677,GO:0003774,GO:0003777,GO:0003824,GO:0005488,GO:0005575,GO:0005622,GO:0005623,GO:0005634,GO:0005654,GO:0005694,GO:0005737,GO:0005819,GO:0005829,GO:0005856,GO:0005871,GO:0005875,GO:…	-	ko:K02988,ko:K10403	ko03010,ko04914,map03010,map04914	M00178,M00179	-	-	br01610,ko00000,ko00001,ko00002,ko03011,ko04812	-	-	-	HHH_3,Kinesin
g632.t1	400682.PAC_15722048	1.3e-20	97.1	2BNS1@1|root,2S1Q7@2759|Eukaryota,3A48Y@33154|Opisthokonta,3CP8W@33208|Metazoa	33208|Metazoa	-	-	-	-	-	-	-	-	-	-	-	-	-	-	-
g633.t1	7029.ACYPI084166-PA	1.34e-10	62.4	COG2801@1|root,KOG0017@2759|Eukaryota,393ZA@33154|Opisthokonta,3C96C@33208|Metazoa,3DQ9T@33213|Bilateria,426GD@6656|Arthropoda,3SW54@50557|Insecta,3EE7A@33342|Paraneoptera	7029.ACYPI084166-PA|-	L	transposition, RNA-mediated	-	-	-	-	-	-	-	-	-	-	-	-	-
g640.t1	7897.ENSLACP00000001642	2.74e-116	366	KOG1075@1|root,KOG1075@2759|Eukaryota,39Y9N@33154|Opisthokonta,3BKRZ@33208|Metazoa,3CWQ0@33213|Bilateria,48I85@7711|Chordata,49F0F@7742|Vertebrata	33208|Metazoa	S	Reverse transcriptase (RNA-dependent DNA polymerase)	-	-	-	-	-	-	-	-	-	-	-	-	RVT_1
g645.t1	43151.ADAC005636-PA	3.54e-58	207	KOG3802@1|root,KOG3802@2759|Eukaryota,38I27@33154|Opisthokonta,3BAPQ@33208|Metazoa,3CW0C@33213|Bilateria,41VU8@6656|Arthropoda,3SICV@50557|Insecta,44XB1@7147|Diptera,45DEY@7148|Nematocera	33208|Metazoa	K	Found in Pit-Oct-Unc transcription factors	POU2F1	GO:0000902,GO:0000904,GO:0000976,GO:0000977,GO:0000978,GO:0000979,GO:0000981,GO:0000982,GO:0000983,GO:0000987,GO:0001012,GO:0001046,GO:0001047,GO:0001067,GO:0001077,GO:0001221,GO:0001223,GO:0001228,GO:0001654,GO:0001709,GO:0001889,GO:0002088,GO:0002089,GO:0002682,GO:0002683,GO:0002697,GO:0002698,GO:0002700,GO:0002701,GO:0002759,GO:0002784,GO:0002785,GO:0002786,GO:0002787,GO:0002805,GO:0002806,GO:…	-	ko:K09364	-	-	-	-	ko00000,ko03000,ko03021	-	-	-	Homeobox,Pou
g648.t1	10224.XP_006817281.1	1.11e-49	184	COG2801@1|root,KOG0017@2759|Eukaryota,38F42@33154|Opisthokonta,3BA5H@33208|Metazoa,3CZSS@33213|Bilateria	33208|Metazoa	G	K02A2.6-like	-	-	-	-	-	-	-	-	-	-	-	-	RVT_1,rve,zf-H2C2
g650.t1	13037.EHJ64905	1.49e-47	174	KOG1075@1|root,KOG1075@2759|Eukaryota,39Y9N@33154|Opisthokonta,3BKRZ@33208|Metazoa,3CWQ0@33213|Bilateria,424BC@6656|Arthropoda,3T120@50557|Insecta,448ZK@7088|Lepidoptera	33208|Metazoa	S	Ribonuclease H protein	-	-	-	-	-	-	-	-	-	-	-	-	RVT_1
g651.t1	7425.NV31016-PA	8.59e-19	90.1	COG2801@1|root,KOG0017@2759|Eukaryota,38F42@33154|Opisthokonta,3BA5H@33208|Metazoa,3CZSS@33213|Bilateria,41Y67@6656|Arthropoda,3SGFP@50557|Insecta	33208|Metazoa	L	K02A2.6-like	-	-	-	-	-	-	-	-	-	-	-	-	RVT_1,Retrotrans_gag,rve,zf-H2C2
g652.t1	7668.SPU_012102-tr	6.15e-39	148	COG2801@1|root,KOG0017@2759|Eukaryota,38F42@33154|Opisthokonta,3BA5H@33208|Metazoa,3CZSS@33213|Bilateria	33208|Metazoa	G	K02A2.6-like	-	-	-	-	-	-	-	-	-	-	-	-	RVT_1,rve
g653.t1	6238.CBG26156	2.87e-39	148	COG2801@1|root,KOG0017@2759|Eukaryota,38F42@33154|Opisthokonta,3BA5H@33208|Metazoa,3CZSS@33213|Bilateria,40FA2@6231|Nematoda,1KXU9@119089|Chromadorea,411FR@6236|Rhabditida	33208|Metazoa	L	K02A2.6-like	-	-	-	-	-	-	-	-	-	-	-	-	RVT_1,gag-asp_proteas,rve
g657.t1	7091.BGIBMGA006564-TA	3.6e-30	120	2BNS1@1|root,2S1Q7@2759|Eukaryota,3A48Y@33154|Opisthokonta,3CP8W@33208|Metazoa	33208|Metazoa	-	-	-	-	-	-	-	-	-	-	-	-	-	-	-
g658.t1	69319.XP_008556097.1	4.45e-13	73.2	KOG1121@1|root,KOG1121@2759|Eukaryota,39SKR@33154|Opisthokonta,3BBS9@33208|Metazoa,3CUF3@33213|Bilateria	33208|Metazoa	L	Zinc finger BED domain-containing protein	-	-	-	-	-	-	-	-	-	-	-	-	Dimer_Tnp_hAT,zf-BED
g660.t1	136037.KDR19029	1.87e-18	85.1	COG0733@1|root,KOG3660@2759|Eukaryota,38GG8@33154|Opisthokonta,3BK1V@33208|Metazoa,3CYRZ@33213|Bilateria,41X24@6656|Arthropoda,3SHK6@50557|Insecta	33208|Metazoa	P	Belongs to the sodium neurotransmitter symporter (SNF) (TC 2.A.22) family	-	-	-	ko:K05038	-	-	-	-	ko00000,ko02000	2.A.22.2	-	-	SNF
g661.t1	303518.XP_005753688.1	1.94e-23	103	KOG1075@1|root,KOG1075@2759|Eukaryota,39Y9N@33154|Opisthokonta,3BKRZ@33208|Metazoa,3CWQ0@33213|Bilateria,48I85@7711|Chordata,49F0F@7742|Vertebrata,4A6Z6@7898|Actinopterygii	33208|Metazoa	S	Reverse transcriptase (RNA-dependent DNA polymerase)	-	-	-	-	-	-	-	-	-	-	-	-	RVT_1
g662.t1	7897.ENSLACP00000001145	1.39e-26	107	KOG1075@1|root,KOG1075@2759|Eukaryota,39Y9N@33154|Opisthokonta,3BKRZ@33208|Metazoa,3CWQ0@33213|Bilateria,48I85@7711|Chordata,49F0F@7742|Vertebrata	33208|Metazoa	S	Reverse transcriptase (RNA-dependent DNA polymerase)	-	-	-	-	-	-	-	-	-	-	-	-	RVT_1
g666.t1	7222.FBpp0151496	8.2e-70	220	COG0639@1|root,KOG0372@2759|Eukaryota,38D1F@33154|Opisthokonta,3BG75@33208|Metazoa,3CW5Z@33213|Bilateria,41VCH@6656|Arthropoda,3SG62@50557|Insecta,44ZGE@7147|Diptera,45T3G@7214|Drosophilidae	33208|Metazoa	GT	serine threonine-protein phosphatase	PPP4C	GO:0000003,GO:0000018,GO:0000278,GO:0000775,GO:0000902,GO:0000904,GO:0001525,GO:0001568,GO:0001944,GO:0003002,GO:0003674,GO:0003824,GO:0004704,GO:0004721,GO:0004722,GO:0005488,GO:0005515,GO:0005521,GO:0005575,GO:0005622,GO:0005623,GO:0005634,GO:0005654,GO:0005694,GO:0005737,GO:0005813,GO:0005815,GO:0005829,GO:0005856,GO:0005886,GO:0006282,GO:0006355,GO:0006357,GO:0006464,GO:0006468,GO:0006470,GO:…	3.1.3.16	ko:K15423	ko04922,map04922	-	-	-	ko00000,ko00001,ko01000,ko01009,ko03400	-	-	-	Metallophos
g671.t1	9818.XP_007957409.1	5.22e-20	85.1	COG5647@1|root,KOG2166@2759|Eukaryota,38E6P@33154|Opisthokonta,3BH1D@33208|Metazoa,3CYSK@33213|Bilateria,485YQ@7711|Chordata,495V9@7742|Vertebrata,3J7IK@40674|Mammalia,34TSK@311790|Afrotheria	33208|Metazoa	D	Cullin family	CUL1	GO:0000003,GO:0000082,GO:0000086,GO:0000151,GO:0000165,GO:0000209,GO:0000278,GO:0002119,GO:0002164,GO:0002252,GO:0002376,GO:0003674,GO:0003824,GO:0004842,GO:0005488,GO:0005515,GO:0005575,GO:0005622,GO:0005623,GO:0005634,GO:0005654,GO:0005737,GO:0005829,GO:0006464,GO:0006468,GO:0006508,GO:0006511,GO:0006513,GO:0006793,GO:0006796,GO:0006807,GO:0006873,GO:0006875,GO:0006879,GO:0006915,GO:0006950,GO:…	-	ko:K03347	ko04110,ko04111,ko04114,ko04120,ko04141,ko04310,ko04340,ko04341,ko04350,ko04710,ko05168,ko05200,map04110,map04111,map04114,map04120,map04141,map04310,map04340,map04341,map04350,map04710,map05168,map05200	M00379,M00380,M00381,M00382,M00387,M00407,M00411	-	-	ko00000,ko00001,ko00002,ko04121	-	-	-	Cullin,Cullin_Nedd8
Dfd-AbdA
query	seed_ortholog	evalue	score	eggNOG_OGs	max_annot_lvl	COG_category	Description	Preferred_name	GOs	EC	KEGG_ko	KEGG_Pathway	KEGG_Module	KEGG_Reaction	KEGG_rclass	BRITE	KEGG_TC	CAZy	BiGG_Reaction	PFAMs
g347.t1	13249.RPRC000444-PA	8.97e-183	533	COG0474@1|root,KOG0203@2759|Eukaryota,38BIP@33154|Opisthokonta,3BAR6@33208|Metazoa,3CTGX@33213|Bilateria,41TXW@6656|Arthropoda,3SITZ@50557|Insecta,3E7XT@33342|Paraneoptera	33208|Metazoa	P	Cation transporter/ATPase, N-terminus	ATP1A1	GO:0000003,GO:0000166,GO:0001101,GO:0001504,GO:0001505,GO:0001508,GO:0001540,GO:0001664,GO:0002026,GO:0002028,GO:0002036,GO:0002087,GO:0003008,GO:0003012,GO:0003013,GO:0003015,GO:0003018,GO:0003674,GO:0003824,GO:0005102,GO:0005215,GO:0005391,GO:0005488,GO:0005496,GO:0005515,GO:0005524,GO:0005575,GO:0005622,GO:0005623,GO:0005634,GO:0005737,GO:0005768,GO:0005783,GO:0005794,GO:0005886,GO:0005887,GO:…	3.6.3.9	ko:K01539	ko04022,ko04024,ko04260,ko04261,ko04911,ko04918,ko04919,ko04925,ko04960,ko04961,ko04964,ko04970,ko04971,ko04972,ko04973,ko04974,ko04976,ko04978,map04022,map04024,map04260,map04261,map04911,map04918,map04919,map04925,map04960,map04961,map04964,map04970,map04971,map04972,map04973,map04974,map04976,map04978	-	-	-	ko00000,ko00001,ko01000,ko04147	3.A.3.1	-	-	Cation_ATPase,Cation_ATPase_C,Cation_ATPase_N,E1-E2_ATPase,Hydrolase
g348.t1	400682.PAC_15722048	4.97e-33	134	2BNS1@1|root,2S1Q7@2759|Eukaryota,3A48Y@33154|Opisthokonta,3CP8W@33208|Metazoa	33208|Metazoa	-	-	-	-	-	-	-	-	-	-	-	-	-	-	-
g349.t1	303518.XP_005744779.1	1.27e-11	65.1	KOG1075@1|root,KOG1075@2759|Eukaryota,39Y9N@33154|Opisthokonta,3BKRZ@33208|Metazoa,3CWQ0@33213|Bilateria	33208|Metazoa	S	Ribonuclease H protein	-	-	-	-	-	-	-	-	-	-	-	-	RVT_1
g351.t1	10181.XP_004870117.1	4.35e-15	82.8	KOG0488@1|root,KOG0488@2759|Eukaryota,397BI@33154|Opisthokonta,3BHUK@33208|Metazoa,3D3MG@33213|Bilateria,488F5@7711|Chordata,490PN@7742|Vertebrata,3JEVW@40674|Mammalia,35EVI@314146|Euarchontoglires,4Q0S5@9989|Rodentia	33208|Metazoa	K	Homeobox protein BarH-like 1	BARX1	GO:0000976,GO:0000977,GO:0000981,GO:0001012,GO:0001067,GO:0001228,GO:0001501,GO:0002053,GO:0002376,GO:0002520,GO:0003002,GO:0003674,GO:0003676,GO:0003677,GO:0003690,GO:0003700,GO:0005488,GO:0005575,GO:0005622,GO:0005623,GO:0005634,GO:0006139,GO:0006351,GO:0006355,GO:0006357,GO:0006366,GO:0006725,GO:0006807,GO:0007154,GO:0007267,GO:0007275,GO:0007389,GO:0008150,GO:0008152,GO:0008284,GO:0009058,GO:…	-	ko:K09361	-	-	-	-	ko00000,ko03000	-	-	-	Homeobox
g354.t1	6669.EFX77857	1.19e-60	197	KOG1987@1|root,KOG1987@2759|Eukaryota,38DSA@33154|Opisthokonta,3BFGK@33208|Metazoa,3CR5U@33213|Bilateria,41UVD@6656|Arthropoda	33208|Metazoa	D	Speckle-type poz protein	SPOPL	GO:0000122,GO:0000151,GO:0000209,GO:0001085,GO:0001654,GO:0001736,GO:0001738,GO:0001745,GO:0001932,GO:0001934,GO:0002009,GO:0003002,GO:0003674,GO:0005488,GO:0005515,GO:0005575,GO:0005622,GO:0005623,GO:0005634,GO:0005654,GO:0005737,GO:0006355,GO:0006357,GO:0006464,GO:0006508,GO:0006511,GO:0006515,GO:0006807,GO:0006950,GO:0007163,GO:0007164,GO:0007275,GO:0007350,GO:0007365,GO:0007367,GO:0007389,GO:…	-	ko:K10523	ko04340,ko04341,map04340,map04341	M00384	-	-	ko00000,ko00001,ko00002,ko04121	-	-	-	BTB,MATH
g355.t1	126957.SMAR012787-PA	2.23e-46	159	KOG1987@1|root,KOG1987@2759|Eukaryota,38DSA@33154|Opisthokonta,3BFGK@33208|Metazoa,3CR5U@33213|Bilateria,41UVD@6656|Arthropoda	33208|Metazoa	D	Speckle-type poz protein	SPOPL	GO:0000122,GO:0000151,GO:0000209,GO:0001085,GO:0001654,GO:0001736,GO:0001738,GO:0001745,GO:0001932,GO:0001934,GO:0002009,GO:0003002,GO:0003674,GO:0005488,GO:0005515,GO:0005575,GO:0005622,GO:0005623,GO:0005634,GO:0005654,GO:0005737,GO:0006355,GO:0006357,GO:0006464,GO:0006508,GO:0006511,GO:0006515,GO:0006807,GO:0006950,GO:0007163,GO:0007164,GO:0007275,GO:0007350,GO:0007365,GO:0007367,GO:0007389,GO:…	-	ko:K10523	ko04340,ko04341,map04340,map04341	M00384	-	-	ko00000,ko00001,ko00002,ko04121	-	-	-	BTB,MATH
g365.t1	244447.XP_008306836.1	2.14e-32	133	KOG0664@1|root,KOG0664@2759|Eukaryota,38HQ5@33154|Opisthokonta,3BA2J@33208|Metazoa,3CSW6@33213|Bilateria,489J7@7711|Chordata,491V4@7742|Vertebrata,4A2R6@7898|Actinopterygii	33208|Metazoa	T	Nemo like kinase, type 2	NLK	GO:0000165,GO:0000166,GO:0000287,GO:0001654,GO:0001704,GO:0001706,GO:0001708,GO:0001709,GO:0001711,GO:0001714,GO:0001736,GO:0001738,GO:0001745,GO:0002009,GO:0002165,GO:0003002,GO:0003674,GO:0003824,GO:0004672,GO:0004674,GO:0004707,GO:0005488,GO:0005515,GO:0005524,GO:0005575,GO:0005622,GO:0005623,GO:0005634,GO:0005654,GO:0005737,GO:0005829,GO:0005938,GO:0006355,GO:0006464,GO:0006468,GO:0006793,GO:…	2.7.11.24	ko:K04468	ko04010,ko04068,ko04310,ko04520,map04010,map04068,map04310,map04520	-	-	-	ko00000,ko00001,ko01000,ko01001	-	-	-	Pkinase
g373.t1	9258.ENSOANP00000019745	1e-113	363	COG5182@1|root,KOG2330@2759|Eukaryota,38D8Q@33154|Opisthokonta,3BEUH@33208|Metazoa,3CT5T@33213|Bilateria,482EQ@7711|Chordata,499AV@7742|Vertebrata,3JAKK@40674|Mammalia	33208|Metazoa	A	Domain of unknown function (DUF382)	SF3B2	GO:0000375,GO:0000377,GO:0000398,GO:0003674,GO:0003676,GO:0003723,GO:0005488,GO:0005515,GO:0005575,GO:0005622,GO:0005623,GO:0005634,GO:0005654,GO:0005681,GO:0005684,GO:0005686,GO:0005689,GO:0006139,GO:0006396,GO:0006397,GO:0006725,GO:0006807,GO:0008150,GO:0008152,GO:0008380,GO:0009987,GO:0010467,GO:0016070,GO:0016071,GO:0016604,GO:0016607,GO:0030532,GO:0031974,GO:0031981,GO:0032991,GO:0034641,GO:…	-	ko:K12829,ko:K16061	ko03040,ko04120,ko04215,ko05145,ko05200,ko05222,map03040,map04120,map04215,map05145,map05200,map05222	M00352	-	-	ko00000,ko00001,ko00002,ko03041,ko04121	-	-	-	DUF382,PSP,SAP
g374.t1	51337.XP_004666110.1	5.27e-45	162	COG0531@1|root,KOG1287@2759|Eukaryota,38BBK@33154|Opisthokonta,3B9U2@33208|Metazoa,3CR7T@33213|Bilateria,487BQ@7711|Chordata,4910G@7742|Vertebrata,3J63K@40674|Mammalia,35KHA@314146|Euarchontoglires,4PWAM@9989|Rodentia	33208|Metazoa	E	Large neutral amino acids transporter small subunit 1	SLC7A5	GO:0002376,GO:0003333,GO:0003674,GO:0003823,GO:0005215,GO:0005342,GO:0005488,GO:0005575,GO:0005622,GO:0005623,GO:0005737,GO:0005829,GO:0005886,GO:0005887,GO:0006082,GO:0006520,GO:0006807,GO:0006810,GO:0006811,GO:0006820,GO:0006865,GO:0006928,GO:0008150,GO:0008152,GO:0008509,GO:0008514,GO:0009987,GO:0015075,GO:0015171,GO:0015175,GO:0015179,GO:0015291,GO:0015297,GO:0015318,GO:0015711,GO:0015804,GO:…	-	ko:K13780	ko04150,ko05230,map04150,map05230	-	-	-	ko00000,ko00001,ko02000	2.A.3.8.1	-	-	AA_permease_2
g383.t1	7897.ENSLACP00000001642	1.19e-126	394	KOG1075@1|root,KOG1075@2759|Eukaryota,39Y9N@33154|Opisthokonta,3BKRZ@33208|Metazoa,3CWQ0@33213|Bilateria,48I85@7711|Chordata,49F0F@7742|Vertebrata	33208|Metazoa	S	Reverse transcriptase (RNA-dependent DNA polymerase)	-	-	-	-	-	-	-	-	-	-	-	-	RVT_1
g384.t1	4096.XP_009773801.1	4.22e-35	129	KOG1075@1|root,KOG1075@2759|Eukaryota,37YNH@33090|Viridiplantae	33090|Viridiplantae	S	Craniofacial development protein 2-like	-	-	-	-	-	-	-	-	-	-	-	-	-
g386.t1	13037.EHJ65195	5.54e-272	801	KOG1075@1|root,KOG1075@2759|Eukaryota,39Y9N@33154|Opisthokonta,3BKRZ@33208|Metazoa,3CWQ0@33213|Bilateria,424BC@6656|Arthropoda,3T120@50557|Insecta,448ZK@7088|Lepidoptera	33208|Metazoa	S	Ribonuclease H protein	-	-	-	-	-	-	-	-	-	-	-	-	RVT_1
g392.t1	7070.TC000335-PA	8.12e-49	193	KOG1032@1|root,KOG1032@2759|Eukaryota,38D80@33154|Opisthokonta,3BBIM@33208|Metazoa,3CX1E@33213|Bilateria,41WHH@6656|Arthropoda,3SHQE@50557|Insecta	33208|Metazoa	S	Domain of unknown function (DUF4782)	GRAMD1B	-	-	-	-	-	-	-	-	-	-	-	DUF4782,GRAM
g399.t1	6183.Smp_015020.1	1.37e-77	261	COG0474@1|root,KOG0203@2759|Eukaryota,38BIP@33154|Opisthokonta,3BAR6@33208|Metazoa,3CTGX@33213|Bilateria	33208|Metazoa	P	sodium:potassium-exchanging ATPase activity	ATP1A1	GO:0000166,GO:0001101,GO:0001504,GO:0001505,GO:0001508,GO:0001540,GO:0001664,GO:0001700,GO:0001894,GO:0002026,GO:0002028,GO:0002036,GO:0002087,GO:0003008,GO:0003012,GO:0003013,GO:0003015,GO:0003018,GO:0003674,GO:0003824,GO:0005102,GO:0005215,GO:0005391,GO:0005488,GO:0005496,GO:0005515,GO:0005524,GO:0005575,GO:0005622,GO:0005623,GO:0005634,GO:0005737,GO:0005768,GO:0005783,GO:0005794,GO:0005886,GO:…	3.6.3.9	ko:K01539	ko04022,ko04024,ko04260,ko04261,ko04911,ko04918,ko04919,ko04925,ko04960,ko04961,ko04964,ko04970,ko04971,ko04972,ko04973,ko04974,ko04976,ko04978,map04022,map04024,map04260,map04261,map04911,map04918,map04919,map04925,map04960,map04961,map04964,map04970,map04971,map04972,map04973,map04974,map04976,map04978	-	-	-	ko00000,ko00001,ko01000,ko04147	3.A.3.1	-	-	Cation_ATPase,Cation_ATPase_C,Cation_ATPase_N,E1-E2_ATPase,Hydrolase
g401.t1	7220.FBpp0128781	3.7e-09	66.6	KOG0489@1|root,KOG0489@2759|Eukaryota,3AR04@33154|Opisthokonta,3C209@33208|Metazoa,3DIG6@33213|Bilateria,422Y3@6656|Arthropoda,3SRNU@50557|Insecta,4541D@7147|Diptera,45T3Z@7214|Drosophilidae	33208|Metazoa	K	Sequence-specific DNA binding. It is involved in the biological process described with regulation of transcription, DNA-templated	zen	GO:0000981,GO:0001654,GO:0001703,GO:0003002,GO:0003674,GO:0003676,GO:0003677,GO:0003700,GO:0003705,GO:0005488,GO:0006355,GO:0006357,GO:0007275,GO:0007369,GO:0007378,GO:0007389,GO:0007423,GO:0008150,GO:0009653,GO:0009790,GO:0009798,GO:0009889,GO:0009891,GO:0009892,GO:0009893,GO:0009950,GO:0009953,GO:0010004,GO:0010468,GO:0010556,GO:0010557,GO:0010604,GO:0010605,GO:0010628,GO:0010629,GO:0019219,GO:…	-	ko:K09311	-	-	-	-	ko00000,ko03000	-	-	-	Homeobox
g402.t1	13037.EHJ64905	1.4e-67	233	KOG1075@1|root,KOG1075@2759|Eukaryota,39Y9N@33154|Opisthokonta,3BKRZ@33208|Metazoa,3CWQ0@33213|Bilateria,424BC@6656|Arthropoda,3T120@50557|Insecta,448ZK@7088|Lepidoptera	33208|Metazoa	S	Ribonuclease H protein	-	-	-	-	-	-	-	-	-	-	-	-	RVT_1
g410.t1	400682.PAC_15700899	1.92e-70	248	COG2801@1|root,KOG0017@2759|Eukaryota,38F42@33154|Opisthokonta,3BA5H@33208|Metazoa	33208|Metazoa	OU	K02A2.6-like	-	-	-	-	-	-	-	-	-	-	-	-	RVT_1,SCAN,rve,zf-CCHC,zf-H2C2
g413.t1	6334.EFV51318	8.18e-39	145	COG2801@1|root,KOG0017@2759|Eukaryota,38F42@33154|Opisthokonta,3BA5H@33208|Metazoa,3CZSS@33213|Bilateria	33208|Metazoa	G	K02A2.6-like	-	-	-	-	-	-	-	-	-	-	-	-	RVT_1,rve,zf-H2C2
g416.t1	9371.XP_004710573.1	7.86e-225	649	COG0474@1|root,KOG0203@2759|Eukaryota,38BIP@33154|Opisthokonta,3BAR6@33208|Metazoa,3CTGX@33213|Bilateria,47ZW7@7711|Chordata,48YME@7742|Vertebrata,3JBRG@40674|Mammalia,34X9V@311790|Afrotheria	33208|Metazoa	P	Sodium potassium-transporting ATPase subunit alpha-3	ATP1A3	GO:0000003,GO:0000166,GO:0001101,GO:0001508,GO:0001540,GO:0001664,GO:0001700,GO:0001894,GO:0003008,GO:0003674,GO:0003824,GO:0005102,GO:0005215,GO:0005391,GO:0005488,GO:0005496,GO:0005515,GO:0005524,GO:0005575,GO:0005622,GO:0005623,GO:0005634,GO:0005737,GO:0005783,GO:0005794,GO:0005886,GO:0005887,GO:0005890,GO:0005911,GO:0005918,GO:0006810,GO:0006811,GO:0006812,GO:0006813,GO:0006814,GO:0006873,GO:…	3.6.3.9	ko:K01539	ko04022,ko04024,ko04260,ko04261,ko04911,ko04918,ko04919,ko04925,ko04960,ko04961,ko04964,ko04970,ko04971,ko04972,ko04973,ko04974,ko04976,ko04978,map04022,map04024,map04260,map04261,map04911,map04918,map04919,map04925,map04960,map04961,map04964,map04970,map04971,map04972,map04973,map04974,map04976,map04978	-	-	-	ko00000,ko00001,ko01000,ko04147	3.A.3.1	-	-	Cation_ATPase,Cation_ATPase_C,Cation_ATPase_N,E1-E2_ATPase,Hydrolase
g417.t1	38654.XP_006038189.1	2.05e-47	175	COG0474@1|root,KOG0203@2759|Eukaryota,38BIP@33154|Opisthokonta,3BAR6@33208|Metazoa,3CTGX@33213|Bilateria,47ZW7@7711|Chordata,48YME@7742|Vertebrata	33208|Metazoa	P	sodium:potassium-exchanging ATPase activity	ATP1A2	GO:0000003,GO:0000166,GO:0001504,GO:0001505,GO:0001508,GO:0001700,GO:0001894,GO:0002026,GO:0002028,GO:0002036,GO:0002087,GO:0003008,GO:0003012,GO:0003013,GO:0003015,GO:0003018,GO:0003674,GO:0003824,GO:0005215,GO:0005391,GO:0005488,GO:0005496,GO:0005515,GO:0005524,GO:0005575,GO:0005622,GO:0005623,GO:0005634,GO:0005737,GO:0005768,GO:0005886,GO:0005887,GO:0005890,GO:0005901,GO:0005911,GO:0005918,GO:…	3.6.3.9	ko:K01539	ko04022,ko04024,ko04260,ko04261,ko04911,ko04918,ko04919,ko04925,ko04960,ko04961,ko04964,ko04970,ko04971,ko04972,ko04973,ko04974,ko04976,ko04978,map04022,map04024,map04260,map04261,map04911,map04918,map04919,map04925,map04960,map04961,map04964,map04970,map04971,map04972,map04973,map04974,map04976,map04978	-	-	-	ko00000,ko00001,ko01000,ko04147	3.A.3.1	-	-	Cation_ATPase,Cation_ATPase_C,Cation_ATPase_N,E1-E2_ATPase,Hydrolase
g421.t1	6412.HelroP119925	1.06e-23	107	KOG1021@1|root,KOG1021@2759|Eukaryota,38NWE@33154|Opisthokonta,3BCI4@33208|Metazoa,3CRUN@33213|Bilateria	33208|Metazoa	GMW	glucuronosyl-N-acetylglucosaminyl-proteoglycan 4-alpha-N-acetylglucosaminyltransferase activity	EXT1	GO:0000003,GO:0000139,GO:0000271,GO:0000902,GO:0000904,GO:0001501,GO:0001503,GO:0003674,GO:0003824,GO:0005488,GO:0005515,GO:0005575,GO:0005622,GO:0005623,GO:0005737,GO:0005783,GO:0005789,GO:0005794,GO:0005975,GO:0005976,GO:0006022,GO:0006023,GO:0006024,GO:0006029,GO:0006040,GO:0006044,GO:0006082,GO:0006790,GO:0006807,GO:0006810,GO:0006897,GO:0006928,GO:0006935,GO:0006996,GO:0007005,GO:0007154,GO:…	2.4.1.224,2.4.1.225	ko:K02366,ko:K21988	ko00534,ko01100,map00534,map01100	M00059	R05935,R10138,R10139	-	ko00000,ko00001,ko00002,ko01000,ko01003,ko02000	1.A.17.4	GT47,GT64	-	Exostosin,Glyco_transf_64
g422.t1	7897.ENSLACP00000001145	1.06e-18	86.3	KOG1075@1|root,KOG1075@2759|Eukaryota,39Y9N@33154|Opisthokonta,3BKRZ@33208|Metazoa,3CWQ0@33213|Bilateria,48I85@7711|Chordata,49F0F@7742|Vertebrata	33208|Metazoa	S	Reverse transcriptase (RNA-dependent DNA polymerase)	-	-	-	-	-	-	-	-	-	-	-	-	RVT_1
g423.t1	13037.EHJ64905	1.04e-125	401	KOG1075@1|root,KOG1075@2759|Eukaryota,39Y9N@33154|Opisthokonta,3BKRZ@33208|Metazoa,3CWQ0@33213|Bilateria,424BC@6656|Arthropoda,3T120@50557|Insecta,448ZK@7088|Lepidoptera	33208|Metazoa	S	Ribonuclease H protein	-	-	-	-	-	-	-	-	-	-	-	-	RVT_1
g426.t1	400682.PAC_15699223	1.4e-96	318	COG2801@1|root,KOG0017@2759|Eukaryota,38F42@33154|Opisthokonta,3BA5H@33208|Metazoa	33208|Metazoa	OU	K02A2.6-like	-	-	-	-	-	-	-	-	-	-	-	-	RVT_1
g430.t1	400682.PAC_15722048	2.14e-44	166	2BNS1@1|root,2S1Q7@2759|Eukaryota,3A48Y@33154|Opisthokonta,3CP8W@33208|Metazoa	33208|Metazoa	-	-	-	-	-	-	-	-	-	-	-	-	-	-	-
g431.t1	7739.XP_002611849.1	3.59e-86	270	COG1537@1|root,KOG2869@2759|Eukaryota,38FIS@33154|Opisthokonta,3BB57@33208|Metazoa,3D09U@33213|Bilateria,488X1@7711|Chordata	33208|Metazoa	J	nuclear-transcribed mRNA catabolic process, non-stop decay	PELO	GO:0000003,GO:0000212,GO:0000226,GO:0000280,GO:0000956,GO:0001654,GO:0001745,GO:0003006,GO:0003674,GO:0005488,GO:0005575,GO:0005622,GO:0005623,GO:0005737,GO:0006139,GO:0006355,GO:0006357,GO:0006401,GO:0006402,GO:0006412,GO:0006518,GO:0006725,GO:0006807,GO:0006996,GO:0006997,GO:0006998,GO:0007010,GO:0007017,GO:0007049,GO:0007051,GO:0007127,GO:0007140,GO:0007141,GO:0007275,GO:0007276,GO:0007281,GO:…	-	ko:K06965	ko03015,map03015	-	-	-	ko00000,ko00001	-	-	-	eRF1_1,eRF1_2,eRF1_3
g432.t1	13735.ENSPSIP00000002026	3.97e-57	203	COG2801@1|root,KOG0017@2759|Eukaryota,38F42@33154|Opisthokonta,3BA5H@33208|Metazoa,3CZSS@33213|Bilateria,48HHP@7711|Chordata,49F3P@7742|Vertebrata	33208|Metazoa	L	Reverse transcriptase (RNA-dependent DNA polymerase)	-	-	-	-	-	-	-	-	-	-	-	-	RVT_1,rve,zf-H2C2
g433.t1	7668.SPU_022296-tr	6.1e-103	350	COG5059@1|root,KOG1075@1|root,KOG0242@2759|Eukaryota,KOG1075@2759|Eukaryota,38GPV@33154|Opisthokonta,3BF94@33208|Metazoa,3CWIA@33213|Bilateria	33208|Metazoa	Z	microtubule motor activity	KIF22	GO:0000070,GO:0000278,GO:0000280,GO:0000775,GO:0000776,GO:0000785,GO:0000819,GO:0000902,GO:0000904,GO:0001654,GO:0001756,GO:0001966,GO:0002376,GO:0002478,GO:0002495,GO:0002504,GO:0003002,GO:0003674,GO:0003676,GO:0003677,GO:0003774,GO:0003777,GO:0003824,GO:0005488,GO:0005575,GO:0005622,GO:0005623,GO:0005634,GO:0005654,GO:0005694,GO:0005737,GO:0005819,GO:0005829,GO:0005856,GO:0005871,GO:0005875,GO:…	-	ko:K02988,ko:K10403	ko03010,ko04914,map03010,map04914	M00178,M00179	-	-	br01610,ko00000,ko00001,ko00002,ko03011,ko04812	-	-	-	HHH_3,Kinesin
g437.t1	244447.XP_008330366.1	5.2e-109	367	COG2801@1|root,KOG0017@2759|Eukaryota,38F42@33154|Opisthokonta,3BA5H@33208|Metazoa,3CZSS@33213|Bilateria,48AQP@7711|Chordata,48YUZ@7742|Vertebrata,4A5WT@7898|Actinopterygii	33208|Metazoa	L	K02A2.6-like	-	-	-	-	-	-	-	-	-	-	-	-	RVP,RVT_1,rve
g438.t1	6238.CBG27554	2.97e-10	65.9	COG2801@1|root,KOG0017@2759|Eukaryota,38F42@33154|Opisthokonta,3BA5H@33208|Metazoa,3CZSS@33213|Bilateria,40FA2@6231|Nematoda,1KXU9@119089|Chromadorea,411FR@6236|Rhabditida	33208|Metazoa	L	K02A2.6-like	-	-	-	-	-	-	-	-	-	-	-	-	RVT_1,gag-asp_proteas,rve
g441.t1	8081.XP_008409162.1	3.87e-78	249	KOG0849@1|root,KOG0849@2759|Eukaryota,3934H@33154|Opisthokonta,3BBFT@33208|Metazoa,3CRC8@33213|Bilateria,481YW@7711|Chordata,48WDN@7742|Vertebrata,49V14@7898|Actinopterygii	33208|Metazoa	K	Paired box	PAX6	GO:0000003,GO:0000122,GO:0000132,GO:0000226,GO:0000228,GO:0000278,GO:0000785,GO:0000790,GO:0000902,GO:0000904,GO:0000976,GO:0000977,GO:0000978,GO:0000979,GO:0000981,GO:0000982,GO:0000987,GO:0001012,GO:0001046,GO:0001047,GO:0001067,GO:0001077,GO:0001101,GO:0001227,GO:0001228,GO:0001568,GO:0001654,GO:0001667,GO:0001678,GO:0001708,GO:0001709,GO:0001754,GO:0001755,GO:0001764,GO:0001932,GO:0001933,GO:…	-	ko:K08031	ko04550,ko04950,map04550,map04950	-	-	-	ko00000,ko00001,ko03000	-	-	-	Homeobox,PAX
g443.t1	7370.XP_005176379.1	4.4e-68	218	COG1889@1|root,KOG1596@2759|Eukaryota,38EYU@33154|Opisthokonta,3BCKB@33208|Metazoa,3CXRH@33213|Bilateria,41WJY@6656|Arthropoda,3SJ07@50557|Insecta,44YNY@7147|Diptera	33208|Metazoa	A	methyltransferase activity. It is involved in the biological process described with tRNA processing	FBL	GO:0000154,GO:0000494,GO:0001085,GO:0001091,GO:0001094,GO:0001098,GO:0001099,GO:0001510,GO:0001650,GO:0001651,GO:0001652,GO:0003674,GO:0003676,GO:0003723,GO:0003824,GO:0005488,GO:0005515,GO:0005575,GO:0005622,GO:0005623,GO:0005634,GO:0005654,GO:0005694,GO:0005730,GO:0005732,GO:0006139,GO:0006325,GO:0006364,GO:0006396,GO:0006403,GO:0006417,GO:0006464,GO:0006479,GO:0006725,GO:0006807,GO:0006996,GO:…	-	ko:K14563	ko03008,map03008	-	-	-	ko00000,ko00001,ko01000,ko03009	-	-	-	Fibrillarin
g445.t1	7918.ENSLOCP00000011754	1.59e-20	92	2B1C7@1|root,2S0A1@2759|Eukaryota,3AEY4@33154|Opisthokonta,3CP8T@33208|Metazoa,3E5DC@33213|Bilateria,48RXS@7711|Chordata,49NCC@7742|Vertebrata,4A9AS@7898|Actinopterygii	33208|Metazoa	S	Endonuclease/Exonuclease/phosphatase family	-	-	-	-	-	-	-	-	-	-	-	-	Exo_endo_phos
g455.t1	13037.EHJ64905	1.36e-193	585	KOG1075@1|root,KOG1075@2759|Eukaryota,39Y9N@33154|Opisthokonta,3BKRZ@33208|Metazoa,3CWQ0@33213|Bilateria,424BC@6656|Arthropoda,3T120@50557|Insecta,448ZK@7088|Lepidoptera	33208|Metazoa	S	Ribonuclease H protein	-	-	-	-	-	-	-	-	-	-	-	-	RVT_1
g456.t1	7668.SPU_001544-tr	3.99e-08	60.8	COG2801@1|root,KOG0017@2759|Eukaryota,3AH4S@33154|Opisthokonta,3BYA4@33208|Metazoa,3DDH6@33213|Bilateria	33208|Metazoa	L	transposition, RNA-mediated	-	-	-	-	-	-	-	-	-	-	-	-	rve
g458.t1	13037.EHJ65195	7.14e-234	697	KOG1075@1|root,KOG1075@2759|Eukaryota,39Y9N@33154|Opisthokonta,3BKRZ@33208|Metazoa,3CWQ0@33213|Bilateria,424BC@6656|Arthropoda,3T120@50557|Insecta,448ZK@7088|Lepidoptera	33208|Metazoa	S	Ribonuclease H protein	-	-	-	-	-	-	-	-	-	-	-	-	RVT_1
g466.t1	7918.ENSLOCP00000001312	1.73e-67	227	KOG1075@1|root,KOG1075@2759|Eukaryota,39Y9N@33154|Opisthokonta,3BKRZ@33208|Metazoa,3CWQ0@33213|Bilateria,48I85@7711|Chordata,49F0F@7742|Vertebrata,4A6Z6@7898|Actinopterygii	33208|Metazoa	S	Reverse transcriptase (RNA-dependent DNA polymerase)	-	-	-	-	-	-	-	-	-	-	-	-	RVT_1
g468.t1	13735.ENSPSIP00000000007	1.18e-68	224	COG2801@1|root,KOG0017@2759|Eukaryota,38F42@33154|Opisthokonta,3BA5H@33208|Metazoa,3CZSS@33213|Bilateria,48AQP@7711|Chordata,48YUZ@7742|Vertebrata	33208|Metazoa	L	K02A2.6-like	-	-	-	-	-	-	-	-	-	-	-	-	RVT_1,rve,zf-H2C2
g469.t1	13735.ENSPSIP00000000007	5.72e-66	226	COG2801@1|root,KOG0017@2759|Eukaryota,38F42@33154|Opisthokonta,3BA5H@33208|Metazoa,3CZSS@33213|Bilateria,48AQP@7711|Chordata,48YUZ@7742|Vertebrata	33208|Metazoa	L	K02A2.6-like	-	-	-	-	-	-	-	-	-	-	-	-	RVT_1,rve,zf-H2C2
g470.t1	117187.FVEG_07032T0	3.03e-10	65.9	COG0457@1|root,KOG1126@2759|Eukaryota,38DG8@33154|Opisthokonta,3NW4C@4751|Fungi,3QK37@4890|Ascomycota,213C1@147550|Sordariomycetes,3TF5U@5125|Hypocreales,1FMPP@110618|Nectriaceae	4751|Fungi	D	Anaphase-promoting complex subunit 3	CDC27	GO:0000070,GO:0000151,GO:0000152,GO:0000278,GO:0000280,GO:0000819,GO:0003674,GO:0003676,GO:0003677,GO:0005488,GO:0005575,GO:0005622,GO:0005623,GO:0005634,GO:0005680,GO:0006464,GO:0006508,GO:0006511,GO:0006807,GO:0006996,GO:0007049,GO:0007050,GO:0007059,GO:0007088,GO:0007346,GO:0008150,GO:0008152,GO:0009056,GO:0009057,GO:0009896,GO:0009987,GO:0010498,GO:0010564,GO:0010638,GO:0010965,GO:0016043,GO:…	-	ko:K03350	ko04110,ko04111,ko04113,ko04114,ko04120,ko04914,ko05166,map04110,map04111,map04113,map04114,map04120,map04914,map05166	M00389	-	-	ko00000,ko00001,ko00002,ko01009,ko03036,ko04121	-	-	-	ANAPC3,TPR_1,TPR_16,TPR_19,TPR_2,TPR_8
g471.t1	13735.ENSPSIP00000000007	6.01e-60	206	COG2801@1|root,KOG0017@2759|Eukaryota,38F42@33154|Opisthokonta,3BA5H@33208|Metazoa,3CZSS@33213|Bilateria,48AQP@7711|Chordata,48YUZ@7742|Vertebrata	33208|Metazoa	L	K02A2.6-like	-	-	-	-	-	-	-	-	-	-	-	-	RVT_1,rve,zf-H2C2
g472.t1	27923.ML057617a-PA	8.82e-41	165	COG2801@1|root,KOG0017@2759|Eukaryota,38F42@33154|Opisthokonta,3BA5H@33208|Metazoa	33208|Metazoa	OU	K02A2.6-like	-	-	-	-	-	-	-	-	-	-	-	-	RVT_1,rve,zf-H2C2
g479.t1	13037.EHJ72940	2.12e-09	64.3	KOG1075@1|root,KOG1075@2759|Eukaryota	2759|Eukaryota	E	Ribonuclease H protein	-	-	-	-	-	-	-	-	-	-	-	-	RVT_1
g481.t1	161934.XP_010678248.1	1.93e-41	149	KOG1075@1|root,KOG1075@2759|Eukaryota,37YNH@33090|Viridiplantae,3GN2X@35493|Streptophyta	35493|Streptophyta	S	Craniofacial development protein	-	-	-	-	-	-	-	-	-	-	-	-	-
g482.t1	10224.XP_006824419.1	1.19e-27	115	KOG1075@1|root,KOG1075@2759|Eukaryota,39NH5@33154|Opisthokonta,3BWIU@33208|Metazoa,3DCW3@33213|Bilateria	33208|Metazoa	S	Ribonuclease H protein	-	-	-	-	-	-	-	-	-	-	-	-	-
g484.t1	13037.EHJ64905	9.09e-163	498	KOG1075@1|root,KOG1075@2759|Eukaryota,39Y9N@33154|Opisthokonta,3BKRZ@33208|Metazoa,3CWQ0@33213|Bilateria,424BC@6656|Arthropoda,3T120@50557|Insecta,448ZK@7088|Lepidoptera	33208|Metazoa	S	Ribonuclease H protein	-	-	-	-	-	-	-	-	-	-	-	-	RVT_1
Antp-Abd-B
query	seed_ortholog	evalue	score	eggNOG_OGs	max_annot_lvl	COG_category	Description	Preferred_name	GOs	EC	KEGG_ko	KEGG_Pathway	KEGG_Module	KEGG_Reaction	KEGG_rclass	BRITE	KEGG_TC	CAZy	BiGG_Reaction	PFAMs
g201.t1	303518.XP_005730035.1	1.02e-18	95.9	COG2025@1|root,KOG3954@2759|Eukaryota,38C7G@33154|Opisthokonta,3BANP@33208|Metazoa,3CTDD@33213|Bilateria,4811W@7711|Chordata,496A0@7742|Vertebrata,49ZWB@7898|Actinopterygii	33208|Metazoa	C	Electron-transfer-flavoprotein, alpha polypeptide	ETFA	GO:0000166,GO:0001655,GO:0001700,GO:0002009,GO:0003674,GO:0003824,GO:0005488,GO:0005575,GO:0005622,GO:0005623,GO:0005737,GO:0005739,GO:0005759,GO:0006082,GO:0006091,GO:0006119,GO:0006139,GO:0006163,GO:0006629,GO:0006631,GO:0006635,GO:0006725,GO:0006753,GO:0006793,GO:0006796,GO:0006807,GO:0007275,GO:0007424,GO:0007439,GO:0007442,GO:0007443,GO:0008150,GO:0008152,GO:0008258,GO:0009055,GO:0009056,GO:…	-	ko:K02906,ko:K03522	ko03010,map03010	M00178,M00179	-	-	br01610,ko00000,ko00001,ko00002,ko03011,ko04147	-	-	-	ETF,ETF_alpha
g204.t1	7668.SPU_017071-tr	9.88e-22	86.7	COG0017@1|root,KOG0556@2759|Eukaryota,38CRQ@33154|Opisthokonta,3BACR@33208|Metazoa,3CR95@33213|Bilateria	33208|Metazoa	J	aspartyl-tRNA aminoacylation	-	-	6.1.1.12	ko:K22503	ko00970,map00970	M00359	R05577	RC00055,RC00523	ko00000,ko00001,ko01000,ko01007,ko03016	-	-	-	tRNA-synt_2,tRNA_anti-codon
g205.t1	7918.ENSLOCP00000017784	2.91e-17	80.1	KOG4149@1|root,KOG4149@2759|Eukaryota,3A07Z@33154|Opisthokonta,3BQ9H@33208|Metazoa,3D868@33213|Bilateria,48DYF@7711|Chordata,49AZU@7742|Vertebrata,4A3BY@7898|Actinopterygii	33208|Metazoa	S	Mitochondrial intermembrane space import and assembly protein	CHCHD4	GO:0000002,GO:0003674,GO:0003824,GO:0005575,GO:0005622,GO:0005623,GO:0005737,GO:0005739,GO:0005740,GO:0005758,GO:0006139,GO:0006259,GO:0006281,GO:0006457,GO:0006458,GO:0006464,GO:0006605,GO:0006626,GO:0006725,GO:0006807,GO:0006810,GO:0006839,GO:0006886,GO:0006950,GO:0006974,GO:0006979,GO:0006996,GO:0007005,GO:0008104,GO:0008150,GO:0008152,GO:0009893,GO:0009987,GO:0010033,GO:0010467,GO:0015031,GO:…	-	ko:K17782	-	-	-	-	ko00000,ko02000,ko03029	3.A.8.1	-	-	CHCH
g224.t1	7668.SPU_020496-tr	9.25e-50	186	KOG1075@1|root,KOG1075@2759|Eukaryota,39Y9N@33154|Opisthokonta,3BKRZ@33208|Metazoa,3CWQ0@33213|Bilateria	33208|Metazoa	S	Ribonuclease H protein	-	-	-	-	-	-	-	-	-	-	-	-	RVT_1
g225.t1	6669.EFX86777	1.45e-28	109	KOG1655@1|root,KOG1655@2759|Eukaryota,38RIY@33154|Opisthokonta,3BEAB@33208|Metazoa,3D1SW@33213|Bilateria,41US4@6656|Arthropoda	33208|Metazoa	U	Belongs to the SNF7 family	CHMP5	GO:0000070,GO:0000278,GO:0000280,GO:0000815,GO:0000819,GO:0000920,GO:0001919,GO:0005575,GO:0005622,GO:0005623,GO:0005634,GO:0005737,GO:0005768,GO:0005829,GO:0006810,GO:0006996,GO:0006997,GO:0007032,GO:0007033,GO:0007034,GO:0007040,GO:0007041,GO:0007049,GO:0007059,GO:0007080,GO:0007088,GO:0007346,GO:0008150,GO:0008333,GO:0009987,GO:0010008,GO:0010256,GO:0010564,GO:0010824,GO:0012505,GO:0016020,GO:…	-	ko:K12198	ko04144,ko04217,map04144,map04217	M00412	-	-	ko00000,ko00001,ko00002,ko04131	-	-	-	Snf7
g226.t1	13037.EHJ69286	3.4e-74	246	COG0515@1|root,KOG0197@2759|Eukaryota	2759|Eukaryota	KLT	peptidyl-tyrosine autophosphorylation	JAK2	-	2.7.10.2	ko:K04447,ko:K08892	ko01521,ko04013,ko04062,ko04151,ko04217,ko04550,ko04630,ko04658,ko04659,ko04725,ko04917,ko04920,ko04933,ko05140,ko05145,ko05152,ko05162,ko05164,ko05167,ko05168,ko05200,map01521,map04013,map04062,map04151,map04217,map04550,map04630,map04658,map04659,map04725,map04917,map04920,map04933,map05140,map05145,map05152,map05162,map05164,map05167,map05168,map05200	M00684	-	-	ko00000,ko00001,ko00002,ko01000,ko01001	-	-	-	Pkinase_Tyr,SH2,SH3_1
g229.t1	136037.KDR17772	4.7e-09	61.2	KOG1075@1|root,KOG1075@2759|Eukaryota,39NH5@33154|Opisthokonta,3BWIU@33208|Metazoa,3DCW3@33213|Bilateria	33208|Metazoa	S	Ribonuclease H protein	-	-	-	-	-	-	-	-	-	-	-	-	-
g231.t1	7209.EFO26573.2	2.59e-130	396	COG5520@1|root,KOG2566@2759|Eukaryota,39A7W@33154|Opisthokonta,3BEX4@33208|Metazoa,3CS4D@33213|Bilateria,40B1H@6231|Nematoda,1KYBS@119089|Chromadorea	33208|Metazoa	G	glucosylceramidase activity	GBA	GO:0000323,GO:0001817,GO:0001818,GO:0001932,GO:0001933,GO:0003008,GO:0003674,GO:0003824,GO:0004348,GO:0004553,GO:0005102,GO:0005124,GO:0005488,GO:0005515,GO:0005575,GO:0005576,GO:0005615,GO:0005622,GO:0005623,GO:0005737,GO:0005764,GO:0005765,GO:0005773,GO:0005774,GO:0005775,GO:0006066,GO:0006469,GO:0006629,GO:0006643,GO:0006664,GO:0006665,GO:0006670,GO:0006672,GO:0006677,GO:0006678,GO:0006680,GO:…	3.2.1.45	ko:K01201	ko00511,ko00600,ko01100,ko04142,map00511,map00600,map01100,map04142	-	R01498	RC00059,RC00451	ko00000,ko00001,ko01000	-	GH30	-	Glyco_hydro_30,Glyco_hydro_30C
g232.t1	8049.ENSGMOP00000011637	2.58e-29	130	KOG1739@1|root,KOG1739@2759|Eukaryota,38VYH@33154|Opisthokonta,3BFWW@33208|Metazoa,3CVG2@33213|Bilateria,481SG@7711|Chordata,493R7@7742|Vertebrata,49RDF@7898|Actinopterygii	33208|Metazoa	T	Collagen, type IV, alpha 3 (Goodpasture antigen) binding protein a	COL4A3BP	GO:0000902,GO:0001701,GO:0002376,GO:0003007,GO:0003008,GO:0003012,GO:0003674,GO:0003824,GO:0005215,GO:0005319,GO:0005488,GO:0005543,GO:0005575,GO:0005622,GO:0005623,GO:0005634,GO:0005654,GO:0005737,GO:0005739,GO:0005783,GO:0005789,GO:0005794,GO:0005829,GO:0006629,GO:0006643,GO:0006665,GO:0006672,GO:0006793,GO:0006796,GO:0006807,GO:0006810,GO:0006869,GO:0006936,GO:0006950,GO:0006955,GO:0006996,GO:…	-	ko:K08283	-	-	-	-	ko00000	-	-	-	PH,START
g235.t1	400682.PAC_15721658	3.32e-230	681	COG1282@1|root,2QQ0A@2759|Eukaryota,38CB0@33154|Opisthokonta,3BDQK@33208|Metazoa	33208|Metazoa	C	NAD(P)+ transhydrogenase (AB-specific) activity	NNT	GO:0000166,GO:0003674,GO:0003824,GO:0003957,GO:0005215,GO:0005488,GO:0005575,GO:0005622,GO:0005623,GO:0005737,GO:0005739,GO:0005740,GO:0005743,GO:0005746,GO:0006082,GO:0006091,GO:0006099,GO:0006101,GO:0006139,GO:0006725,GO:0006732,GO:0006733,GO:0006739,GO:0006740,GO:0006753,GO:0006793,GO:0006796,GO:0006807,GO:0006810,GO:0006811,GO:0006812,GO:0008150,GO:0008152,GO:0008324,GO:0008746,GO:0008750,GO:…	1.6.1.2	ko:K00323	ko00760,ko01100,map00760,map01100	-	R00112	RC00001	ko00000,ko00001,ko01000	-	-	-	AlaDh_PNT_C,AlaDh_PNT_N,PNTB,PNTB_4TM
g237.t1	7209.EJD75819.1	1.64e-52	189	KOG3878@1|root,KOG3878@2759|Eukaryota,38E2H@33154|Opisthokonta,3B9FT@33208|Metazoa,3CTWZ@33213|Bilateria,40CJH@6231|Nematoda,1KU85@119089|Chromadorea	33208|Metazoa	U	Golgi-dynamics membrane-trafficking	ACBD3	GO:0000139,GO:0003674,GO:0005488,GO:0005515,GO:0005575,GO:0005622,GO:0005623,GO:0005737,GO:0005794,GO:0012505,GO:0016020,GO:0031090,GO:0031984,GO:0034237,GO:0043226,GO:0043227,GO:0043229,GO:0043231,GO:0044422,GO:0044424,GO:0044431,GO:0044444,GO:0044446,GO:0044464,GO:0051018,GO:0098588,GO:0098791	-	-	-	-	-	-	-	-	-	-	ACBP,GOLD_2
g240.t1	10224.NP_001161593.1	1.01e-66	228	KOG4471@1|root,KOG4471@2759|Eukaryota,3AG74@33154|Opisthokonta,3B9A1@33208|Metazoa,3CSTK@33213|Bilateria	33208|Metazoa	IU	phosphatidylinositol-3,5-bisphosphate 3-phosphatase activity	MTMR2	GO:0000278,GO:0001726,GO:0002090,GO:0002091,GO:0003674,GO:0003824,GO:0004438,GO:0004721,GO:0004725,GO:0005488,GO:0005515,GO:0005543,GO:0005546,GO:0005575,GO:0005622,GO:0005623,GO:0005634,GO:0005737,GO:0005768,GO:0005770,GO:0005773,GO:0005774,GO:0005829,GO:0005886,GO:0005938,GO:0005975,GO:0006066,GO:0006464,GO:0006470,GO:0006629,GO:0006644,GO:0006650,GO:0006661,GO:0006793,GO:0006796,GO:0006807,GO:…	3.1.3.64,3.1.3.95	ko:K01108,ko:K18081	ko00562,ko01100,ko04070,map00562,map01100,map04070	-	R03330,R03363,R06875	RC00078	ko00000,ko00001,ko01000,ko01009	-	-	-	GRAM,Myotub-related
g246.t1	7091.BGIBMGA002988-TA	6.75e-32	117	COG0531@1|root,KOG1287@2759|Eukaryota,38BBK@33154|Opisthokonta,3B9U2@33208|Metazoa,3CR7T@33213|Bilateria,41X9Y@6656|Arthropoda,3SI4M@50557|Insecta,448IT@7088|Lepidoptera	33208|Metazoa	E	Amino acid permease	SLC7A6	GO:0000820,GO:0000821,GO:0002376,GO:0003333,GO:0003674,GO:0005215,GO:0005342,GO:0005575,GO:0005622,GO:0005623,GO:0005886,GO:0005887,GO:0006082,GO:0006520,GO:0006521,GO:0006807,GO:0006810,GO:0006811,GO:0006812,GO:0006820,GO:0006865,GO:0006928,GO:0006950,GO:0006952,GO:0008150,GO:0008152,GO:0008509,GO:0008514,GO:0009605,GO:0009607,GO:0009620,GO:0009987,GO:0010565,GO:0015075,GO:0015171,GO:0015174,GO:…	-	ko:K13780,ko:K13867,ko:K13872	ko04150,ko04974,ko05230,map04150,map04974,map05230	-	-	-	ko00000,ko00001,ko02000	2.A.3.8,2.A.3.8.1,2.A.3.8.7	-	-	AA_permease_2
g247.t1	400682.PAC_15722048	1.26e-43	164	2BNS1@1|root,2S1Q7@2759|Eukaryota,3A48Y@33154|Opisthokonta,3CP8W@33208|Metazoa	33208|Metazoa	-	-	-	-	-	-	-	-	-	-	-	-	-	-	-
g248.t1	400682.PAC_15722048	1.62e-26	111	2BNS1@1|root,2S1Q7@2759|Eukaryota,3A48Y@33154|Opisthokonta,3CP8W@33208|Metazoa	33208|Metazoa	-	-	-	-	-	-	-	-	-	-	-	-	-	-	-
g249.t1	7897.ENSLACP00000002924	1.97e-14	72.8	KOG1075@1|root,KOG1075@2759|Eukaryota,39Y9N@33154|Opisthokonta,3BKRZ@33208|Metazoa,3CWQ0@33213|Bilateria,48I85@7711|Chordata,49F0F@7742|Vertebrata	33208|Metazoa	S	Reverse transcriptase (RNA-dependent DNA polymerase)	-	-	-	-	-	-	-	-	-	-	-	-	RVT_1
g250.t1	7091.BGIBMGA006564-TA	3.73e-19	88.2	2BNS1@1|root,2S1Q7@2759|Eukaryota,3A48Y@33154|Opisthokonta,3CP8W@33208|Metazoa	33208|Metazoa	-	-	-	-	-	-	-	-	-	-	-	-	-	-	-
g251.t1	400682.PAC_15699165	3.47e-24	103	COG2801@1|root,KOG0017@2759|Eukaryota,3ARH0@33154|Opisthokonta,3C2E9@33208|Metazoa	400682.PAC_15699165|-	L	transposition, RNA-mediated	-	-	-	-	-	-	-	-	-	-	-	-	-
g252.t1	400682.PAC_15722048	8.15e-19	85.1	2BNS1@1|root,2S1Q7@2759|Eukaryota,3A48Y@33154|Opisthokonta,3CP8W@33208|Metazoa	33208|Metazoa	-	-	-	-	-	-	-	-	-	-	-	-	-	-	-
g254.t1	400682.PAC_15702057	4.01e-45	167	KOG1075@1|root,KOG1075@2759|Eukaryota	2759|Eukaryota	E	Ribonuclease H protein	-	-	-	-	-	-	-	-	-	-	-	-	RVT_1,zf-RVT
g255.t1	50452.A0A087H9P9	3.12e-14	75.5	COG0039@1|root,KOG1494@2759|Eukaryota,37Q8V@33090|Viridiplantae,3G93G@35493|Streptophyta,3HQDT@3699|Brassicales	35493|Streptophyta	C	Malate dehydrogenase	-	GO:0003674,GO:0003824,GO:0005488,GO:0005507,GO:0005575,GO:0005576,GO:0005618,GO:0005622,GO:0005623,GO:0005737,GO:0005739,GO:0006950,GO:0006952,GO:0006970,GO:0008150,GO:0008152,GO:0009266,GO:0009409,GO:0009507,GO:0009536,GO:0009605,GO:0009607,GO:0009617,GO:0009628,GO:0009651,GO:0010035,GO:0010038,GO:0016020,GO:0016491,GO:0016614,GO:0016615,GO:0016616,GO:0030060,GO:0030312,GO:0042221,GO:0042742,GO:…	1.1.1.37	ko:K00026	ko00020,ko00270,ko00620,ko00630,ko00710,ko01100,ko01110,ko01120,ko01130,ko01200,map00020,map00270,map00620,map00630,map00710,map01100,map01110,map01120,map01130,map01200	M00009,M00011,M00012,M00168,M00171	R00342,R07136	RC00031	ko00000,ko00001,ko00002,ko01000	-	-	-	Ldh_1_C,Ldh_1_N
g256.t1	13249.RPRC007559-PA	3.11e-25	103	COG0039@1|root,KOG1494@2759|Eukaryota,38EX2@33154|Opisthokonta,3BHCA@33208|Metazoa,3D186@33213|Bilateria,41U9W@6656|Arthropoda,3SFUI@50557|Insecta,3E7I5@33342|Paraneoptera	33208|Metazoa	C	Malate dehydrogenase	MDH2	GO:0003674,GO:0003824,GO:0005488,GO:0005515,GO:0005575,GO:0005622,GO:0005623,GO:0005737,GO:0005739,GO:0005759,GO:0005975,GO:0005996,GO:0006006,GO:0006082,GO:0006091,GO:0006094,GO:0006099,GO:0006101,GO:0006107,GO:0006108,GO:0006139,GO:0006464,GO:0006473,GO:0006475,GO:0006725,GO:0006732,GO:0006733,GO:0006734,GO:0006753,GO:0006793,GO:0006796,GO:0006807,GO:0008150,GO:0008152,GO:0009058,GO:0009060,GO:…	1.1.1.37	ko:K00026	ko00020,ko00270,ko00620,ko00630,ko00710,ko01100,ko01110,ko01120,ko01130,ko01200,map00020,map00270,map00620,map00630,map00710,map01100,map01110,map01120,map01130,map01200	M00009,M00011,M00012,M00168,M00171	R00342,R07136	RC00031	ko00000,ko00001,ko00002,ko01000	-	-	-	Ldh_1_C,Ldh_1_N
g257.t1	6500.XP_005108150.1	1.85e-32	126	COG0513@1|root,KOG0326@2759|Eukaryota,38DGD@33154|Opisthokonta,3BB9C@33208|Metazoa,3CUXR@33213|Bilateria	33208|Metazoa	A	Belongs to the DEAD box helicase family	DDX6	GO:0000003,GO:0000288,GO:0000291,GO:0000785,GO:0000792,GO:0000932,GO:0000956,GO:0001520,GO:0002064,GO:0002065,GO:0002066,GO:0002682,GO:0002697,GO:0002831,GO:0003006,GO:0003008,GO:0003674,GO:0003676,GO:0003723,GO:0003724,GO:0003824,GO:0004004,GO:0004386,GO:0005488,GO:0005515,GO:0005575,GO:0005622,GO:0005623,GO:0005634,GO:0005694,GO:0005730,GO:0005737,GO:0005739,GO:0005829,GO:0005856,GO:0005929,GO:…	3.6.4.13	ko:K12614	ko03018,map03018	M00395	-	-	ko00000,ko00001,ko00002,ko01000,ko03019,ko03036	-	-	-	DEAD,Helicase_C
g259.t1	126957.SMAR003050-PA	3.24e-08	60.5	KOG4187@1|root,KOG4187@2759|Eukaryota,38G2M@33154|Opisthokonta,3BEH1@33208|Metazoa,3CRYZ@33213|Bilateria,41YXU@6656|Arthropoda	33208|Metazoa	OU	It is involved in the biological process described with neuropeptide signaling pathway	SCG5	GO:0000166,GO:0001882,GO:0001883,GO:0003674,GO:0004857,GO:0005488,GO:0005515,GO:0005525,GO:0005575,GO:0005576,GO:0005622,GO:0005623,GO:0005634,GO:0005737,GO:0006508,GO:0006518,GO:0006807,GO:0006810,GO:0006886,GO:0006937,GO:0008047,GO:0008104,GO:0008150,GO:0008152,GO:0009892,GO:0009893,GO:0009987,GO:0010466,GO:0010467,GO:0010604,GO:0010605,GO:0010646,GO:0010817,GO:0010952,GO:0012505,GO:0015031,GO:…	-	-	-	-	-	-	-	-	-	-	Secretogranin_V
g263.t1	43151.ADAC009720-PA	2.86e-23	107	KOG4262@1|root,KOG4262@2759|Eukaryota,38DDT@33154|Opisthokonta,3BB3V@33208|Metazoa,3CYTR@33213|Bilateria,41TCZ@6656|Arthropoda,3SIWC@50557|Insecta,451KG@7147|Diptera,45H42@7148|Nematocera	33208|Metazoa	S	Integrator complex subunit 3	INTS3	GO:0000075,GO:0000278,GO:0000428,GO:0005575,GO:0005622,GO:0005623,GO:0005634,GO:0005654,GO:0005730,GO:0005737,GO:0005794,GO:0006139,GO:0006259,GO:0006281,GO:0006351,GO:0006366,GO:0006396,GO:0006725,GO:0006807,GO:0006950,GO:0006974,GO:0007049,GO:0007093,GO:0007346,GO:0008150,GO:0008152,GO:0009058,GO:0009059,GO:0009301,GO:0009314,GO:0009628,GO:0009987,GO:0010212,GO:0010467,GO:0012505,GO:0016070,GO:…	-	ko:K13140	-	-	-	-	ko00000,ko03041	-	-	-	Ints3
g264.t1	121225.PHUM561840-PA	1.67e-69	244	KOG3547@1|root,KOG3547@2759|Eukaryota,38DHP@33154|Opisthokonta,3B96Y@33208|Metazoa,3CS5T@33213|Bilateria,41VD6@6656|Arthropoda,3SQMV@50557|Insecta,3E8QZ@33342|Paraneoptera	33208|Metazoa	P	Forms chloride channels	-	-	-	ko:K22204	-	-	-	-	ko00000,ko02000	1.A.46.1	-	-	Bestrophin
g270.t1	32264.tetur03g09030.1	1.11e-15	75.5	COG0465@1|root,KOG0743@2759|Eukaryota,38CMD@33154|Opisthokonta,3BCX0@33208|Metazoa,3CW24@33213|Bilateria,41WI7@6656|Arthropoda	33208|Metazoa	O	Belongs to the AAA ATPase family	BCS1L	GO:0005575,GO:0005622,GO:0005623,GO:0005737,GO:0005739,GO:0005740,GO:0005743,GO:0005746,GO:0005750,GO:0006996,GO:0007005,GO:0008150,GO:0008535,GO:0009987,GO:0010257,GO:0016020,GO:0016043,GO:0017004,GO:0017062,GO:0019866,GO:0022607,GO:0031090,GO:0031966,GO:0031967,GO:0031975,GO:0032981,GO:0032991,GO:0033108,GO:0033617,GO:0034551,GO:0034622,GO:0043226,GO:0043227,GO:0043229,GO:0043231,GO:0043933,GO:…	-	ko:K08900	-	-	-	-	ko00000,ko03029	-	-	-	AAA,BCS1_N
g273.t1	7159.AAEL004428-PA	1.45e-26	103	KOG4029@1|root,KOG4029@2759|Eukaryota,3A5XD@33154|Opisthokonta,3BSSN@33208|Metazoa,3D9CU@33213|Bilateria,420FX@6656|Arthropoda,3SNMV@50557|Insecta,45358@7147|Diptera,45JAJ@7148|Nematocera	33208|Metazoa	K	protein dimerization activity	NHLH1	GO:0000003,GO:0000976,GO:0000977,GO:0000978,GO:0000981,GO:0000982,GO:0000987,GO:0000988,GO:0000989,GO:0001012,GO:0001067,GO:0001076,GO:0001077,GO:0001085,GO:0001102,GO:0001228,GO:0003674,GO:0003676,GO:0003677,GO:0003690,GO:0003700,GO:0005488,GO:0005515,GO:0005575,GO:0005622,GO:0005623,GO:0005634,GO:0005667,GO:0006139,GO:0006351,GO:0006355,GO:0006357,GO:0006366,GO:0006725,GO:0006807,GO:0007275,GO:…	-	ko:K09075	-	-	-	-	ko00000,ko03000	-	-	-	HLH
g279.t1	8090.ENSORLP00000024868	5.5e-30	113	2D3QH@1|root,2S50V@2759|Eukaryota,3A5DV@33154|Opisthokonta,3BRTZ@33208|Metazoa,3D8KX@33213|Bilateria,48GQQ@7711|Chordata,49GUR@7742|Vertebrata,4A7HB@7898|Actinopterygii	33208|Metazoa	S	Endonuclease/Exonuclease/phosphatase family	-	-	-	-	-	-	-	-	-	-	-	-	Exo_endo_phos
g291.t1	109478.XP_005877553.1	2.79e-111	361	COG2801@1|root,KOG0017@2759|Eukaryota,38F42@33154|Opisthokonta,3BA5H@33208|Metazoa,3CZSS@33213|Bilateria,48AQP@7711|Chordata,48YUZ@7742|Vertebrata	33208|Metazoa	L	K02A2.6-like	-	-	-	-	-	-	-	-	-	-	-	-	Asp_protease_2,RVT_1,gag-asp_proteas,rve,zf-CCHC
g297.t1	121225.PHUM360510-PA	5.97e-43	156	KOG2769@1|root,KOG2769@2759|Eukaryota,38CXJ@33154|Opisthokonta,3BDYK@33208|Metazoa,3CUR1@33213|Bilateria,41XVR@6656|Arthropoda,3SHKI@50557|Insecta,3E889@33342|Paraneoptera	33208|Metazoa	A	Protein of unknown function (DUF1115)	PRPF3	GO:0000244,GO:0000375,GO:0000377,GO:0000387,GO:0000398,GO:0003674,GO:0003676,GO:0003723,GO:0005488,GO:0005515,GO:0005575,GO:0005622,GO:0005623,GO:0005634,GO:0005654,GO:0005681,GO:0005684,GO:0005737,GO:0005829,GO:0006139,GO:0006355,GO:0006396,GO:0006397,GO:0006725,GO:0006807,GO:0008150,GO:0008152,GO:0008380,GO:0009889,GO:0009987,GO:0010467,GO:0010468,GO:0010556,GO:0015030,GO:0016043,GO:0016070,GO:…	-	ko:K12843	ko03040,map03040	M00354	-	-	ko00000,ko00001,ko00002,ko03041	-	-	-	DUF1115,PRP3,PWI
g305.t1	8010.XP_010868062.1	4.12e-53	195	COG2801@1|root,KOG0017@2759|Eukaryota,38F42@33154|Opisthokonta,3BA5H@33208|Metazoa,3CZSS@33213|Bilateria,48AQP@7711|Chordata,48YUZ@7742|Vertebrata	33208|Metazoa	L	K02A2.6-like	-	-	-	-	-	-	-	-	-	-	-	-	RVT_1,rve,zf-H2C2
g306.t1	400682.PAC_15722048	2.18e-27	112	2BNS1@1|root,2S1Q7@2759|Eukaryota,3A48Y@33154|Opisthokonta,3CP8W@33208|Metazoa	33208|Metazoa	-	-	-	-	-	-	-	-	-	-	-	-	-	-	-
g308.t1	400682.PAC_15722048	3.36e-42	157	2BNS1@1|root,2S1Q7@2759|Eukaryota,3A48Y@33154|Opisthokonta,3CP8W@33208|Metazoa	33208|Metazoa	-	-	-	-	-	-	-	-	-	-	-	-	-	-	-
g309.t1	13249.RPRC000444-PA	1.2e-264	748	COG0474@1|root,KOG0203@2759|Eukaryota,38BIP@33154|Opisthokonta,3BAR6@33208|Metazoa,3CTGX@33213|Bilateria,41TXW@6656|Arthropoda,3SITZ@50557|Insecta,3E7XT@33342|Paraneoptera	33208|Metazoa	P	Cation transporter/ATPase, N-terminus	ATP1A1	GO:0000003,GO:0000166,GO:0001101,GO:0001504,GO:0001505,GO:0001508,GO:0001540,GO:0001664,GO:0002026,GO:0002028,GO:0002036,GO:0002087,GO:0003008,GO:0003012,GO:0003013,GO:0003015,GO:0003018,GO:0003674,GO:0003824,GO:0005102,GO:0005215,GO:0005391,GO:0005488,GO:0005496,GO:0005515,GO:0005524,GO:0005575,GO:0005622,GO:0005623,GO:0005634,GO:0005737,GO:0005768,GO:0005783,GO:0005794,GO:0005886,GO:0005887,GO:…	3.6.3.9	ko:K01539	ko04022,ko04024,ko04260,ko04261,ko04911,ko04918,ko04919,ko04925,ko04960,ko04961,ko04964,ko04970,ko04971,ko04972,ko04973,ko04974,ko04976,ko04978,map04022,map04024,map04260,map04261,map04911,map04918,map04919,map04925,map04960,map04961,map04964,map04970,map04971,map04972,map04973,map04974,map04976,map04978	-	-	-	ko00000,ko00001,ko01000,ko04147	3.A.3.1	-	-	Cation_ATPase,Cation_ATPase_C,Cation_ATPase_N,E1-E2_ATPase,Hydrolase
g310.t1	13249.RPRC000444-PA	9.78e-142	428	COG0474@1|root,KOG0203@2759|Eukaryota,38BIP@33154|Opisthokonta,3BAR6@33208|Metazoa,3CTGX@33213|Bilateria,41TXW@6656|Arthropoda,3SITZ@50557|Insecta,3E7XT@33342|Paraneoptera	33208|Metazoa	P	Cation transporter/ATPase, N-terminus	ATP1A1	GO:0000003,GO:0000166,GO:0001101,GO:0001504,GO:0001505,GO:0001508,GO:0001540,GO:0001664,GO:0002026,GO:0002028,GO:0002036,GO:0002087,GO:0003008,GO:0003012,GO:0003013,GO:0003015,GO:0003018,GO:0003674,GO:0003824,GO:0005102,GO:0005215,GO:0005391,GO:0005488,GO:0005496,GO:0005515,GO:0005524,GO:0005575,GO:0005622,GO:0005623,GO:0005634,GO:0005737,GO:0005768,GO:0005783,GO:0005794,GO:0005886,GO:0005887,GO:…	3.6.3.9	ko:K01539	ko04022,ko04024,ko04260,ko04261,ko04911,ko04918,ko04919,ko04925,ko04960,ko04961,ko04964,ko04970,ko04971,ko04972,ko04973,ko04974,ko04976,ko04978,map04022,map04024,map04260,map04261,map04911,map04918,map04919,map04925,map04960,map04961,map04964,map04970,map04971,map04972,map04973,map04974,map04976,map04978	-	-	-	ko00000,ko00001,ko01000,ko04147	3.A.3.1	-	-	Cation_ATPase,Cation_ATPase_C,Cation_ATPase_N,E1-E2_ATPase,Hydrolase
g312.t1	246437.XP_006154367.1	6.8e-79	279	COG4581@1|root,KOG0947@2759|Eukaryota,38BTP@33154|Opisthokonta,3BFU2@33208|Metazoa,3CZ64@33213|Bilateria,48A6A@7711|Chordata,48WZ6@7742|Vertebrata,3J1XD@40674|Mammalia,35AR8@314146|Euarchontoglires	33208|Metazoa	A	DSHCT	SKIV2L	GO:0000184,GO:0000288,GO:0000291,GO:0000956,GO:0003674,GO:0003724,GO:0003824,GO:0004004,GO:0004386,GO:0005575,GO:0005622,GO:0005623,GO:0005634,GO:0005737,GO:0005829,GO:0006139,GO:0006401,GO:0006402,GO:0006725,GO:0006807,GO:0008026,GO:0008150,GO:0008152,GO:0008186,GO:0009056,GO:0009057,GO:0009892,GO:0009987,GO:0010468,GO:0010605,GO:0010629,GO:0016070,GO:0016071,GO:0016462,GO:0016787,GO:0016817,GO:…	-	ko:K12599	ko03018,map03018	M00392	-	-	ko00000,ko00001,ko00002,ko01000,ko03019	-	-	-	DEAD,DSHCT,Helicase_C,rRNA_proc-arch
g313.t1	7091.BGIBMGA006564-TA	2.66e-12	68.9	2BNS1@1|root,2S1Q7@2759|Eukaryota,3A48Y@33154|Opisthokonta,3CP8W@33208|Metazoa	33208|Metazoa	-	-	-	-	-	-	-	-	-	-	-	-	-	-	-
g314.t1	7165.AGAP008868-PA	1.53e-27	124	KOG0490@1|root,KOG0490@2759|Eukaryota,38E3E@33154|Opisthokonta,3B9E5@33208|Metazoa,3CWXY@33213|Bilateria,41XXR@6656|Arthropoda,3SKBN@50557|Insecta,44ZAP@7147|Diptera,45CUA@7148|Nematocera	33208|Metazoa	K	DNA binding	DRGX	GO:0000902,GO:0000904,GO:0000981,GO:0001764,GO:0003008,GO:0003674,GO:0003676,GO:0003677,GO:0003700,GO:0005488,GO:0006355,GO:0006357,GO:0006928,GO:0006935,GO:0007275,GO:0007399,GO:0007409,GO:0007411,GO:0007417,GO:0007517,GO:0007600,GO:0008150,GO:0009266,GO:0009581,GO:0009582,GO:0009593,GO:0009605,GO:0009628,GO:0009653,GO:0009889,GO:0009987,GO:0010468,GO:0010556,GO:0016043,GO:0016048,GO:0016358,GO:…	-	-	-	-	-	-	-	-	-	-	Homeobox,OAR
g317.t1	1561998.Csp11.Scaffold630.g17491.t1	8.75e-89	283	COG2440@1|root,KOG2415@2759|Eukaryota,38H8R@33154|Opisthokonta,3BH2N@33208|Metazoa,3CWV6@33213|Bilateria,40C6K@6231|Nematoda,1KV19@119089|Chromadorea,4110A@6236|Rhabditida	33208|Metazoa	C	Electron transfer flavoprotein-ubiquinone oxidoreductase, 4Fe-4S	ETFDH	GO:0000166,GO:0003674,GO:0003824,GO:0004174,GO:0005488,GO:0005575,GO:0005622,GO:0005623,GO:0005737,GO:0005739,GO:0005740,GO:0005743,GO:0005759,GO:0006082,GO:0006091,GO:0006119,GO:0006139,GO:0006163,GO:0006629,GO:0006631,GO:0006635,GO:0006725,GO:0006753,GO:0006793,GO:0006796,GO:0006807,GO:0006950,GO:0006979,GO:0008150,GO:0008152,GO:0009055,GO:0009056,GO:0009062,GO:0009117,GO:0009123,GO:0009126,GO:…	1.5.5.1	ko:K00311	-	-	-	-	ko00000,ko01000	-	-	-	ETF_QO,FAD_binding_2,Thi4
g321.t1	10224.XP_006825706.1	4.42e-38	144	COG0516@1|root,KOG2550@2759|Eukaryota,38FT7@33154|Opisthokonta,3BAKM@33208|Metazoa,3CZ6R@33213|Bilateria	33208|Metazoa	F	IMP dehydrogenase activity	IMPDH2	GO:0000166,GO:0000323,GO:0000902,GO:0000904,GO:0001654,GO:0001775,GO:0002252,GO:0002263,GO:0002274,GO:0002275,GO:0002283,GO:0002366,GO:0002376,GO:0002443,GO:0002444,GO:0002446,GO:0003674,GO:0003676,GO:0003677,GO:0003824,GO:0003938,GO:0005488,GO:0005575,GO:0005576,GO:0005622,GO:0005623,GO:0005634,GO:0005737,GO:0005764,GO:0005766,GO:0005773,GO:0005775,GO:0005829,GO:0006139,GO:0006163,GO:0006164,GO:…	1.1.1.205	ko:K00088	ko00230,ko00983,ko01100,ko01110,map00230,map00983,map01100,map01110	M00050	R01130,R08240	RC00143,RC02207	ko00000,ko00001,ko00002,ko01000,ko04147	-	-	-	CBS,IMPDH
g328.t1	109478.XP_005883064.1	4.59e-10	62.4	KOG0211@1|root,KOG0211@2759|Eukaryota,38DRM@33154|Opisthokonta,3B9UG@33208|Metazoa,3CXII@33213|Bilateria,47ZD8@7711|Chordata,491BQ@7742|Vertebrata,3J7UA@40674|Mammalia,4KP6X@9397|Chiroptera	33208|Metazoa	T	Serine threonine-protein phosphatase 2A 65 kDa regulatory subunit A beta	PPP2R1B	GO:0000159,GO:0000226,GO:0003674,GO:0005488,GO:0005515,GO:0005575,GO:0005622,GO:0005623,GO:0005634,GO:0005635,GO:0005737,GO:0005813,GO:0005814,GO:0005815,GO:0005819,GO:0005829,GO:0005856,GO:0006464,GO:0006470,GO:0006793,GO:0006796,GO:0006807,GO:0006914,GO:0006915,GO:0006996,GO:0007010,GO:0007017,GO:0007049,GO:0007051,GO:0007059,GO:0007098,GO:0007099,GO:0007275,GO:0008150,GO:0008152,GO:0008219,GO:…	-	ko:K03456	ko03015,ko04071,ko04111,ko04113,ko04114,ko04151,ko04152,ko04261,ko04350,ko04390,ko04391,ko04530,ko04728,ko04730,ko05142,ko05160,ko05165,map03015,map04071,map04111,map04113,map04114,map04151,map04152,map04261,map04350,map04390,map04391,map04530,map04728,map04730,map05142,map05160,map05165	-	-	-	ko00000,ko00001,ko01009,ko03036	-	-	-	HEAT,HEAT_2
g331.t1	7739.XP_002597190.1	1.6e-23	108	KOG2075@1|root,KOG2075@2759|Eukaryota,38G0V@33154|Opisthokonta,3BP31@33208|Metazoa,3E47Q@33213|Bilateria,48QWK@7711|Chordata	33208|Metazoa	S	BTB And C-terminal Kelch	BTBD17	-	-	-	-	-	-	-	-	-	-	-	BACK,BTB
g337.t1	136037.KDR12291	1.4e-63	221	COG0515@1|root,KOG0193@2759|Eukaryota,38DE5@33154|Opisthokonta,3BFQ4@33208|Metazoa,3CRAQ@33213|Bilateria,41YGB@6656|Arthropoda,3SIRS@50557|Insecta	33208|Metazoa	T	activity. It is involved in the biological process described with	BRAF	GO:0000003,GO:0000165,GO:0000166,GO:0000186,GO:0000578,GO:0001505,GO:0001666,GO:0001667,GO:0001678,GO:0001708,GO:0001763,GO:0001775,GO:0001932,GO:0001934,GO:0002009,GO:0002064,GO:0002065,GO:0002066,GO:0002119,GO:0002164,GO:0002165,GO:0002168,GO:0002218,GO:0002220,GO:0002223,GO:0002244,GO:0002253,GO:0002318,GO:0002360,GO:0002376,GO:0002429,GO:0002520,GO:0002521,GO:0002682,GO:0002684,GO:0002694,GO:…	2.7.11.1,3.1.3.48	ko:K04365,ko:K04366,ko:K05695,ko:K08845	ko01521,ko01522,ko04010,ko04012,ko04013,ko04014,ko04015,ko04022,ko04024,ko04062,ko04068,ko04071,ko04072,ko04140,ko04150,ko04151,ko04210,ko04214,ko04218,ko04270,ko04320,ko04360,ko04370,ko04371,ko04510,ko04514,ko04520,ko04540,ko04550,ko04630,ko04650,ko04660,ko04662,ko04664,ko04666,ko04720,ko04722,ko04726,ko04730,ko04810,ko04910,ko04912,ko04914,ko04915,ko04916,ko04917,ko04919,ko04921,ko04926,ko04931…	M00687	-	-	ko00000,ko00001,ko00002,ko01000,ko01001,ko01009,ko04516	-	-	-	C1_1,Pkinase_Tyr,RBD
g339.t1	946362.XP_004997241.1	2.38e-67	222	COG1985@1|root,KOG0303@2759|Eukaryota,38DGC@33154|Opisthokonta	33154|Opisthokonta	Z	Belongs to the WD repeat coronin family	CORO2A	GO:0000147,GO:0001667,GO:0001725,GO:0001755,GO:0001772,GO:0001775,GO:0001776,GO:0001845,GO:0001891,GO:0001894,GO:0001906,GO:0001909,GO:0001932,GO:0001933,GO:0001952,GO:0001953,GO:0002228,GO:0002252,GO:0002260,GO:0002263,GO:0002285,GO:0002323,GO:0002366,GO:0002376,GO:0002443,GO:0002449,GO:0002520,GO:0002521,GO:0002682,GO:0002684,GO:0002694,GO:0002696,GO:0003674,GO:0003779,GO:0003785,GO:0005488,GO:…	-	ko:K13882,ko:K13886,ko:K13887	ko04145,ko05152,map04145,map05152	-	-	-	ko00000,ko00001,ko04131,ko04147,ko04812	-	-	-	DUF1899,Trimer_CC,WD40,WD40_4
g342.t1	7244.FBpp0238349	7.71e-15	80.9	KOG0489@1|root,KOG0489@2759|Eukaryota,38C2J@33154|Opisthokonta,3BQS9@33208|Metazoa,3E42F@33213|Bilateria,41UI1@6656|Arthropoda,3SZPM@50557|Insecta,4508I@7147|Diptera	33208|Metazoa	K	Sequence-specific DNA binding. It is involved in the biological process described with regulation of transcription, DNA-templated	HOXC4	GO:0000122,GO:0000976,GO:0000977,GO:0000981,GO:0001012,GO:0001067,GO:0001158,GO:0001501,GO:0002009,GO:0002011,GO:0002244,GO:0002376,GO:0002520,GO:0003002,GO:0003674,GO:0003676,GO:0003677,GO:0003690,GO:0003700,GO:0003705,GO:0005488,GO:0005515,GO:0005575,GO:0005622,GO:0005623,GO:0005634,GO:0005654,GO:0005813,GO:0005815,GO:0005856,GO:0006355,GO:0006357,GO:0007275,GO:0007350,GO:0007379,GO:0007380,GO:…	-	ko:K09304	-	-	-	-	ko00000,ko03000	-	-	-	Homeobox

## Sheet: Acutogordius_australiensis_non-
Pb-Antp
query	seed_ortholog	evalue	score	eggNOG_OGs	max_annot_lvl	COG_category	Description	Preferred_name	GOs	EC	KEGG_ko	KEGG_Pathway	KEGG_Module	KEGG_Reaction	KEGG_rclass	BRITE	KEGG_TC	CAZy	BiGG_Reaction	PFAMs
g6248.t1	13249.RPRC006830-PA	1.41e-61	197	KOG0083@1|root,KOG0083@2759|Eukaryota,38BJ8@33154|Opisthokonta,3BEFF@33208|Metazoa,3CR5I@33213|Bilateria,41UK6@6656|Arthropoda,3SGNX@50557|Insecta,3E851@33342|Paraneoptera	33208|Metazoa	U	Rab subfamily of small GTPases	RAB37	GO:0000139,GO:0000166,GO:0000323,GO:0001775,GO:0001882,GO:0001883,GO:0002252,GO:0002263,GO:0002274,GO:0002275,GO:0002283,GO:0002366,GO:0002376,GO:0002443,GO:0002444,GO:0002446,GO:0002790,GO:0003674,GO:0003824,GO:0003924,GO:0005488,GO:0005525,GO:0005575,GO:0005622,GO:0005623,GO:0005737,GO:0005764,GO:0005765,GO:0005766,GO:0005768,GO:0005773,GO:0005774,GO:0005793,GO:0005794,GO:0005886,GO:0006810,GO:…	-	ko:K07913,ko:K07914	-	-	-	-	ko00000,ko04031,ko04131	-	-	-	Ras
g6251.t1	136037.KDR15509	1.21e-46	164	COG0484@1|root,KOG0716@2759|Eukaryota,38GDY@33154|Opisthokonta,3BHBK@33208|Metazoa,3CTGR@33213|Bilateria,41W99@6656|Arthropoda,3SIS4@50557|Insecta	33208|Metazoa	O	DnaJ molecular chaperone homology domain	DNAJC5B	GO:0000323,GO:0001505,GO:0001775,GO:0002252,GO:0002263,GO:0002274,GO:0002275,GO:0002283,GO:0002366,GO:0002376,GO:0002443,GO:0002444,GO:0002446,GO:0003674,GO:0005488,GO:0005515,GO:0005575,GO:0005622,GO:0005623,GO:0005737,GO:0005764,GO:0005765,GO:0005766,GO:0005773,GO:0005774,GO:0005886,GO:0006457,GO:0006810,GO:0006836,GO:0006887,GO:0006955,GO:0007154,GO:0007267,GO:0007268,GO:0007269,GO:0007275,GO:…	-	ko:K09525	ko04141,map04141	-	-	-	ko00000,ko00001,ko03110,ko04516	-	-	-	DnaJ
g6252.t1	126957.SMAR002805-PA	1.61e-35	145	KOG0045@1|root,KOG0045@2759|Eukaryota,38EV4@33154|Opisthokonta,3B9DB@33208|Metazoa,3CTBR@33213|Bilateria,41TMQ@6656|Arthropoda	33208|Metazoa	OT	Belongs to the peptidase C2 family	-	GO:0000003,GO:0000768,GO:0001667,GO:0002064,GO:0002065,GO:0002066,GO:0003002,GO:0003006,GO:0003674,GO:0003824,GO:0004175,GO:0004197,GO:0004198,GO:0005488,GO:0005509,GO:0005575,GO:0005622,GO:0005623,GO:0005737,GO:0005856,GO:0006355,GO:0006357,GO:0006508,GO:0006807,GO:0006928,GO:0006949,GO:0006950,GO:0006952,GO:0007154,GO:0007165,GO:0007166,GO:0007167,GO:0007178,GO:0007275,GO:0007276,GO:0007281,GO:…	-	ko:K08578,ko:K08585	-	-	-	-	ko00000,ko01000,ko01002	-	-	-	Calpain_III,EF-hand_6,EF-hand_8,Peptidase_C2
g6253.t1	13037.EHJ70206	1.51e-35	150	KOG2063@1|root,KOG2063@2759|Eukaryota,38EJP@33154|Opisthokonta,3BEK3@33208|Metazoa,3CTQP@33213|Bilateria,41TXP@6656|Arthropoda,3SHQQ@50557|Insecta,449J6@7088|Lepidoptera	33208|Metazoa	U	Vacuolar sorting protein 39 domain 2	VPS39	GO:0000323,GO:0003674,GO:0005488,GO:0005515,GO:0005575,GO:0005622,GO:0005623,GO:0005737,GO:0005764,GO:0005765,GO:0005768,GO:0005770,GO:0005773,GO:0005774,GO:0006810,GO:0006906,GO:0006914,GO:0006996,GO:0007034,GO:0007041,GO:0008150,GO:0008152,GO:0008333,GO:0009056,GO:0009987,GO:0010008,GO:0012505,GO:0016020,GO:0016043,GO:0016050,GO:0016192,GO:0016197,GO:0030897,GO:0031090,GO:0031410,GO:0031902,GO:…	-	ko:K20183	ko04138,map04138	-	-	-	ko00000,ko00001,ko04131	-	-	-	CNH,Clathrin,Vps39_1,Vps39_2
g6254.t1	10224.XP_002742151.1	2.43e-268	765	COG1034@1|root,KOG2282@2759|Eukaryota,38DHR@33154|Opisthokonta,3BE04@33208|Metazoa,3CT34@33213|Bilateria	33208|Metazoa	C	apoptotic mitochondrial changes	NDUFS1	GO:0003674,GO:0003824,GO:0003954,GO:0005488,GO:0005575,GO:0005622,GO:0005623,GO:0005737,GO:0005739,GO:0005740,GO:0005743,GO:0005746,GO:0005747,GO:0005758,GO:0005759,GO:0006091,GO:0006119,GO:0006120,GO:0006139,GO:0006163,GO:0006725,GO:0006753,GO:0006793,GO:0006796,GO:0006807,GO:0006915,GO:0006996,GO:0007005,GO:0008137,GO:0008150,GO:0008152,GO:0008219,GO:0008637,GO:0009055,GO:0009117,GO:0009123,GO:…	1.6.5.3,1.6.99.3	ko:K03934	ko00190,ko01100,ko04714,ko04723,ko04932,ko05010,ko05012,ko05016,map00190,map01100,map04714,map04723,map04932,map05010,map05012,map05016	M00143	R11945	RC00061	ko00000,ko00001,ko00002,ko01000	3.D.1.6	-	-	Fer2_4,Molybdopterin,NADH-G_4Fe-4S_3,NADH_dhqG_C
g6255.t1	7244.FBpp0238465	3.15e-25	98.2	KOG3650@1|root,KOG3650@2759|Eukaryota,3A3F8@33154|Opisthokonta,3BQEQ@33208|Metazoa,3D7RS@33213|Bilateria,41ZC6@6656|Arthropoda,3SNGD@50557|Insecta,453U5@7147|Diptera,45U0Y@7214|Drosophilidae	33208|Metazoa	S	Predicted coiled-coil protein (DUF2205)	SCOC	GO:0001558,GO:0003008,GO:0003674,GO:0005488,GO:0005515,GO:0005575,GO:0005622,GO:0005623,GO:0005634,GO:0005654,GO:0005737,GO:0005794,GO:0005829,GO:0007275,GO:0007399,GO:0007600,GO:0008150,GO:0008361,GO:0009893,GO:0009894,GO:0009896,GO:0009987,GO:0010506,GO:0010508,GO:0010769,GO:0010975,GO:0012505,GO:0016043,GO:0016239,GO:0016241,GO:0019222,GO:0019233,GO:0022008,GO:0022603,GO:0022604,GO:0030154,GO:…	-	ko:K20316	-	-	-	-	ko00000,ko04131	-	-	-	DUF2205
g6257.t1	176946.XP_007441946.1	1.65e-44	164	COG0654@1|root,KOG1298@2759|Eukaryota,38HUH@33154|Opisthokonta,3BHPX@33208|Metazoa,3CXDE@33213|Bilateria,483AQ@7711|Chordata,4976A@7742|Vertebrata	33208|Metazoa	I	squalene	SQLE	GO:0003674,GO:0003824,GO:0004497,GO:0004506,GO:0005575,GO:0005622,GO:0005623,GO:0005737,GO:0005783,GO:0005789,GO:0006066,GO:0006629,GO:0006694,GO:0006695,GO:0006725,GO:0008150,GO:0008152,GO:0008202,GO:0008203,GO:0008610,GO:0009058,GO:0009889,GO:0009987,GO:0010033,GO:0012505,GO:0016020,GO:0016125,GO:0016126,GO:0016491,GO:0016705,GO:0016709,GO:0019216,GO:0019218,GO:0019222,GO:0031090,GO:0031984,GO:…	1.14.14.17	ko:K00511	ko00100,ko00909,ko01100,ko01110,ko01130,map00100,map00909,map01100,map01110,map01130	-	R02874	RC00201	ko00000,ko00001,ko01000	-	-	-	SE
g6258.t1	8153.XP_005948036.1	2.27e-60	209	COG5640@1|root,KOG3627@2759|Eukaryota,39U11@33154|Opisthokonta,3BDTB@33208|Metazoa,3D0T5@33213|Bilateria,482CU@7711|Chordata,48ZVH@7742|Vertebrata,49QD9@7898|Actinopterygii	33208|Metazoa	E	Transmembrane protease serine 9-like	-	-	-	ko:K09628,ko:K09630,ko:K09640	-	-	-	-	ko00000,ko01000,ko01002	-	-	-	Trypsin
g6259.t1	8010.XP_010902548.1	1.94e-61	204	COG5640@1|root,KOG3627@2759|Eukaryota,39U11@33154|Opisthokonta,3BDTB@33208|Metazoa,3D0T5@33213|Bilateria,482CU@7711|Chordata,492H1@7742|Vertebrata	33208|Metazoa	O	Belongs to the peptidase S1 family	-	-	-	ko:K09628,ko:K09630,ko:K09640	-	-	-	-	ko00000,ko01000,ko01002	-	-	-	Trypsin
g6260.t1	69319.XP_008546114.1	1.65e-126	392	KOG2366@1|root,KOG2366@2759|Eukaryota,38EIP@33154|Opisthokonta,3BAJ5@33208|Metazoa,3CSQH@33213|Bilateria,41VKP@6656|Arthropoda,3SGXI@50557|Insecta,46GTW@7399|Hymenoptera	33208|Metazoa	G	Alpha galactosidase A C-terminal beta sandwich domain	-	GO:0003674,GO:0003824,GO:0004553,GO:0004557,GO:0005575,GO:0005622,GO:0005623,GO:0005737,GO:0005975,GO:0006629,GO:0006643,GO:0006664,GO:0006665,GO:0006672,GO:0006677,GO:0006687,GO:0006807,GO:0008150,GO:0008152,GO:0009056,GO:0009311,GO:0009987,GO:0015925,GO:0016042,GO:0016137,GO:0016139,GO:0016787,GO:0016798,GO:0019377,GO:0030149,GO:0034641,GO:0043603,GO:0044237,GO:0044238,GO:0044242,GO:0044248,GO:…	3.2.1.49	ko:K01204	ko00603,ko04142,map00603,map04142	-	R05966	-	ko00000,ko00001,ko01000	-	-	-	Melibiase_2,Melibiase_2_C
g6262.t1	31033.ENSTRUP00000033407	0	994	COG1287@1|root,KOG2292@2759|Eukaryota,38D8E@33154|Opisthokonta,3B9KS@33208|Metazoa,3CXTS@33213|Bilateria,486QY@7711|Chordata,48XZS@7742|Vertebrata,49RCH@7898|Actinopterygii	33208|Metazoa	O	subunit of the oligosaccharyltransferase complex	STT3B	GO:0003674,GO:0003824,GO:0004576,GO:0004579,GO:0005575,GO:0005622,GO:0005623,GO:0005737,GO:0005783,GO:0005789,GO:0006464,GO:0006486,GO:0006487,GO:0006508,GO:0006511,GO:0006516,GO:0006807,GO:0006950,GO:0006986,GO:0008150,GO:0008152,GO:0008250,GO:0009056,GO:0009057,GO:0009058,GO:0009059,GO:0009100,GO:0009101,GO:0009987,GO:0010033,GO:0010243,GO:0010498,GO:0012505,GO:0016020,GO:0016740,GO:0016757,GO:…	2.4.99.18	ko:K07151	ko00510,ko00513,ko01100,ko04141,map00510,map00513,map01100,map04141	M00072	R04216,R05976	RC00005,RC00482	ko00000,ko00001,ko00002,ko01000,ko01003	-	GT66	-	STT3
g6263.t1	103372.F4W8C4	6.53e-131	381	COG2136@1|root,KOG2781@2759|Eukaryota,38EP3@33154|Opisthokonta,3BHHD@33208|Metazoa,3CWFH@33213|Bilateria,41UPD@6656|Arthropoda,3SGHE@50557|Insecta,46GG6@7399|Hymenoptera	33208|Metazoa	A	Brix	IMP4	GO:0001650,GO:0003674,GO:0003676,GO:0003723,GO:0005488,GO:0005575,GO:0005622,GO:0005623,GO:0005634,GO:0005654,GO:0005730,GO:0006139,GO:0006364,GO:0006396,GO:0006725,GO:0006807,GO:0008150,GO:0008152,GO:0009987,GO:0010467,GO:0016070,GO:0016072,GO:0019843,GO:0022613,GO:0030515,GO:0030684,GO:0030686,GO:0031974,GO:0031981,GO:0032040,GO:0032991,GO:0034457,GO:0034470,GO:0034641,GO:0034660,GO:0042134,GO:…	-	ko:K14561	ko03008,map03008	-	-	-	ko00000,ko00001,ko03009	-	-	-	Brix
g6264.t1	34839.XP_005404963.1	7.9e-44	164	KOG3722@1|root,KOG3722@2759|Eukaryota,38BAY@33154|Opisthokonta,3BA5J@33208|Metazoa,3CTSB@33213|Bilateria,484CD@7711|Chordata,48WEP@7742|Vertebrata,3JA8A@40674|Mammalia,35P16@314146|Euarchontoglires,4Q7S0@9989|Rodentia	33208|Metazoa	V	LMBR1-like membrane protein	LMBR1	GO:0006355,GO:0006357,GO:0007275,GO:0008150,GO:0009653,GO:0009790,GO:0009889,GO:0009966,GO:0009967,GO:0010468,GO:0010556,GO:0010646,GO:0010647,GO:0019219,GO:0019222,GO:0023051,GO:0023056,GO:0030326,GO:0030510,GO:0030513,GO:0031323,GO:0031326,GO:0032501,GO:0032502,GO:0035107,GO:0035108,GO:0035113,GO:0035116,GO:0035137,GO:0042733,GO:0048518,GO:0048522,GO:0048583,GO:0048584,GO:0048598,GO:0048736,GO:…	-	-	-	-	-	-	-	-	-	-	LMBR1
g6266.t1	7955.ENSDARP00000119793	3.55e-34	123	COG0681@1|root,KOG1568@2759|Eukaryota,3A65R@33154|Opisthokonta,3BPIG@33208|Metazoa,3CZSU@33213|Bilateria,48D15@7711|Chordata,498JN@7742|Vertebrata,49VWI@7898|Actinopterygii	33208|Metazoa	OU	IMP2 inner mitochondrial membrane peptidase-like (S. cerevisiae)	IMMP2L	GO:0000003,GO:0001541,GO:0001944,GO:0003006,GO:0003008,GO:0003013,GO:0003674,GO:0003824,GO:0005575,GO:0005622,GO:0005623,GO:0005737,GO:0005739,GO:0005740,GO:0005743,GO:0006091,GO:0006465,GO:0006508,GO:0006518,GO:0006605,GO:0006626,GO:0006627,GO:0006801,GO:0006807,GO:0006810,GO:0006839,GO:0006886,GO:0006950,GO:0006974,GO:0006996,GO:0007005,GO:0007275,GO:0007276,GO:0007283,GO:0007292,GO:0007399,GO:…	-	ko:K09648	ko03060,map03060	-	-	-	ko00000,ko00001,ko01000,ko01002,ko03029	-	-	-	Peptidase_S24
g6268.t1	42254.XP_004602147.1	1.74e-16	76.6	COG0681@1|root,KOG1568@2759|Eukaryota,3A65R@33154|Opisthokonta,3BPIG@33208|Metazoa,3CZSU@33213|Bilateria,48D15@7711|Chordata,498JN@7742|Vertebrata,3JAAB@40674|Mammalia	33208|Metazoa	OU	cerebellum vasculature development	IMMP2L	GO:0000003,GO:0001541,GO:0001944,GO:0003006,GO:0003008,GO:0003013,GO:0003674,GO:0003824,GO:0005575,GO:0005622,GO:0005623,GO:0005737,GO:0005739,GO:0005740,GO:0005743,GO:0006091,GO:0006465,GO:0006508,GO:0006518,GO:0006605,GO:0006626,GO:0006627,GO:0006801,GO:0006807,GO:0006810,GO:0006839,GO:0006886,GO:0006950,GO:0006974,GO:0006996,GO:0007005,GO:0007275,GO:0007276,GO:0007283,GO:0007292,GO:0007399,GO:…	-	ko:K09648	ko03060,map03060	-	-	-	ko00000,ko00001,ko01000,ko01002,ko03029	-	-	-	Peptidase_S24
g6269.t1	136037.KDR22914	3.48e-65	202	COG0822@1|root,KOG3361@2759|Eukaryota,3A1JG@33154|Opisthokonta,3BPFS@33208|Metazoa,3D6D7@33213|Bilateria,41YUX@6656|Arthropoda,3SM0M@50557|Insecta	33208|Metazoa	C	Scaffold protein for the de novo synthesis of iron- sulfur (Fe-S) clusters within mitochondria, which is required for maturation of both mitochondrial and cytoplasmic 2Fe-2S and 4Fe-4S proteins	ISCU	GO:0003674,GO:0003824,GO:0005198,GO:0005488,GO:0005506,GO:0005515,GO:0005575,GO:0005622,GO:0005623,GO:0005634,GO:0005737,GO:0005739,GO:0005759,GO:0005829,GO:0006790,GO:0006807,GO:0006873,GO:0006875,GO:0006879,GO:0008150,GO:0008152,GO:0008198,GO:0009987,GO:0010467,GO:0016043,GO:0016226,GO:0016740,GO:0016782,GO:0019538,GO:0019725,GO:0022607,GO:0030003,GO:0031163,GO:0031974,GO:0032947,GO:0032991,GO:…	-	ko:K22068	-	-	-	-	ko00000,ko03029	-	-	-	NifU_N
g6272.t1	7070.TC010477-PA	1.25e-150	473	KOG0667@1|root,KOG0670@2759|Eukaryota,38BTX@33154|Opisthokonta,3BFA4@33208|Metazoa,3CT64@33213|Bilateria,41U8K@6656|Arthropoda,3SJUW@50557|Insecta	33208|Metazoa	T	protein serine threonine kinase activity. It is involved in the biological process described with protein phosphorylation	PRPF4B	GO:0000375,GO:0000377,GO:0000398,GO:0003674,GO:0003824,GO:0004672,GO:0005575,GO:0005622,GO:0005623,GO:0005634,GO:0005654,GO:0005681,GO:0005694,GO:0006139,GO:0006396,GO:0006397,GO:0006464,GO:0006468,GO:0006725,GO:0006793,GO:0006796,GO:0006807,GO:0008150,GO:0008152,GO:0008380,GO:0009987,GO:0010467,GO:0016070,GO:0016071,GO:0016301,GO:0016310,GO:0016604,GO:0016607,GO:0016740,GO:0016772,GO:0016773,GO:…	2.7.11.1	ko:K08827	-	-	-	-	ko00000,ko01000,ko01001,ko03041	-	-	-	Pkinase
g6273.t1	7739.XP_002610376.1	9.71e-60	216	COG5640@1|root,KOG3627@2759|Eukaryota,39U6V@33154|Opisthokonta,3BJ04@33208|Metazoa,3CVVY@33213|Bilateria,487T8@7711|Chordata	33208|Metazoa	E	self proteolysis	TMPRSS6	GO:0000122,GO:0001525,GO:0001568,GO:0001944,GO:0003674,GO:0003824,GO:0004175,GO:0004222,GO:0004252,GO:0005575,GO:0005576,GO:0005615,GO:0005623,GO:0005886,GO:0006355,GO:0006357,GO:0006508,GO:0006807,GO:0006873,GO:0006875,GO:0006879,GO:0007154,GO:0007165,GO:0007275,GO:0008150,GO:0008152,GO:0008233,GO:0008236,GO:0008237,GO:0009056,GO:0009653,GO:0009889,GO:0009890,GO:0009891,GO:0009892,GO:0009893,GO:…	3.4.21.106	ko:K08665,ko:K09637,ko:K09640	ko05203,map05203	-	-	-	ko00000,ko00001,ko01000,ko01002	-	-	-	CUB,Ldl_recept_a,SEA,Trypsin
g6278.t1	9707.XP_004416635.1	1.23e-11	68.6	KOG3950@1|root,KOG3950@2759|Eukaryota,38BCX@33154|Opisthokonta,3B9AN@33208|Metazoa,3CXTF@33213|Bilateria,48AES@7711|Chordata,48YNZ@7742|Vertebrata,3J85J@40674|Mammalia,3ENBX@33554|Carnivora	33208|Metazoa	Z	Sarcoglycan, delta (35kDa dystrophin-associated glycoprotein)	SGCD	GO:0003008,GO:0003013,GO:0003015,GO:0003674,GO:0005198,GO:0005575,GO:0005622,GO:0005623,GO:0005737,GO:0005886,GO:0005887,GO:0006996,GO:0007010,GO:0007016,GO:0007275,GO:0007498,GO:0007507,GO:0007517,GO:0008015,GO:0008104,GO:0008150,GO:0008307,GO:0009653,GO:0009888,GO:0009987,GO:0010927,GO:0014706,GO:0016010,GO:0016011,GO:0016012,GO:0016020,GO:0016021,GO:0016043,GO:0022607,GO:0030016,GO:0030029,GO:…	-	ko:K12563,ko:K12564	ko05410,ko05412,ko05414,ko05416,map05410,map05412,map05414,map05416	-	-	-	ko00000,ko00001	-	-	-	Sarcoglycan_1
g6282.t1	303518.XP_005728044.1	2.1e-150	435	KOG0286@1|root,KOG0286@2759|Eukaryota,39I9M@33154|Opisthokonta,3BCTF@33208|Metazoa,3CV20@33213|Bilateria,48178@7711|Chordata,48WJJ@7742|Vertebrata,49XSJ@7898|Actinopterygii	33208|Metazoa	S	Guanine nucleotide binding protein (G protein), beta 5a	GNB5	GO:0001750,GO:0001917,GO:0003008,GO:0003013,GO:0003015,GO:0003674,GO:0003824,GO:0003924,GO:0005096,GO:0005488,GO:0005515,GO:0005575,GO:0005622,GO:0005623,GO:0005634,GO:0005737,GO:0005829,GO:0005834,GO:0005886,GO:0005929,GO:0006457,GO:0007154,GO:0007165,GO:0007186,GO:0007212,GO:0007213,GO:0007610,GO:0007626,GO:0007631,GO:0007632,GO:0007634,GO:0008015,GO:0008047,GO:0008150,GO:0008277,GO:0009314,GO:…	-	ko:K04539	ko04014,ko04062,ko04151,ko04371,ko04713,ko04723,ko04724,ko04725,ko04726,ko04727,ko04728,ko04926,ko05032,ko05034,ko05167,ko05200,map04014,map04062,map04151,map04371,map04713,map04723,map04724,map04725,map04726,map04727,map04728,map04926,map05032,map05034,map05167,map05200	-	-	-	ko00000,ko00001,ko04031,ko04147	-	-	-	WD40
g6284.t1	8090.ENSORLP00000022196	4.03e-40	139	COG0636@1|root,KOG0233@2759|Eukaryota,38C5K@33154|Opisthokonta,3BE53@33208|Metazoa,3D2MP@33213|Bilateria,485QD@7711|Chordata,48VD7@7742|Vertebrata,4A1YA@7898|Actinopterygii	33208|Metazoa	C	ATPase, H transporting, V0 subunit B	ATP6V0B	GO:0000220,GO:0001763,GO:0002009,GO:0003674,GO:0003824,GO:0005215,GO:0005575,GO:0005622,GO:0005623,GO:0005737,GO:0005768,GO:0005773,GO:0005774,GO:0005886,GO:0006810,GO:0006811,GO:0006812,GO:0006873,GO:0006885,GO:0007035,GO:0007275,GO:0007424,GO:0007430,GO:0008150,GO:0008324,GO:0008553,GO:0009653,GO:0009790,GO:0009792,GO:0009888,GO:0009987,GO:0012505,GO:0015075,GO:0015077,GO:0015078,GO:0015318,GO:…	-	ko:K03661	ko00190,ko01100,ko04142,ko04145,ko04721,ko05110,ko05120,ko05152,ko05323,map00190,map01100,map04142,map04145,map04721,map05110,map05120,map05152,map05323	M00160	-	-	ko00000,ko00001,ko00002	3.A.2.2	-	-	ATP-synt_C
g6287.t1	7176.CPIJ014660-PA	8.88e-116	400	COG0308@1|root,KOG1046@2759|Eukaryota,38CFG@33154|Opisthokonta,3BD0T@33208|Metazoa,3CUKR@33213|Bilateria,41YFP@6656|Arthropoda,3SHVW@50557|Insecta,44X2F@7147|Diptera,45CQG@7148|Nematocera	33208|Metazoa	O	Protease m1 zinc metalloprotease	-	GO:0000003,GO:0003674,GO:0003824,GO:0004177,GO:0005488,GO:0005575,GO:0005576,GO:0005622,GO:0005623,GO:0005737,GO:0006508,GO:0006518,GO:0006807,GO:0008150,GO:0008152,GO:0008233,GO:0008235,GO:0008237,GO:0008238,GO:0008270,GO:0009056,GO:0009987,GO:0016787,GO:0019538,GO:0032501,GO:0032504,GO:0033218,GO:0034641,GO:0042277,GO:0043167,GO:0043169,GO:0043170,GO:0043171,GO:0043603,GO:0044237,GO:0044238,GO:…	3.4.11.2	ko:K11140	ko00480,ko01100,ko04614,ko04640,map00480,map01100,map04614,map04640	-	R00899,R04951	RC00096,RC00141	ko00000,ko00001,ko01000,ko01002,ko04090,ko04131,ko04147	-	-	-	ERAP1_C,Peptidase_M1
g6288.t1	6087.XP_002165747.1	2.23e-74	226	COG0636@1|root,KOG0232@2759|Eukaryota,39ZUF@33154|Opisthokonta,3BPD3@33208|Metazoa	33208|Metazoa	C	Proton-conducting pore forming subunit of the membrane integral V0 complex of vacuolar ATPase. V-ATPase is responsible for acidifying a variety of intracellular compartments in eukaryotic cells	ATP6V0C	GO:0000041,GO:0000220,GO:0000323,GO:0001775,GO:0002252,GO:0002263,GO:0002274,GO:0002275,GO:0002283,GO:0002366,GO:0002376,GO:0002443,GO:0002444,GO:0002446,GO:0003674,GO:0003824,GO:0005215,GO:0005488,GO:0005515,GO:0005575,GO:0005622,GO:0005623,GO:0005737,GO:0005764,GO:0005765,GO:0005766,GO:0005768,GO:0005773,GO:0005774,GO:0005794,GO:0005886,GO:0006810,GO:0006811,GO:0006812,GO:0006826,GO:0006873,GO:…	-	ko:K02155	ko00190,ko01100,ko04142,ko04145,ko04721,ko04966,ko05110,ko05120,ko05152,ko05323,map00190,map01100,map04142,map04145,map04721,map04966,map05110,map05120,map05152,map05323	M00160	-	-	ko00000,ko00001,ko00002	3.A.2.2	-	-	ATP-synt_C
g6290.t1	6500.XP_005098867.1	3.45e-24	99.8	KOG3202@1|root,KOG3202@2759|Eukaryota,39RFV@33154|Opisthokonta,3BGJZ@33208|Metazoa,3CWKM@33213|Bilateria	33208|Metazoa	U	SNAP receptor activity	STX6	GO:0000138,GO:0000139,GO:0000149,GO:0001505,GO:0003674,GO:0005484,GO:0005488,GO:0005515,GO:0005575,GO:0005622,GO:0005623,GO:0005634,GO:0005654,GO:0005737,GO:0005768,GO:0005769,GO:0005794,GO:0005795,GO:0005802,GO:0005829,GO:0005886,GO:0006810,GO:0006836,GO:0006886,GO:0006887,GO:0006904,GO:0006906,GO:0006996,GO:0007030,GO:0007032,GO:0007154,GO:0007267,GO:0007268,GO:0007269,GO:0008021,GO:0008104,GO:…	-	ko:K08498	ko04130,map04130	-	-	-	ko00000,ko00001,ko04131	-	-	-	SNARE,Syntaxin-6_N
Antp_lab
query	seed_ortholog	evalue	score	eggNOG_OGs	max_annot_lvl	COG_category	Description	Preferred_name	GOs	EC	KEGG_ko	KEGG_Pathway	KEGG_Module	KEGG_Reaction	KEGG_rclass	BRITE	KEGG_TC	CAZy	BiGG_Reaction	PFAMs
g6294.t1	9315.ENSMEUP00000014518	5e-97	325	COG2940@1|root,KOG1079@2759|Eukaryota,38DMC@33154|Opisthokonta,3BB21@33208|Metazoa,3CR6U@33213|Bilateria,480I1@7711|Chordata,48ZUW@7742|Vertebrata,3J7MJ@40674|Mammalia,4K1K4@9263|Metatheria	33208|Metazoa	K	Enhancer of zeste 1 polycomb repressive complex 2 subunit	EZH1	GO:0000003,GO:0000122,GO:0000228,GO:0000278,GO:0000785,GO:0000786,GO:0000790,GO:0000902,GO:0000904,GO:0000981,GO:0001889,GO:0003006,GO:0003674,GO:0003676,GO:0003677,GO:0003682,GO:0003700,GO:0003824,GO:0005488,GO:0005515,GO:0005575,GO:0005622,GO:0005623,GO:0005634,GO:0005654,GO:0005694,GO:0006325,GO:0006355,GO:0006357,GO:0006464,GO:0006479,GO:0006723,GO:0006807,GO:0006928,GO:0006935,GO:0006996,GO:…	2.1.1.43	ko:K11430,ko:K17451	ko00310,ko05206,map00310,map05206	-	R03875,R03938,R04866,R04867	RC00003,RC00060,RC00181,RC00496	ko00000,ko00001,ko01000,ko03036	-	-	-	EZH2_WD-Binding,SET
g6295.t1	9305.ENSSHAP00000007952	1.93e-98	337	COG0389@1|root,KOG2094@2759|Eukaryota,38BXY@33154|Opisthokonta,3BGEB@33208|Metazoa,3CWMC@33213|Bilateria,48971@7711|Chordata,491X3@7742|Vertebrata,3JA1T@40674|Mammalia,4K414@9263|Metatheria	33208|Metazoa	L	Polymerase (DNA directed) kappa	POLK	GO:0000003,GO:0000731,GO:0003674,GO:0003824,GO:0003887,GO:0005575,GO:0005622,GO:0005623,GO:0005634,GO:0005654,GO:0006139,GO:0006259,GO:0006281,GO:0006283,GO:0006289,GO:0006296,GO:0006297,GO:0006301,GO:0006725,GO:0006807,GO:0006950,GO:0006974,GO:0007275,GO:0008150,GO:0008152,GO:0009058,GO:0009059,GO:0009314,GO:0009411,GO:0009416,GO:0009628,GO:0009790,GO:0009792,GO:0009987,GO:0016604,GO:0016740,GO:…	2.5.1.60,2.7.7.7	ko:K03511,ko:K14050	ko03460,ko05200,ko05202,ko05210,ko05212,ko05213,ko05214,ko05216,ko05217,ko05218,ko05220,ko05222,ko05223,ko05224,ko05225,ko05226,map03460,map05200,map05202,map05210,map05212,map05213,map05214,map05216,map05217,map05218,map05220,map05222,map05223,map05224,map05225,map05226	-	-	-	ko00000,ko00001,ko01000,ko01006,ko03400,ko04131	-	-	-	IMS,IMS_C,IMS_HHH
g6296.t1	136037.KDR17280	1.31e-88	289	KOG2888@1|root,KOG2888@2759|Eukaryota,38GTM@33154|Opisthokonta,3BB6Q@33208|Metazoa,3CSG7@33213|Bilateria,41U43@6656|Arthropoda,3SHMN@50557|Insecta	33208|Metazoa	S	PRP38 family	PRPF38B	GO:0000375,GO:0000377,GO:0000398,GO:0005575,GO:0005622,GO:0005623,GO:0005634,GO:0005681,GO:0006139,GO:0006396,GO:0006397,GO:0006725,GO:0006807,GO:0008150,GO:0008152,GO:0008380,GO:0009987,GO:0010467,GO:0016070,GO:0016071,GO:0032991,GO:0034641,GO:0043170,GO:0043226,GO:0043227,GO:0043229,GO:0043231,GO:0044237,GO:0044238,GO:0044422,GO:0044424,GO:0044428,GO:0044446,GO:0044464,GO:0046483,GO:0071011,GO:…	-	ko:K12850	ko03040,map03040	-	-	-	ko00000,ko00001,ko03041	-	-	-	PRP38
g6298.t1	126957.SMAR012602-PA	1.24e-175	515	KOG3701@1|root,KOG3701@2759|Eukaryota,38BD4@33154|Opisthokonta,3BA66@33208|Metazoa,3CRAN@33213|Bilateria,41VB3@6656|Arthropoda	33208|Metazoa	K	Sequence-specific DNA binding transcription factor activity. It is involved in the biological process described with regulation of transcription, DNA-templated	Mad	GO:0000003,GO:0000976,GO:0000977,GO:0000980,GO:0000981,GO:0001012,GO:0001067,GO:0001085,GO:0001102,GO:0001158,GO:0001558,GO:0001654,GO:0001655,GO:0001700,GO:0001704,GO:0001706,GO:0001708,GO:0001711,GO:0001714,GO:0001745,GO:0002009,GO:0002064,GO:0002065,GO:0002066,GO:0002119,GO:0002164,GO:0002165,GO:0002376,GO:0003002,GO:0003006,GO:0003156,GO:0003674,GO:0003676,GO:0003677,GO:0003690,GO:0003700,GO:…	-	ko:K04676,ko:K16790	ko04350,ko04390,ko04391,ko04550,ko05202,map04350,map04390,map04391,map04550,map05202	M00679	-	-	ko00000,ko00001,ko00002	-	-	-	MH1,MH2
g6300.t1	7029.ACYPI010093-PA	1.04e-72	236	KOG3849@1|root,KOG3849@2759|Eukaryota,38G2F@33154|Opisthokonta,3B9WD@33208|Metazoa,3CXTZ@33213|Bilateria,41W8Z@6656|Arthropoda,3SFPH@50557|Insecta,3E89K@33342|Paraneoptera	33208|Metazoa	G	GDP-fucose protein O-fucosyltransferase	O-fut1	GO:0003674,GO:0003824,GO:0005102,GO:0005112,GO:0005488,GO:0005515,GO:0005575,GO:0005622,GO:0005623,GO:0005737,GO:0005783,GO:0006355,GO:0006464,GO:0006486,GO:0006493,GO:0006807,GO:0006810,GO:0006897,GO:0007154,GO:0007155,GO:0007165,GO:0007166,GO:0007219,GO:0008150,GO:0008152,GO:0008417,GO:0008593,GO:0009056,GO:0009057,GO:0009058,GO:0009059,GO:0009100,GO:0009101,GO:0009889,GO:0009966,GO:0009967,GO:…	2.4.1.221	ko:K03691	ko00514,map00514	-	R09295	-	ko00000,ko00001,ko01000,ko01003	-	GT65,GT68	-	O-FucT
g6306.t1	126957.SMAR002583-PA	4.75e-106	374	KOG4740@1|root,KOG4740@2759|Eukaryota,39679@33154|Opisthokonta,3BF23@33208|Metazoa,3CX3A@33213|Bilateria,41UFV@6656|Arthropoda	33208|Metazoa	J	Otopetrin	-	GO:0003674,GO:0005215,GO:0005216,GO:0005261,GO:0006810,GO:0006811,GO:0006812,GO:0008150,GO:0008324,GO:0015075,GO:0015077,GO:0015078,GO:0015252,GO:0015267,GO:0015318,GO:0015672,GO:0022803,GO:0022838,GO:0022857,GO:0022890,GO:0034220,GO:0051179,GO:0051234,GO:0055085,GO:0098655,GO:0098660,GO:0098662,GO:1902600	-	ko:K02881	ko03010,map03010	M00178,M00179	-	-	br01610,ko00000,ko00001,ko00002,ko03011	-	-	-	Otopetrin
g6308.t1	6412.HelroP90867	1.97e-90	271	COG5143@1|root,KOG0862@2759|Eukaryota,38HIM@33154|Opisthokonta,3BCQE@33208|Metazoa,3CWPH@33213|Bilateria	33208|Metazoa	U	vesicle fusion with Golgi apparatus	SEC22B	GO:0000139,GO:0000149,GO:0002376,GO:0002474,GO:0002478,GO:0002479,GO:0002790,GO:0003674,GO:0005484,GO:0005488,GO:0005515,GO:0005575,GO:0005622,GO:0005623,GO:0005737,GO:0005783,GO:0005789,GO:0005793,GO:0005794,GO:0005798,GO:0006810,GO:0006888,GO:0006890,GO:0006900,GO:0006901,GO:0006903,GO:0006906,GO:0006996,GO:0007154,GO:0007267,GO:0008104,GO:0008150,GO:0009306,GO:0009892,GO:0009893,GO:0009894,GO:…	-	ko:K08517	ko04130,ko04145,ko05134,map04130,map04145,map05134	-	-	-	ko00000,ko00001,ko04131	-	-	-	Longin,Synaptobrevin
g6310.t1	6412.HelroP184902	1.83e-279	776	COG0459@1|root,KOG0357@2759|Eukaryota,38CU0@33154|Opisthokonta,3BAS6@33208|Metazoa,3CTH4@33213|Bilateria	33208|Metazoa	O	G-protein beta-subunit binding	CCT5	GO:0003674,GO:0005488,GO:0005515,GO:0005575,GO:0005622,GO:0005623,GO:0005737,GO:0005829,GO:0005832,GO:0006457,GO:0006458,GO:0008150,GO:0009987,GO:0032991,GO:0044183,GO:0044424,GO:0044444,GO:0044445,GO:0044464,GO:0051082,GO:0061077,GO:0101031	-	ko:K09497	-	-	-	-	ko00000,ko03036,ko03110,ko04147	-	-	-	Cpn60_TCP1
g6312.t1	7739.XP_002601269.1	9.54e-11	70.5	KOG4304@1|root,KOG4304@2759|Eukaryota,38VGX@33154|Opisthokonta,3BEDD@33208|Metazoa,3CRCS@33213|Bilateria,485GD@7711|Chordata	33208|Metazoa	K	Transcription factor	HES1	GO:0000003,GO:0000122,GO:0000785,GO:0000902,GO:0000904,GO:0000976,GO:0000977,GO:0000978,GO:0000981,GO:0000982,GO:0000987,GO:0001012,GO:0001067,GO:0001078,GO:0001101,GO:0001227,GO:0001568,GO:0001654,GO:0001655,GO:0001656,GO:0001657,GO:0001701,GO:0001708,GO:0001709,GO:0001822,GO:0001823,GO:0001837,GO:0001889,GO:0001890,GO:0001892,GO:0001932,GO:0001934,GO:0001944,GO:0002009,GO:0002065,GO:0002085,GO:…	-	ko:K06054,ko:K09089,ko:K09090	ko03460,ko04330,ko04950,ko05165,ko05200,ko05224,map03460,map04330,map04950,map05165,map05200,map05224	-	-	-	ko00000,ko00001,ko03000,ko03019,ko03400	-	-	-	HLH,Hairy_orange
g6313.t1	144197.XP_008280346.1	4.09e-134	391	COG2025@1|root,KOG3954@2759|Eukaryota,38C7G@33154|Opisthokonta,3BANP@33208|Metazoa,3CTDD@33213|Bilateria,4811W@7711|Chordata,496A0@7742|Vertebrata,49ZWB@7898|Actinopterygii	33208|Metazoa	C	Electron-transfer-flavoprotein, alpha polypeptide	ETFA	GO:0000166,GO:0001655,GO:0001700,GO:0002009,GO:0003674,GO:0003824,GO:0005488,GO:0005575,GO:0005622,GO:0005623,GO:0005737,GO:0005739,GO:0005759,GO:0006082,GO:0006091,GO:0006119,GO:0006139,GO:0006163,GO:0006629,GO:0006631,GO:0006635,GO:0006725,GO:0006753,GO:0006793,GO:0006796,GO:0006807,GO:0007275,GO:0007424,GO:0007439,GO:0007442,GO:0007443,GO:0008150,GO:0008152,GO:0008258,GO:0009055,GO:0009056,GO:…	-	ko:K02906,ko:K03522	ko03010,map03010	M00178,M00179	-	-	br01610,ko00000,ko00001,ko00002,ko03011,ko04147	-	-	-	ETF,ETF_alpha
g6314.t1	7668.SPU_028360-tr	1.97e-112	336	COG5029@1|root,KOG0366@2759|Eukaryota,38DTQ@33154|Opisthokonta,3BACA@33208|Metazoa,3CS6T@33213|Bilateria	33208|Metazoa	O	Rab geranylgeranyltransferase activity	RABGGTB	GO:0003008,GO:0003674,GO:0003824,GO:0004659,GO:0004661,GO:0004663,GO:0005488,GO:0005515,GO:0005575,GO:0005622,GO:0005623,GO:0005737,GO:0005829,GO:0005886,GO:0005968,GO:0006464,GO:0006807,GO:0007600,GO:0007601,GO:0008150,GO:0008152,GO:0008270,GO:0008289,GO:0008318,GO:0009987,GO:0010941,GO:0016020,GO:0016043,GO:0016740,GO:0016765,GO:0017016,GO:0017137,GO:0018342,GO:0018344,GO:0019538,GO:0019840,GO:…	2.5.1.60,3.2.1.52	ko:K05956,ko:K12373	ko00511,ko00513,ko00520,ko00531,ko00603,ko00604,ko01100,ko04142,map00511,map00513,map00520,map00531,map00603,map00604,map01100,map04142	M00079	R00022,R06004,R11316	RC00049	ko00000,ko00001,ko00002,ko01000,ko01006,ko03110,ko04131	-	GH20	-	Prenyltrans
g6316.t1	9031.ENSGALP00000027179	4.45e-139	448	COG1793@1|root,KOG0966@2759|Eukaryota,38C9E@33154|Opisthokonta,3B9Q2@33208|Metazoa,3CRHN@33213|Bilateria,486F4@7711|Chordata,493W3@7742|Vertebrata,4GUA6@8782|Aves	33208|Metazoa	L	DNA ligase 4	LIG4	GO:0000012,GO:0000166,GO:0000228,GO:0000723,GO:0000726,GO:0000781,GO:0000784,GO:0000793,GO:0001701,GO:0001775,GO:0002200,GO:0002204,GO:0002208,GO:0002244,GO:0002250,GO:0002252,GO:0002263,GO:0002285,GO:0002312,GO:0002320,GO:0002328,GO:0002366,GO:0002376,GO:0002377,GO:0002381,GO:0002440,GO:0002443,GO:0002449,GO:0002460,GO:0002520,GO:0002521,GO:0002562,GO:0002568,GO:0002681,GO:0003674,GO:0003676,GO:…	6.5.1.1	ko:K10777,ko:K15201	ko03450,map03450	-	R00381	RC00005	ko00000,ko00001,ko01000,ko03021,ko03400	-	-	-	BRCT,BRCT_2,DNA_ligase_A_C,DNA_ligase_A_M,DNA_ligase_A_N,DNA_ligase_IV
g6317.t1	109478.XP_005861341.1	9.83e-88	270	COG1028@1|root,KOG1208@2759|Eukaryota,38EC5@33154|Opisthokonta,3BEU8@33208|Metazoa,3CR99@33213|Bilateria,487KV@7711|Chordata,498WT@7742|Vertebrata,3JCUJ@40674|Mammalia,4KSWX@9397|Chiroptera	33208|Metazoa	Q	Carbonyl reductase	CBR3	GO:0000166,GO:0000253,GO:0003008,GO:0003674,GO:0003824,GO:0004090,GO:0005488,GO:0005575,GO:0005622,GO:0005623,GO:0005634,GO:0005654,GO:0005737,GO:0005829,GO:0006732,GO:0006766,GO:0006805,GO:0008150,GO:0008152,GO:0009056,GO:0009109,GO:0009111,GO:0009410,GO:0009987,GO:0016491,GO:0016614,GO:0016616,GO:0031974,GO:0031981,GO:0032501,GO:0036094,GO:0042180,GO:0042182,GO:0042221,GO:0042374,GO:0042376,GO:…	1.1.1.184,1.1.1.189,1.1.1.197	ko:K00079,ko:K00084	ko00590,ko00790,ko00980,ko01100,ko05204,map00590,map00790,map00980,map01100,map05204	-	R02581,R02975,R04285,R09420	RC00154,RC00205,RC00823,RC01491	ko00000,ko00001,ko01000	-	-	-	adh_short
g6318.t1	61853.ENSNLEP00000007567	1.25e-66	234	KOG1553@1|root,KOG1553@2759|Eukaryota,38GEC@33154|Opisthokonta,3BDIU@33208|Metazoa,3CRQ1@33213|Bilateria,480HA@7711|Chordata,497WB@7742|Vertebrata,3J3JT@40674|Mammalia,35MNG@314146|Euarchontoglires,4M69J@9443|Primates	33208|Metazoa	S	prostaglandin catabolic process	ABHD16A	GO:0003674,GO:0003824,GO:0006082,GO:0006629,GO:0006631,GO:0006638,GO:0006639,GO:0006690,GO:0006692,GO:0006693,GO:0008150,GO:0008152,GO:0009056,GO:0009062,GO:0009987,GO:0016042,GO:0016054,GO:0016298,GO:0016787,GO:0016788,GO:0019752,GO:0032787,GO:0033559,GO:0043436,GO:0044237,GO:0044238,GO:0044242,GO:0044248,GO:0044255,GO:0044281,GO:0044282,GO:0046395,GO:0046461,GO:0046462,GO:0046464,GO:0046486,GO:…	-	-	-	-	-	-	-	-	-	-	Abhydrolase_1
g6319.t1	7425.NV11150-PA	1.53e-45	173	28P5R@1|root,2QVSM@2759|Eukaryota,38Y8K@33154|Opisthokonta,3BC13@33208|Metazoa,3D1DS@33213|Bilateria,41VCV@6656|Arthropoda,3SJDF@50557|Insecta,46FND@7399|Hymenoptera	33208|Metazoa	S	Domain of unknown function (DUF4481)	-	-	-	-	-	-	-	-	-	-	-	-	DUF4481
g6321.t1	7091.BGIBMGA007710-TA	1.47e-112	327	COG0049@1|root,KOG3291@2759|Eukaryota	2759|Eukaryota	J	rRNA binding	RPS5	GO:0000028,GO:0002181,GO:0003674,GO:0003676,GO:0003723,GO:0003729,GO:0003735,GO:0005198,GO:0005488,GO:0005575,GO:0005618,GO:0005622,GO:0005623,GO:0005634,GO:0005730,GO:0005737,GO:0005773,GO:0005774,GO:0005829,GO:0005840,GO:0005844,GO:0005886,GO:0005911,GO:0006403,GO:0006405,GO:0006407,GO:0006412,GO:0006450,GO:0006518,GO:0006611,GO:0006807,GO:0006810,GO:0006886,GO:0006913,GO:0006996,GO:0008104,GO:…	1.18.1.6	ko:K02989,ko:K18914	ko03010,map03010	M00177	-	-	br01610,ko00000,ko00001,ko00002,ko01000,ko03011,ko03029	-	-	-	Ribosomal_S7
g6323.t1	6669.EFX77181	8.94e-286	880	KOG1836@1|root,KOG1836@2759|Eukaryota,38B3X@33154|Opisthokonta,3BCDS@33208|Metazoa,3CVEC@33213|Bilateria,41Y0T@6656|Arthropoda	33208|Metazoa	W	Laminin subunit	LAMC3	GO:0000902,GO:0000904,GO:0001654,GO:0003008,GO:0003674,GO:0005198,GO:0005201,GO:0005488,GO:0005575,GO:0005576,GO:0005604,GO:0005605,GO:0005606,GO:0005615,GO:0005622,GO:0005623,GO:0005737,GO:0005783,GO:0005788,GO:0006464,GO:0006807,GO:0006928,GO:0006935,GO:0007044,GO:0007155,GO:0007275,GO:0007399,GO:0007409,GO:0007411,GO:0007417,GO:0007420,GO:0007423,GO:0007431,GO:0007435,GO:0007492,GO:0007494,GO:…	-	ko:K05635,ko:K06247	ko04151,ko04510,ko04512,ko05020,ko05145,ko05146,ko05165,ko05200,ko05222,map04151,map04510,map04512,map05020,map05145,map05146,map05165,map05200,map05222	-	-	-	ko00000,ko00001,ko04516	-	-	-	Laminin_B,Laminin_EGF,Laminin_N
g6325.t1	7176.CPIJ006234-PA	3.17e-66	218	KOG2986@1|root,KOG2986@2759|Eukaryota,38TTK@33154|Opisthokonta,3BJ59@33208|Metazoa,3CSB3@33213|Bilateria,41YCB@6656|Arthropoda,3SJ7E@50557|Insecta,452I3@7147|Diptera,45G38@7148|Nematocera	33208|Metazoa	H	Catalyzes the formation of CDP-diacylglycerol (CDP-DAG) from phosphatidic acid (PA) in the mitochondrial inner membrane. Required for the biosynthesis of the dimeric phospholipid cardiolipin, which stabilizes supercomplexes of the mitochondrial respiratory chain in the mitochondrial inner membrane	TAMM41	GO:0003674,GO:0003824,GO:0004605,GO:0005575,GO:0005622,GO:0005623,GO:0005737,GO:0005739,GO:0005740,GO:0005743,GO:0006629,GO:0006644,GO:0006650,GO:0006655,GO:0006793,GO:0006796,GO:0008150,GO:0008152,GO:0008610,GO:0008654,GO:0009058,GO:0009987,GO:0016020,GO:0016740,GO:0016772,GO:0016779,GO:0019637,GO:0019866,GO:0019898,GO:0031090,GO:0031312,GO:0031314,GO:0031966,GO:0031967,GO:0031975,GO:0032048,GO:…	2.3.1.259	ko:K17807,ko:K21121	-	-	-	-	ko00000,ko01000,ko03029,ko03036	-	-	-	Mmp37
g6326.t1	69319.XP_008560473.1	1.11e-23	97.8	KOG4023@1|root,KOG4023@2759|Eukaryota,3A4II@33154|Opisthokonta,3BRI0@33208|Metazoa,3D8TH@33213|Bilateria,42000@6656|Arthropoda,3SZ44@50557|Insecta,46M7T@7399|Hymenoptera	33208|Metazoa	S	SH3-binding, glutamic acid-rich protein	-	-	-	-	-	-	-	-	-	-	-	-	SH3BGR
g6328.t1	8083.ENSXMAP00000005781	5.69e-32	130	COG0624@1|root,KOG2275@2759|Eukaryota,39RWD@33154|Opisthokonta,3BEKC@33208|Metazoa,3CSZJ@33213|Bilateria,4818N@7711|Chordata,493PC@7742|Vertebrata,49VUT@7898|Actinopterygii	33208|Metazoa	E	Peptidase M20 domain containing 1, tandem duplicate 1	PM20D1	GO:0003674,GO:0003824,GO:0005575,GO:0005576,GO:0005615,GO:0006082,GO:0006520,GO:0006629,GO:0006807,GO:0008150,GO:0008152,GO:0009056,GO:0009058,GO:0009987,GO:0010155,GO:0010941,GO:0016787,GO:0016810,GO:0016811,GO:0019752,GO:0022898,GO:0032409,GO:0032501,GO:0032879,GO:0034641,GO:0034762,GO:0034765,GO:0042592,GO:0043269,GO:0043436,GO:0043603,GO:0043604,GO:0043605,GO:0044237,GO:0044238,GO:0044248,GO:…	-	ko:K13049	-	-	-	-	ko00000,ko01000,ko01002	-	-	-	M20_dimer,Peptidase_M20
g6329.t1	7176.CPIJ009436-PA	8.11e-59	191	KOG1693@1|root,KOG1693@2759|Eukaryota,38H4R@33154|Opisthokonta,3BJRS@33208|Metazoa,3CXUU@33213|Bilateria,41WIT@6656|Arthropoda,3SJPT@50557|Insecta,44WWR@7147|Diptera,45DRV@7148|Nematocera	33208|Metazoa	U	emp24/gp25L/p24 family/GOLD	TMED7	GO:0000139,GO:0001817,GO:0001819,GO:0002218,GO:0002221,GO:0002224,GO:0002237,GO:0002253,GO:0002376,GO:0002682,GO:0002684,GO:0002756,GO:0002757,GO:0002758,GO:0002764,GO:0002790,GO:0003674,GO:0005215,GO:0005575,GO:0005622,GO:0005623,GO:0005737,GO:0005768,GO:0005769,GO:0005770,GO:0005783,GO:0005789,GO:0005793,GO:0005794,GO:0005798,GO:0005886,GO:0006810,GO:0006888,GO:0006890,GO:0007154,GO:0007165,GO:…	-	ko:K05409,ko:K14825,ko:K20349,ko:K20350	ko04064,ko04217,ko04620,ko05133,ko05161,map04064,map04217,map04620,map05133,map05161	-	-	-	ko00000,ko00001,ko02000,ko03009,ko04131	9.B.188,9.B.188.1.3	-	-	EMP24_GP25L,TIR_2
g6333.t1	38654.XP_006036997.1	2.1e-63	241	KOG1865@1|root,KOG1865@2759|Eukaryota,38C2X@33154|Opisthokonta,3BCZ0@33208|Metazoa,3CWKB@33213|Bilateria,484MT@7711|Chordata,496Y7@7742|Vertebrata	33208|Metazoa	O	nucleolus organization	USP36	GO:0002682,GO:0002683,GO:0002831,GO:0002832,GO:0003674,GO:0003824,GO:0004843,GO:0005488,GO:0005515,GO:0005575,GO:0005622,GO:0005623,GO:0005634,GO:0005654,GO:0005730,GO:0005737,GO:0006325,GO:0006355,GO:0006464,GO:0006508,GO:0006807,GO:0006996,GO:0006997,GO:0007000,GO:0008150,GO:0008152,GO:0008233,GO:0008234,GO:0009889,GO:0009892,GO:0009894,GO:0009895,GO:0009987,GO:0010468,GO:0010506,GO:0010507,GO:…	3.4.19.12	ko:K11855	-	-	-	-	ko00000,ko01000,ko01002,ko04121	-	-	-	UCH
g6334.t1	9601.ENSPPYP00000024213	2.39e-80	266	COG3525@1|root,KOG2499@2759|Eukaryota,38D1Y@33154|Opisthokonta,3BBUY@33208|Metazoa,3CS07@33213|Bilateria,4827C@7711|Chordata,490VA@7742|Vertebrata,3JB5S@40674|Mammalia,35907@314146|Euarchontoglires,4M6TK@9443|Primates,4MS8I@9604|Hominidae	33208|Metazoa	G	Glycosyl hydrolase family 20, catalytic domain	HEXB	GO:0000003,GO:0000323,GO:0001501,GO:0001573,GO:0001669,GO:0001775,GO:0002252,GO:0002263,GO:0002274,GO:0002275,GO:0002283,GO:0002366,GO:0002376,GO:0002443,GO:0002444,GO:0002446,GO:0003006,GO:0003008,GO:0003674,GO:0003824,GO:0004553,GO:0004563,GO:0005488,GO:0005515,GO:0005575,GO:0005576,GO:0005615,GO:0005622,GO:0005623,GO:0005737,GO:0005764,GO:0005766,GO:0005773,GO:0005775,GO:0005975,GO:0006022,GO:…	3.2.1.52	ko:K12373	ko00511,ko00513,ko00520,ko00531,ko00603,ko00604,ko01100,ko04142,map00511,map00513,map00520,map00531,map00603,map00604,map01100,map04142	M00079	R00022,R06004,R11316	RC00049	ko00000,ko00001,ko00002,ko01000,ko03110	-	GH20	-	Glyco_hydro_20,Glycohydro_20b2
g6335.t1	59538.XP_005966030.1	1.91e-56	199	COG0144@1|root,KOG2198@2759|Eukaryota,38EFR@33154|Opisthokonta,3BKJ4@33208|Metazoa,3D1U9@33213|Bilateria,488FV@7711|Chordata,4903X@7742|Vertebrata,3JD49@40674|Mammalia,4J23V@91561|Cetartiodactyla	33208|Metazoa	J	5-methylcytosine rRNA methyltransferase	NSUN4	GO:0000154,GO:0000313,GO:0000315,GO:0001510,GO:0003674,GO:0003824,GO:0005575,GO:0005622,GO:0005623,GO:0005737,GO:0005739,GO:0005759,GO:0005761,GO:0005762,GO:0005840,GO:0006139,GO:0006364,GO:0006396,GO:0006725,GO:0006807,GO:0008150,GO:0008152,GO:0008168,GO:0008169,GO:0008173,GO:0008649,GO:0008757,GO:0009383,GO:0009451,GO:0009987,GO:0010467,GO:0015934,GO:0016070,GO:0016072,GO:0016434,GO:0016740,GO:…	-	ko:K21970	-	-	-	-	ko00000,ko01000,ko03009,ko03029	-	-	-	Methyltr_RsmB-F
g6337.t1	9612.ENSCAFP00000019799	5.72e-08	60.5	KOG0488@1|root,KOG0488@2759|Eukaryota,3A964@33154|Opisthokonta,3BUCF@33208|Metazoa,3D9UR@33213|Bilateria,48E36@7711|Chordata,49B5W@7742|Vertebrata,3JGTE@40674|Mammalia,3EN4K@33554|Carnivora	33208|Metazoa	K	homeobox	VENTX	GO:0000981,GO:0001228,GO:0003674,GO:0003676,GO:0003677,GO:0003700,GO:0005488,GO:0006139,GO:0006351,GO:0006355,GO:0006357,GO:0006366,GO:0006725,GO:0006807,GO:0008150,GO:0008152,GO:0009058,GO:0009059,GO:0009889,GO:0009891,GO:0009893,GO:0009987,GO:0010467,GO:0010468,GO:0010556,GO:0010557,GO:0010604,GO:0010628,GO:0016070,GO:0018130,GO:0019219,GO:0019222,GO:0019438,GO:0031323,GO:0031325,GO:0031326,GO:…	-	-	-	-	-	-	-	-	-	-	Homeobox
g6341.t1	132113.XP_003488106.1	1.19e-24	105	COG1028@1|root,KOG4170@1|root,KOG0725@2759|Eukaryota,KOG4170@2759|Eukaryota,38DZE@33154|Opisthokonta,3BA0D@33208|Metazoa,3CVGY@33213|Bilateria,41UFQ@6656|Arthropoda,3SI8K@50557|Insecta,46K03@7399|Hymenoptera	33208|Metazoa	Q	SCP-2 sterol transfer family	HSDL2	GO:0005575,GO:0005622,GO:0005623,GO:0005737,GO:0005739,GO:0005777,GO:0042579,GO:0043226,GO:0043227,GO:0043229,GO:0043231,GO:0044424,GO:0044444,GO:0044464	-	-	-	-	-	-	-	-	-	-	SCP2,adh_short
g6342.t1	1122214.AQWH01000029_gene301	1.9e-10	62.8	COG1028@1|root,COG1028@2|Bacteria,1PHFM@1224|Proteobacteria,2UQ9R@28211|Alphaproteobacteria,2PKK6@255475|Aurantimonadaceae	28211|Alphaproteobacteria	IQ	KR domain	-	-	-	-	-	-	-	-	-	-	-	-	adh_short_C2
g6347.t1	51511.ENSCSAVP00000006410	3.15e-64	235	COG5141@1|root,KOG0954@2759|Eukaryota,38DSU@33154|Opisthokonta,3BBJP@33208|Metazoa,3CUFP@33213|Bilateria,480C6@7711|Chordata	33208|Metazoa	S	histone H4-K12 acetylation	JADE2	GO:0000123,GO:0000209,GO:0000902,GO:0001558,GO:0001654,GO:0001745,GO:0001751,GO:0001754,GO:0003674,GO:0003712,GO:0003713,GO:0003824,GO:0004842,GO:0005575,GO:0005622,GO:0005623,GO:0005634,GO:0005654,GO:0005737,GO:0005815,GO:0005829,GO:0005856,GO:0005886,GO:0005929,GO:0006325,GO:0006464,GO:0006473,GO:0006475,GO:0006807,GO:0006915,GO:0006996,GO:0007154,GO:0007165,GO:0007166,GO:0007167,GO:0007178,GO:…	2.3.2.27	ko:K11347,ko:K22155,ko:K22156	-	-	-	-	ko00000,ko01000,ko03036,ko04121	-	-	-	EPL1,PHD_2,zf-HC5HC2H_2
g6348.t1	10224.XP_006823266.1	1.64e-130	396	COG1718@1|root,KOG2270@2759|Eukaryota,38F6V@33154|Opisthokonta,3BCV4@33208|Metazoa,3CY2U@33213|Bilateria	33208|Metazoa	DT	Belongs to the protein kinase superfamily. RIO-type Ser Thr kinase family	RIOK1	GO:0000003,GO:0001932,GO:0001933,GO:0002119,GO:0002164,GO:0003006,GO:0003674,GO:0003824,GO:0004672,GO:0005575,GO:0005622,GO:0005623,GO:0005634,GO:0005654,GO:0005737,GO:0005829,GO:0006139,GO:0006364,GO:0006396,GO:0006464,GO:0006468,GO:0006725,GO:0006793,GO:0006796,GO:0006807,GO:0007275,GO:0007276,GO:0007281,GO:0007292,GO:0007399,GO:0007548,GO:0008150,GO:0008152,GO:0008283,GO:0008284,GO:0008406,GO:…	2.7.11.1	ko:K07178	ko03008,map03008	-	-	-	ko00000,ko00001,ko01000,ko01001,ko03009	-	-	-	RIO1
g6350.t1	215358.XP_010732281.1	1.02e-61	211	COG1184@1|root,KOG1465@2759|Eukaryota,38D76@33154|Opisthokonta,3BC4X@33208|Metazoa,3CX60@33213|Bilateria,47ZZT@7711|Chordata,48VWQ@7742|Vertebrata,4A0JD@7898|Actinopterygii	33208|Metazoa	J	Translation initiation factor	EIF2B2	GO:0000003,GO:0000166,GO:0001541,GO:0001558,GO:0001666,GO:0001882,GO:0001883,GO:0002253,GO:0002376,GO:0002429,GO:0002682,GO:0002684,GO:0002757,GO:0002764,GO:0002768,GO:0003006,GO:0003674,GO:0003676,GO:0003723,GO:0003743,GO:0005488,GO:0005524,GO:0005525,GO:0005575,GO:0005622,GO:0005623,GO:0005737,GO:0005829,GO:0005851,GO:0006412,GO:0006413,GO:0006417,GO:0006446,GO:0006518,GO:0006807,GO:0006950,GO:…	-	ko:K03754	ko03013,map03013	-	-	-	ko00000,ko00001,ko03012	-	-	-	IF-2B
g6353.t1	9978.XP_004588852.1	5.55e-09	65.9	COG0457@1|root,KOG0551@2759|Eukaryota,39SCA@33154|Opisthokonta,3BCJ5@33208|Metazoa,3CSNW@33213|Bilateria,48A3H@7711|Chordata,4919Z@7742|Vertebrata,3J6BR@40674|Mammalia,35N6C@314146|Euarchontoglires	33208|Metazoa	O	tetratricopeptide repeat	TTC4	GO:0005575,GO:0005622,GO:0005623,GO:0005634,GO:0043226,GO:0043227,GO:0043229,GO:0043231,GO:0044424,GO:0044464	-	-	-	-	-	-	-	-	-	-	-
g6354.t1	136037.KDR13998	1.6e-73	271	COG1199@1|root,KOG1132@2759|Eukaryota,38BE8@33154|Opisthokonta,3BBTE@33208|Metazoa,3CSUP@33213|Bilateria,41UDD@6656|Arthropoda,3SG3U@50557|Insecta	33208|Metazoa	L	ATP-dependent DNA helicase implicated in DNA repair and the maintenance of genomic stability. Acts as an anti-recombinase to counteract toxic recombination and limit crossover during meiosis. Regulates meiotic recombination and crossover homeostasis by physically dissociating strand invasion events and thereby promotes noncrossover repair by meiotic synthesis dependent strand annealing (SDSA) as …	RTEL1	GO:0000018,GO:0000166,GO:0000278,GO:0000723,GO:0000732,GO:0000781,GO:0003674,GO:0003678,GO:0003824,GO:0004003,GO:0004386,GO:0005488,GO:0005515,GO:0005524,GO:0005575,GO:0005622,GO:0005623,GO:0005634,GO:0005654,GO:0005694,GO:0006139,GO:0006259,GO:0006260,GO:0006261,GO:0006282,GO:0006310,GO:0006725,GO:0006807,GO:0006950,GO:0006974,GO:0006996,GO:0007049,GO:0008026,GO:0008094,GO:0008144,GO:0008150,GO:…	3.6.4.12	ko:K11136	-	-	-	-	ko00000,ko01000,ko03032	-	-	-	DEAD_2,Helicase_C_2
g6357.t1	12957.ACEP12869-PA	2.79e-32	122	COG5140@1|root,KOG1816@2759|Eukaryota,38F0Q@33154|Opisthokonta,3BJ38@33208|Metazoa,3CVWW@33213|Bilateria,41U4B@6656|Arthropoda,3SJ7I@50557|Insecta,46E6I@7399|Hymenoptera	33208|Metazoa	O	Ubiquitin fusion degradation protein UFD1	UFD1L	GO:0000502,GO:0000731,GO:0001501,GO:0001817,GO:0001818,GO:0002682,GO:0002683,GO:0002697,GO:0002698,GO:0002831,GO:0002832,GO:0003674,GO:0003824,GO:0004843,GO:0005102,GO:0005488,GO:0005515,GO:0005575,GO:0005622,GO:0005623,GO:0005634,GO:0005654,GO:0005737,GO:0005783,GO:0005789,GO:0006139,GO:0006259,GO:0006281,GO:0006301,GO:0006464,GO:0006508,GO:0006511,GO:0006515,GO:0006725,GO:0006807,GO:0006810,GO:…	-	ko:K14016	ko04141,map04141	M00400,M00403	-	-	ko00000,ko00001,ko00002	-	-	-	UFD1
g6360.t1	126957.SMAR010140-PA	6.38e-29	127	KOG2266@1|root,KOG2266@2759|Eukaryota,38HXT@33154|Opisthokonta,3BDKX@33208|Metazoa,3CVSR@33213|Bilateria,41YP6@6656|Arthropoda	33208|Metazoa	B	DNA- binding	DEK	GO:0003674,GO:0003682,GO:0005488,GO:0005515,GO:0005575,GO:0005622,GO:0005623,GO:0005634,GO:0005654,GO:0005737,GO:0006139,GO:0006282,GO:0006325,GO:0006338,GO:0006351,GO:0006355,GO:0006357,GO:0006366,GO:0006725,GO:0006807,GO:0006996,GO:0007154,GO:0007165,GO:0008150,GO:0008152,GO:0009058,GO:0009059,GO:0009889,GO:0009893,GO:0009987,GO:0010467,GO:0010468,GO:0010556,GO:0010604,GO:0010628,GO:0016032,GO:…	-	ko:K17046	-	-	-	-	ko00000,ko03036	-	-	-	DEK_C
g6361.t1	181119.XP_005518324.1	4.82e-157	489	COG5329@1|root,KOG1888@2759|Eukaryota,38FHY@33154|Opisthokonta,3BDIA@33208|Metazoa,3CZ0B@33213|Bilateria,4840E@7711|Chordata,4973B@7742|Vertebrata,4GRBA@8782|Aves	33208|Metazoa	I	SacI homology domain	FIG4	GO:0000139,GO:0003674,GO:0003824,GO:0004438,GO:0005575,GO:0005622,GO:0005623,GO:0005737,GO:0005768,GO:0005769,GO:0005770,GO:0005794,GO:0005811,GO:0006629,GO:0006644,GO:0006650,GO:0006661,GO:0006793,GO:0006796,GO:0006996,GO:0007033,GO:0007272,GO:0007275,GO:0007399,GO:0007610,GO:0007626,GO:0008150,GO:0008152,GO:0008366,GO:0008610,GO:0008654,GO:0009058,GO:0009653,GO:0009987,GO:0010008,GO:0010720,GO:…	-	-	-	-	-	-	-	-	-	-	Syja_N
g6362.t1	132113.XP_003493742.1	0	1562	COG1132@1|root,KOG2301@1|root,KOG0054@2759|Eukaryota,KOG2301@2759|Eukaryota,38BYK@33154|Opisthokonta,3BD2J@33208|Metazoa,3CUNX@33213|Bilateria,41XI3@6656|Arthropoda,3SHT2@50557|Insecta,46JC2@7399|Hymenoptera	33208|Metazoa	PT	Ion transport protein	-	GO:0001508,GO:0003008,GO:0003674,GO:0005215,GO:0005216,GO:0005261,GO:0005575,GO:0005623,GO:0005886,GO:0006810,GO:0006811,GO:0006812,GO:0006816,GO:0007600,GO:0007610,GO:0007622,GO:0007623,GO:0007626,GO:0008150,GO:0008324,GO:0008344,GO:0010646,GO:0010647,GO:0015075,GO:0015267,GO:0015318,GO:0016020,GO:0022803,GO:0022838,GO:0022857,GO:0022890,GO:0023051,GO:0023056,GO:0030001,GO:0030424,GO:0030534,GO:…	-	ko:K21863	-	-	-	-	ko00000,ko04040	1.A.1.11.15	-	-	Ion_trans
g6364.t1	109478.XP_005857825.1	0	1119	KOG0292@1|root,KOG0292@2759|Eukaryota,38DFX@33154|Opisthokonta,3B9P2@33208|Metazoa,3CWTR@33213|Bilateria,47ZP1@7711|Chordata,494BF@7742|Vertebrata,3JA88@40674|Mammalia	33208|Metazoa	U	pancreatic juice secretion	COPA	GO:0000003,GO:0000139,GO:0000280,GO:0000902,GO:0000910,GO:0003008,GO:0005575,GO:0005576,GO:0005615,GO:0005622,GO:0005623,GO:0005737,GO:0005783,GO:0005789,GO:0005793,GO:0005794,GO:0005798,GO:0005829,GO:0006810,GO:0006886,GO:0006888,GO:0006890,GO:0006891,GO:0006996,GO:0007049,GO:0007112,GO:0007140,GO:0007276,GO:0007586,GO:0007589,GO:0008104,GO:0008150,GO:0009653,GO:0009987,GO:0010883,GO:0012505,GO:…	-	ko:K05236	-	-	-	-	ko00000,ko04131,ko04147	-	-	-	COPI_C,Coatomer_WDAD,WD40
lab-Abd-B
query	seed_ortholog	evalue	score	eggNOG_OGs	max_annot_lvl	COG_category	Description	Preferred_name	GOs	EC	KEGG_ko	KEGG_Pathway	KEGG_Module	KEGG_Reaction	KEGG_rclass	BRITE	KEGG_TC	CAZy	BiGG_Reaction	PFAMs
g6370.t1	136037.KDR14067	1.04e-81	265	KOG0012@1|root,KOG0012@2759|Eukaryota,38HDU@33154|Opisthokonta,3BESB@33208|Metazoa,3CTRJ@33213|Bilateria,41VIX@6656|Arthropoda,3SKGC@50557|Insecta	33208|Metazoa	L	Protein DDI1 homolog	DDI2	GO:0000003,GO:0003006,GO:0003008,GO:0003674,GO:0003824,GO:0004175,GO:0004190,GO:0005488,GO:0005515,GO:0005575,GO:0005622,GO:0005623,GO:0005634,GO:0005654,GO:0005737,GO:0005829,GO:0005903,GO:0006508,GO:0006807,GO:0006810,GO:0007276,GO:0007281,GO:0007292,GO:0007293,GO:0007300,GO:0007301,GO:0007586,GO:0008150,GO:0008152,GO:0008200,GO:0008233,GO:0009653,GO:0009987,GO:0010467,GO:0010827,GO:0010829,GO:…	-	ko:K11885	-	-	-	-	ko00000,ko03051	-	-	-	Asp_protease,ubiquitin
g6371.t1	118797.XP_007467904.1	5.59e-29	119	KOG3575@1|root,KOG3575@2759|Eukaryota,38FWD@33154|Opisthokonta,3BF3C@33208|Metazoa,3CSC5@33213|Bilateria,48018@7711|Chordata,491D4@7742|Vertebrata,3JB76@40674|Mammalia,4J08W@91561|Cetartiodactyla	33208|Metazoa	K	Nuclear receptor subfamily 2, group E, member 3	NR2E3	GO:0000122,GO:0000902,GO:0000904,GO:0000976,GO:0000977,GO:0000978,GO:0000981,GO:0000982,GO:0000987,GO:0001012,GO:0001067,GO:0001077,GO:0001228,GO:0001558,GO:0001654,GO:0001708,GO:0001754,GO:0002009,GO:0002165,GO:0003008,GO:0003674,GO:0003676,GO:0003677,GO:0003682,GO:0003690,GO:0003700,GO:0004879,GO:0005488,GO:0005515,GO:0005575,GO:0005622,GO:0005623,GO:0005634,GO:0005654,GO:0005667,GO:0006139,GO:…	-	ko:K07295,ko:K08546	-	-	-	-	ko00000,ko03000,ko03310	-	-	-	Hormone_recep,zf-C4
g6372.t1	136037.KDR16227	0	2291	COG5069@1|root,KOG0517@2759|Eukaryota,3AH5E@33154|Opisthokonta,3BGKT@33208|Metazoa,3CTK3@33213|Bilateria,41VUB@6656|Arthropoda,3SFSN@50557|Insecta	33208|Metazoa	Z	Belongs to the spectrin family	SPTBN1	GO:0000165,GO:0000278,GO:0000281,GO:0000902,GO:0000904,GO:0000910,GO:0001817,GO:0001819,GO:0002119,GO:0002164,GO:0002791,GO:0002793,GO:0003674,GO:0003779,GO:0005085,GO:0005088,GO:0005198,GO:0005200,GO:0005488,GO:0005515,GO:0005543,GO:0005546,GO:0005575,GO:0005622,GO:0005623,GO:0005634,GO:0005730,GO:0005737,GO:0005829,GO:0005856,GO:0005886,GO:0005938,GO:0006464,GO:0006468,GO:0006793,GO:0006796,GO:…	-	ko:K06115	-	-	-	-	ko00000,ko04812	-	-	-	CH,PH_9,Spectrin
g6375.t1	8010.XP_010892435.1	3.67e-59	204	KOG3296@1|root,KOG3296@2759|Eukaryota,38FFD@33154|Opisthokonta,3B974@33208|Metazoa,3CT7X@33213|Bilateria,47ZUM@7711|Chordata,48W8D@7742|Vertebrata,49SHF@7898|Actinopterygii	33208|Metazoa	U	Translocase of outer mitochondrial membrane 40	TOMM40	GO:0001666,GO:0003674,GO:0005215,GO:0005216,GO:0005261,GO:0005488,GO:0005515,GO:0005575,GO:0005622,GO:0005623,GO:0005737,GO:0005739,GO:0005740,GO:0005741,GO:0005742,GO:0005743,GO:0005758,GO:0005829,GO:0006605,GO:0006626,GO:0006810,GO:0006811,GO:0006812,GO:0006839,GO:0006886,GO:0006950,GO:0006996,GO:0007005,GO:0007006,GO:0008104,GO:0008150,GO:0008320,GO:0008324,GO:0008565,GO:0009628,GO:0009987,GO:…	-	ko:K11518	ko05014,map05014	-	-	-	ko00000,ko00001,ko02000,ko03029	3.A.8.1	-	-	Porin_3
g6377.t1	7955.ENSDARP00000103166	1.91e-165	495	COG0252@1|root,KOG0503@2759|Eukaryota,38D57@33154|Opisthokonta,3BFKQ@33208|Metazoa,3CR8B@33213|Bilateria,48AUR@7711|Chordata,490WY@7742|Vertebrata,49W2W@7898|Actinopterygii	33208|Metazoa	E	Asparaginase homolog (S. cerevisiae)	ASPG	GO:0003674,GO:0003824,GO:0003847,GO:0004067,GO:0004620,GO:0004622,GO:0005575,GO:0005622,GO:0005623,GO:0005737,GO:0005829,GO:0006082,GO:0006520,GO:0006528,GO:0006530,GO:0006629,GO:0006644,GO:0006793,GO:0006796,GO:0006807,GO:0008150,GO:0008152,GO:0008652,GO:0009056,GO:0009058,GO:0009063,GO:0009064,GO:0009065,GO:0009066,GO:0009068,GO:0009987,GO:0016053,GO:0016054,GO:0016298,GO:0016787,GO:0016788,GO:…	3.1.1.47,3.1.1.5,3.5.1.1	ko:K13278	-	-	-	-	ko00000,ko01000	-	-	-	Ank_2,Ank_4,Ank_5,Asparaginase
g6378.t1	69293.ENSGACP00000021666	1.33e-38	155	KOG0490@1|root,KOG0490@2759|Eukaryota,38CUX@33154|Opisthokonta,3BAXJ@33208|Metazoa,3CVQM@33213|Bilateria,47ZDU@7711|Chordata,497BV@7742|Vertebrata,49RF6@7898|Actinopterygii	33208|Metazoa	K	Insulin gene enhancer protein	ISL2	GO:0000003,GO:0000578,GO:0000902,GO:0000904,GO:0000976,GO:0000977,GO:0000980,GO:0000981,GO:0001012,GO:0001067,GO:0001085,GO:0001102,GO:0001158,GO:0001700,GO:0001708,GO:0001709,GO:0001894,GO:0002009,GO:0002119,GO:0002164,GO:0002376,GO:0002520,GO:0003002,GO:0003006,GO:0003008,GO:0003674,GO:0003676,GO:0003677,GO:0003690,GO:0003700,GO:0003705,GO:0005488,GO:0005515,GO:0005575,GO:0005622,GO:0005623,GO:…	-	ko:K09370,ko:K18492	ko04550,map04550	-	-	-	ko00000,ko00001,ko03000	-	-	-	Homeobox,LIM
g6380.t1	13249.RPRC013616-PA	5.96e-71	223	KOG2609@1|root,KOG2609@2759|Eukaryota,38DBI@33154|Opisthokonta,3BASU@33208|Metazoa,3CU9P@33213|Bilateria,41U9D@6656|Arthropoda,3SJCC@50557|Insecta,3EA0I@33342|Paraneoptera	33208|Metazoa	AD	SYF2 splicing factor	SYF2	GO:0000075,GO:0000077,GO:0000278,GO:0000375,GO:0000377,GO:0000398,GO:0000974,GO:0001701,GO:0003674,GO:0003676,GO:0003723,GO:0005488,GO:0005575,GO:0005622,GO:0005623,GO:0005634,GO:0005654,GO:0005681,GO:0005684,GO:0006139,GO:0006396,GO:0006397,GO:0006725,GO:0006807,GO:0006950,GO:0006974,GO:0007049,GO:0007093,GO:0007095,GO:0007275,GO:0007346,GO:0007369,GO:0008150,GO:0008152,GO:0008284,GO:0008380,GO:…	-	ko:K12868	ko03040,map03040	M00355	-	-	ko00000,ko00001,ko00002,ko03041	-	-	-	SYF2
g6381.t1	6500.NP_001191573.1	2.01e-134	397	KOG3913@1|root,KOG3913@2759|Eukaryota,38FGN@33154|Opisthokonta,3BA3V@33208|Metazoa,3CS34@33213|Bilateria	33208|Metazoa	T	Ligand for members of the frizzled family of seven transmembrane receptors	WNT2B	GO:0000003,GO:0000902,GO:0000904,GO:0001101,GO:0001501,GO:0001568,GO:0001654,GO:0001664,GO:0001701,GO:0001754,GO:0001759,GO:0001816,GO:0001817,GO:0001819,GO:0001837,GO:0001889,GO:0001890,GO:0001892,GO:0001936,GO:0001938,GO:0001944,GO:0002009,GO:0002011,GO:0002053,GO:0002062,GO:0002088,GO:0002376,GO:0002520,GO:0003002,GO:0003006,GO:0003007,GO:0003156,GO:0003205,GO:0003206,GO:0003209,GO:0003228,GO:…	-	ko:K00182,ko:K00572,ko:K01384	ko04150,ko04310,ko04390,ko04550,ko04916,ko04934,ko05165,ko05166,ko05200,ko05205,ko05217,ko05224,ko05225,ko05226,map04150,map04310,map04390,map04550,map04916,map04934,map05165,map05166,map05200,map05205,map05217,map05224,map05225,map05226	M00677	-	-	ko00000,ko00001,ko00002,ko00536	-	-	-	wnt
g6382.t1	43151.ADAC006824-PA	3.9e-15	85.9	KOG2959@1|root,KOG2959@2759|Eukaryota,38F0P@33154|Opisthokonta,3BC1N@33208|Metazoa,3CS5V@33213|Bilateria,41Z2J@6656|Arthropoda,3SMAK@50557|Insecta,44ZES@7147|Diptera,45DA6@7148|Nematocera	33208|Metazoa	K	HCNGP-like protein	SAP30BP	GO:0000375,GO:0000377,GO:0000398,GO:0005575,GO:0005622,GO:0005623,GO:0005634,GO:0005654,GO:0005681,GO:0005856,GO:0006139,GO:0006396,GO:0006397,GO:0006725,GO:0006807,GO:0008150,GO:0008152,GO:0008380,GO:0009987,GO:0010467,GO:0010941,GO:0010942,GO:0016070,GO:0016071,GO:0031974,GO:0031981,GO:0032991,GO:0034641,GO:0043170,GO:0043226,GO:0043227,GO:0043228,GO:0043229,GO:0043231,GO:0043232,GO:0043233,GO:…	-	-	-	-	-	-	-	-	-	-	HCNGP
g6385.t1	8128.ENSONIP00000012591	2.4e-82	267	KOG2641@1|root,KOG2641@2759|Eukaryota,38E90@33154|Opisthokonta,3BA2G@33208|Metazoa,3CYUJ@33213|Bilateria,487BA@7711|Chordata,48W6B@7742|Vertebrata,49TF7@7898|Actinopterygii	33208|Metazoa	T	Transmembrane protein 184C	TMEM184C	GO:0003674,GO:0005215,GO:0005575,GO:0016020,GO:0016021,GO:0031224,GO:0044425	-	-	-	-	-	-	-	-	-	-	Solute_trans_a
g6386.t1	7091.BGIBMGA013298-TA	0	1363	KOG2243@1|root,KOG2243@2759|Eukaryota,38BST@33154|Opisthokonta,3BC6F@33208|Metazoa,3CVQC@33213|Bilateria,41UAK@6656|Arthropoda,3SIT8@50557|Insecta,44827@7088|Lepidoptera	33208|Metazoa	T	Ryanodine-sensitive calcium-release channel activity. It is involved in the biological process described with	RYR2	GO:0000041,GO:0000166,GO:0001501,GO:0001503,GO:0001508,GO:0001666,GO:0002009,GO:0002020,GO:0002026,GO:0002027,GO:0002682,GO:0003007,GO:0003008,GO:0003012,GO:0003013,GO:0003015,GO:0003143,GO:0003151,GO:0003205,GO:0003206,GO:0003208,GO:0003214,GO:0003220,GO:0003229,GO:0003231,GO:0003300,GO:0003674,GO:0005215,GO:0005216,GO:0005217,GO:0005219,GO:0005244,GO:0005245,GO:0005261,GO:0005262,GO:0005488,GO:…	3.6.4.13	ko:K04961,ko:K04962,ko:K04963,ko:K17675	ko04020,ko04024,ko04260,ko04261,ko04371,ko04713,ko04730,ko04911,ko04921,ko04970,ko04972,ko05010,ko05410,ko05412,ko05414,map04020,map04024,map04260,map04261,map04371,map04713,map04730,map04911,map04921,map04970,map04972,map05010,map05410,map05412,map05414	-	-	-	ko00000,ko00001,ko01000,ko01009,ko03029,ko04040,ko04147	1.A.3.1,1.A.3.1.2	-	-	EF-hand_8,Ins145_P3_rec,Ion_trans,MIR,RIH_assoc,RR_TM4-6,RYDR_ITPR,RyR,SPRY
g6387.t1	32264.tetur02g09990.1	1.9e-82	266	KOG1584@1|root,KOG1584@2759|Eukaryota,38FPD@33154|Opisthokonta,3BEBC@33208|Metazoa,3CTZN@33213|Bilateria,429ZB@6656|Arthropoda	33208|Metazoa	S	Sulfotransferase family cytosolic 1B member 1-like	SULT1B1	GO:0000103,GO:0000165,GO:0000166,GO:0000323,GO:0003008,GO:0003013,GO:0003674,GO:0003824,GO:0004027,GO:0004062,GO:0004304,GO:0005488,GO:0005515,GO:0005575,GO:0005622,GO:0005623,GO:0005737,GO:0005764,GO:0005773,GO:0005829,GO:0006066,GO:0006067,GO:0006068,GO:0006082,GO:0006139,GO:0006163,GO:0006464,GO:0006468,GO:0006575,GO:0006576,GO:0006584,GO:0006629,GO:0006725,GO:0006753,GO:0006790,GO:0006793,GO:…	2.8.2.1,2.8.2.4	ko:K01014,ko:K01016,ko:K01025	ko00140,ko05204,map00140,map05204	-	R01242,R02350	RC00007,RC00128	ko00000,ko00001,ko01000	-	-	-	Sulfotransfer_1
g6388.t1	128390.XP_009458926.1	2.21e-12	68.2	28JAN@1|root,2QRPJ@2759|Eukaryota,39XUE@33154|Opisthokonta,3BASH@33208|Metazoa,3CSSZ@33213|Bilateria,48391@7711|Chordata,496E1@7742|Vertebrata,4GS73@8782|Aves	33208|Metazoa	C	Cytochrome b561 domain-containing protein	CYB561D2	-	-	ko:K08371	-	-	-	-	ko00000,ko02000	5.B.2.1	-	-	Cytochrom_B561
g6389.t1	121225.PHUM055020-PA	5.14e-182	587	KOG1787@1|root,KOG1787@2759|Eukaryota,38D1H@33154|Opisthokonta,3BB6B@33208|Metazoa,3CVKQ@33213|Bilateria,41W1S@6656|Arthropoda,3SJ45@50557|Insecta,3ECII@33342|Paraneoptera	33208|Metazoa	U	Beige/BEACH domain	LRBA	GO:0000323,GO:0001654,GO:0001745,GO:0001754,GO:0003008,GO:0003674,GO:0005488,GO:0005515,GO:0005575,GO:0005622,GO:0005623,GO:0005737,GO:0005764,GO:0005773,GO:0005783,GO:0005794,GO:0005802,GO:0005829,GO:0005886,GO:0006605,GO:0006810,GO:0006886,GO:0006892,GO:0007154,GO:0007165,GO:0007275,GO:0007399,GO:0007417,GO:0007420,GO:0007423,GO:0007528,GO:0007610,GO:0007611,GO:0007612,GO:0007613,GO:0007614,GO:…	-	-	-	-	-	-	-	-	-	-	Beach,DUF1088,DUF4704,Laminin_G_3,PH_BEACH,WD40
g6391.t1	126957.SMAR005406-PA	7.58e-159	468	COG0204@1|root,KOG2898@2759|Eukaryota,38G7K@33154|Opisthokonta,3BAXG@33208|Metazoa,3CW3W@33213|Bilateria,41TIQ@6656|Arthropoda	33208|Metazoa	I	transferase activity, transferring acyl groups. It is involved in the biological process described with metabolic process	AGPAT6	GO:0002064,GO:0002065,GO:0002066,GO:0002067,GO:0002068,GO:0002069,GO:0002070,GO:0002071,GO:0003674,GO:0003824,GO:0003841,GO:0004366,GO:0005575,GO:0005622,GO:0005623,GO:0005737,GO:0005783,GO:0005789,GO:0006082,GO:0006139,GO:0006163,GO:0006629,GO:0006631,GO:0006637,GO:0006638,GO:0006639,GO:0006641,GO:0006644,GO:0006650,GO:0006654,GO:0006656,GO:0006725,GO:0006732,GO:0006753,GO:0006790,GO:0006793,GO:…	2.3.1.15	ko:K13506	ko00561,ko00564,ko01100,ko01110,map00561,map00564,map01100,map01110	M00089	R00851,R09380	RC00004,RC00039,RC00041	ko00000,ko00001,ko00002,ko01000,ko01004	-	-	-	Acyltransferase
g6392.t1	126957.SMAR003290-PA	1.77e-286	834	COG5164@1|root,KOG1999@2759|Eukaryota,38GVC@33154|Opisthokonta,3BA8U@33208|Metazoa,3CU43@33213|Bilateria,41VCZ@6656|Arthropoda	33208|Metazoa	K	Transcription elongation factor SPT5	SUPT5H	GO:0000122,GO:0001764,GO:0001959,GO:0001961,GO:0002376,GO:0002520,GO:0002682,GO:0002684,GO:0003674,GO:0003676,GO:0003677,GO:0003682,GO:0003723,GO:0003729,GO:0005488,GO:0005515,GO:0005575,GO:0005622,GO:0005623,GO:0005634,GO:0005654,GO:0005694,GO:0005700,GO:0005703,GO:0005705,GO:0006139,GO:0006351,GO:0006354,GO:0006355,GO:0006357,GO:0006366,GO:0006368,GO:0006370,GO:0006396,GO:0006397,GO:0006725,GO:…	-	ko:K15172	-	-	-	-	ko00000,ko03019,ko03021	-	-	-	CTD,KOW,Spt5-NGN,Spt5_N
g6394.t1	8153.XP_005935863.1	9.48e-31	132	KOG4506@1|root,KOG4506@2759|Eukaryota,38F8Q@33154|Opisthokonta,3BI66@33208|Metazoa,3CVB8@33213|Bilateria,483SM@7711|Chordata,48ZEU@7742|Vertebrata,49PUJ@7898|Actinopterygii	33208|Metazoa	S	Chromosome 12 open reading frame 4	C12orf4	GO:0002682,GO:0002684,GO:0002694,GO:0002697,GO:0002699,GO:0002703,GO:0002886,GO:0005575,GO:0005622,GO:0005623,GO:0005737,GO:0008150,GO:0017157,GO:0032386,GO:0032879,GO:0033003,GO:0033006,GO:0043300,GO:0043304,GO:0044424,GO:0044464,GO:0048518,GO:0048583,GO:0050776,GO:0050789,GO:0050794,GO:0050865,GO:0051046,GO:0051049,GO:0060341,GO:0060627,GO:0065007,GO:1903305,GO:1903530	-	-	-	-	-	-	-	-	-	-	DUF2362
g6396.t1	176946.XP_007426818.1	2.57e-162	486	COG1084@1|root,KOG1490@2759|Eukaryota,39M2V@33154|Opisthokonta,3BDD6@33208|Metazoa,3CX4G@33213|Bilateria,487DR@7711|Chordata,492Y9@7742|Vertebrata	33208|Metazoa	S	negative regulation of collagen binding	GTPBP4	GO:0000079,GO:0000166,GO:0000226,GO:0000278,GO:0000280,GO:0000463,GO:0000470,GO:0001882,GO:0001883,GO:0001932,GO:0003674,GO:0003824,GO:0003924,GO:0005488,GO:0005525,GO:0005575,GO:0005622,GO:0005623,GO:0005634,GO:0005635,GO:0005730,GO:0005737,GO:0005794,GO:0005829,GO:0006139,GO:0006275,GO:0006364,GO:0006396,GO:0006725,GO:0006807,GO:0006996,GO:0007010,GO:0007017,GO:0007049,GO:0007051,GO:0007052,GO:…	-	ko:K06943	ko03008,map03008	-	-	-	ko00000,ko00001,ko03009	-	-	-	NOG1,NOGCT
g6397.t1	126957.SMAR011236-PA	1.83e-152	483	KOG1052@1|root,KOG1053@2759|Eukaryota,38D86@33154|Opisthokonta,3BBB7@33208|Metazoa,3CRTW@33213|Bilateria,41VP6@6656|Arthropoda	33208|Metazoa	P	activity. It is involved in the biological process described with ion transport	GRIN2B	GO:0000165,GO:0001101,GO:0001505,GO:0001508,GO:0001662,GO:0001664,GO:0001666,GO:0001701,GO:0001932,GO:0001964,GO:0001967,GO:0001975,GO:0002209,GO:0003008,GO:0003674,GO:0004888,GO:0004970,GO:0004972,GO:0005085,GO:0005088,GO:0005102,GO:0005126,GO:0005149,GO:0005215,GO:0005216,GO:0005230,GO:0005231,GO:0005234,GO:0005244,GO:0005261,GO:0005262,GO:0005488,GO:0005515,GO:0005575,GO:0005576,GO:0005622,GO:…	-	ko:K05209,ko:K05210,ko:K05211,ko:K05212	ko04014,ko04015,ko04020,ko04024,ko04080,ko04713,ko04720,ko04724,ko04728,ko05010,ko05014,ko05016,ko05030,ko05031,ko05033,ko05034,ko05322,map04014,map04015,map04020,map04024,map04080,map04713,map04720,map04724,map04728,map05010,map05014,map05016,map05030,map05031,map05033,map05034,map05322	-	-	-	ko00000,ko00001,ko04040	1.A.10.1,1.A.10.1.3,1.A.10.1.6	-	-	ANF_receptor,Lig_chan,Lig_chan-Glu_bd,NMDAR2_C
g6398.t1	7029.ACYPI007107-PA	1.44e-104	346	COG2114@1|root,KOG1023@2759|Eukaryota,3AHAN@33154|Opisthokonta,3BYPQ@33208|Metazoa,3DDZF@33213|Bilateria,4229D@6656|Arthropoda,3SKU4@50557|Insecta,3ECME@33342|Paraneoptera	33208|Metazoa	T	Adenylyl- / guanylyl cyclase, catalytic domain	-	-	4.6.1.2	ko:K12323	ko00230,ko04022,ko04024,ko04270,ko04714,ko04921,ko04923,ko04924,ko04925,map00230,map04022,map04024,map04270,map04714,map04921,map04923,map04924,map04925	M00694	R00434	RC00295	ko00000,ko00001,ko00002,ko01000,ko01001	-	-	-	Guanylate_cyc,HNOBA
g6403.t1	7994.ENSAMXP00000010932	3.39e-111	335	KOG1523@1|root,KOG1523@2759|Eukaryota,38FWT@33154|Opisthokonta,3BD4C@33208|Metazoa,3CSS9@33213|Bilateria,48ARA@7711|Chordata,48YJA@7742|Vertebrata,49UI4@7898|Actinopterygii	33208|Metazoa	Z	Functions as component of the Arp2 3 complex which is involved in regulation of actin polymerization and together with an activating nucleation-promoting factor (NPF) mediates the formation of branched actin networks	Sop2	GO:0000902,GO:0000904,GO:0001654,GO:0001700,GO:0001745,GO:0003674,GO:0003779,GO:0005198,GO:0005200,GO:0005488,GO:0005515,GO:0005575,GO:0005622,GO:0005623,GO:0005856,GO:0005885,GO:0006810,GO:0006886,GO:0006996,GO:0007010,GO:0007015,GO:0007049,GO:0007155,GO:0007275,GO:0007399,GO:0007409,GO:0007413,GO:0007423,GO:0008037,GO:0008038,GO:0008064,GO:0008092,GO:0008104,GO:0008150,GO:0008407,GO:0008593,GO:…	-	ko:K05757	ko04144,ko04666,ko04810,ko05100,ko05130,ko05131,ko05132,map04144,map04666,map04810,map05100,map05130,map05131,map05132	-	-	-	ko00000,ko00001,ko04131,ko04812	-	-	-	WD40
g6406.t1	6669.EFX89274	6.7e-65	241	KOG2148@1|root,KOG2148@2759|Eukaryota,38EC2@33154|Opisthokonta,3B9M0@33208|Metazoa,3CWXP@33213|Bilateria,41XF3@6656|Arthropoda	33208|Metazoa	U	Exocyst complex component	EXOC1	GO:0000145,GO:0002791,GO:0002793,GO:0003674,GO:0005488,GO:0005515,GO:0005543,GO:0005546,GO:0005575,GO:0005622,GO:0005623,GO:0005737,GO:0005829,GO:0005886,GO:0005938,GO:0006810,GO:0006887,GO:0006892,GO:0006893,GO:0007154,GO:0007165,GO:0008104,GO:0008150,GO:0008289,GO:0009894,GO:0009898,GO:0009987,GO:0010506,GO:0016020,GO:0016192,GO:0016241,GO:0016324,GO:0017016,GO:0017048,GO:0017049,GO:0019222,GO:…	-	ko:K19983	-	-	-	-	ko00000,ko04131	-	-	-	Sec3-PIP2_bind,Sec3_C
g6409.t1	42254.XP_004622149.1	3.07e-30	117	KOG3538@1|root,KOG4597@2759|Eukaryota,3ANHR@33154|Opisthokonta,3C14B@33208|Metazoa,3DHK2@33213|Bilateria,48RMW@7711|Chordata,49P65@7742|Vertebrata	33208|Metazoa	O	BPTI/Kunitz family of serine protease inhibitors.	-	-	-	-	-	-	-	-	-	-	-	-	I-set,Kunitz_BPTI,PLAC
g6410.t1	28377.ENSACAP00000006097	6.96e-17	79	KOG4295@1|root,KOG4295@2759|Eukaryota,39P0Q@33154|Opisthokonta,3CQJ5@33208|Metazoa,3E6RZ@33213|Bilateria,48SCB@7711|Chordata	33208|Metazoa	O	BPTI/Kunitz family of serine protease inhibitors.	-	-	-	-	-	-	-	-	-	-	-	-	Kunitz_BPTI
g6411.t1	10029.XP_007630782.1	3.72e-19	80.9	KOG3544@1|root,KOG3544@2759|Eukaryota,39MTT@33154|Opisthokonta,3CPDH@33208|Metazoa,3E5I2@33213|Bilateria,48RN5@7711|Chordata,49NYB@7742|Vertebrata,3JNX6@40674|Mammalia,35VYV@314146|Euarchontoglires	33208|Metazoa	W	Kunitz-type protease inhibitor 3	Spint3	-	-	-	-	-	-	-	-	-	-	-	Kunitz_BPTI,WAP
g6413.t1	27679.XP_003936548.1	1.44e-36	144	KOG2447@1|root,KOG2447@2759|Eukaryota,38C03@33154|Opisthokonta,3BAZG@33208|Metazoa,3CU2K@33213|Bilateria,4811D@7711|Chordata,49481@7742|Vertebrata,3J4SG@40674|Mammalia,35CMJ@314146|Euarchontoglires,4MA03@9443|Primates	33208|Metazoa	O	protein N-linked glycosylation	RPN2	GO:0000421,GO:0002252,GO:0002376,GO:0003674,GO:0005488,GO:0005575,GO:0005622,GO:0005623,GO:0005737,GO:0005773,GO:0005774,GO:0005776,GO:0005783,GO:0005789,GO:0005791,GO:0006464,GO:0006486,GO:0006487,GO:0006807,GO:0006996,GO:0007029,GO:0007568,GO:0008150,GO:0008152,GO:0008250,GO:0009058,GO:0009059,GO:0009100,GO:0009101,GO:0009987,GO:0010256,GO:0012505,GO:0016020,GO:0016043,GO:0018193,GO:0018196,GO:…	-	ko:K12667	ko00510,ko00513,ko01100,ko04141,map00510,map00513,map01100,map04141	M00072	-	-	ko00000,ko00001,ko00002	-	-	-	Ribophorin_II
g6415.t1	7176.CPIJ019120-PA	2.07e-35	147	COG3325@1|root,KOG2806@2759|Eukaryota,38BJK@33154|Opisthokonta,3BA7Q@33208|Metazoa,3CS5K@33213|Bilateria,41XM4@6656|Arthropoda,3SFWV@50557|Insecta,455F3@7147|Diptera,45GXR@7148|Nematocera	33208|Metazoa	G	Glyco_18	CHIA	GO:0001817,GO:0001819,GO:0002376,GO:0002532,GO:0002791,GO:0002793,GO:0003674,GO:0003796,GO:0003824,GO:0004553,GO:0004568,GO:0005488,GO:0005515,GO:0005575,GO:0005576,GO:0005615,GO:0005622,GO:0005623,GO:0005737,GO:0005975,GO:0005976,GO:0006022,GO:0006026,GO:0006030,GO:0006032,GO:0006037,GO:0006040,GO:0006807,GO:0006950,GO:0006952,GO:0006954,GO:0006955,GO:0007586,GO:0008061,GO:0008144,GO:0008150,GO:…	3.2.1.14	ko:K01183	ko00520,ko01100,map00520,map01100	-	R01206,R02334	RC00467	ko00000,ko00001,ko01000	-	GH18	-	CBM_14,Glyco_hydro_18,LysM,Self-incomp_S1
g6417.t1	10224.XP_002737310.2	9.94e-185	584	COG2114@1|root,KOG1023@2759|Eukaryota,38E22@33154|Opisthokonta,3B9DY@33208|Metazoa,3CT6K@33213|Bilateria	33208|Metazoa	T	guanylate cyclase activity	NPR2	GO:0000003,GO:0000166,GO:0001501,GO:0001558,GO:0001653,GO:0001882,GO:0001883,GO:0003008,GO:0003013,GO:0003014,GO:0003018,GO:0003674,GO:0003824,GO:0004383,GO:0004888,GO:0004930,GO:0005488,GO:0005515,GO:0005524,GO:0005525,GO:0005575,GO:0005622,GO:0005623,GO:0005737,GO:0005829,GO:0005886,GO:0005887,GO:0006139,GO:0006163,GO:0006164,GO:0006182,GO:0006584,GO:0006725,GO:0006753,GO:0006793,GO:0006796,GO:…	4.6.1.2	ko:K12323,ko:K12324	ko00230,ko04022,ko04024,ko04270,ko04714,ko04921,ko04923,ko04924,ko04925,map00230,map04022,map04024,map04270,map04714,map04921,map04923,map04924,map04925	M00694	R00434	RC00295	ko00000,ko00001,ko00002,ko01000,ko01001	-	-	-	ANF_receptor,Guanylate_cyc,HNOBA,Pkinase_Tyr
g6418.t1	7425.NV13831-PA	1.85e-13	80.5	KOG4703@1|root,KOG4703@2759|Eukaryota,38BXX@33154|Opisthokonta,3BKCV@33208|Metazoa,3D2PV@33213|Bilateria,41V3I@6656|Arthropoda,3SHPS@50557|Insecta,46EQG@7399|Hymenoptera	33208|Metazoa	S	Olfactory receptor 4-like	C1orf27	-	-	-	-	-	-	-	-	-	-	-	ODR4-like
g6420.t1	31033.ENSTRUP00000047791	1.48e-151	446	COG0137@1|root,KOG1706@2759|Eukaryota,38BMZ@33154|Opisthokonta,3BAUF@33208|Metazoa,3CSN2@33213|Bilateria,47ZZH@7711|Chordata,494WS@7742|Vertebrata,49U7Y@7898|Actinopterygii	33208|Metazoa	E	Argininosuccinate	ASS1	GO:0000050,GO:0000052,GO:0000053,GO:0000323,GO:0001101,GO:0001505,GO:0001655,GO:0001822,GO:0001889,GO:0002237,GO:0002376,GO:0002526,GO:0003674,GO:0003824,GO:0004055,GO:0005488,GO:0005515,GO:0005575,GO:0005622,GO:0005623,GO:0005634,GO:0005737,GO:0005739,GO:0005740,GO:0005741,GO:0005764,GO:0005773,GO:0005783,GO:0005829,GO:0006082,GO:0006520,GO:0006525,GO:0006526,GO:0006531,GO:0006575,GO:0006807,GO:…	6.3.4.5	ko:K01940	ko00220,ko00250,ko01100,ko01110,ko01130,ko01230,ko05418,map00220,map00250,map01100,map01110,map01130,map01230,map05418	M00029,M00844,M00845	R01954	RC00380,RC00629	ko00000,ko00001,ko00002,ko01000,ko04147	-	-	-	Arginosuc_synth
g6422.t1	126957.SMAR002846-PA	0	940	COG0464@1|root,KOG0741@2759|Eukaryota,38CBE@33154|Opisthokonta,3B9KB@33208|Metazoa,3CUQF@33213|Bilateria,41XK8@6656|Arthropoda	33208|Metazoa	O	ATP- binding	NSF	GO:0000149,GO:0001505,GO:0001664,GO:0001919,GO:0001921,GO:0002090,GO:0003674,GO:0003824,GO:0005102,GO:0005488,GO:0005515,GO:0005575,GO:0005622,GO:0005623,GO:0005737,GO:0005794,GO:0005795,GO:0005829,GO:0005886,GO:0006810,GO:0006811,GO:0006812,GO:0006813,GO:0006836,GO:0006886,GO:0006887,GO:0006888,GO:0006890,GO:0006892,GO:0006896,GO:0006900,GO:0006901,GO:0006903,GO:0006906,GO:0006914,GO:0006996,GO:…	3.6.4.6	ko:K06027	ko04138,ko04721,ko04727,ko04962,map04138,map04721,map04727,map04962	-	-	-	ko00000,ko00001,ko01000,ko04131	1.F.1.1	-	-	AAA,CDC48_2,CDC48_N
g6423.t1	72019.SARC_09677T0	1.07e-15	81.3	KOG2327@1|root,KOG2327@2759|Eukaryota	2759|Eukaryota	S	telomeric DNA binding	XRCC6	GO:0000018,GO:0000019,GO:0000228,GO:0000723,GO:0000724,GO:0000725,GO:0000726,GO:0000727,GO:0000781,GO:0000782,GO:0000783,GO:0000784,GO:0000785,GO:0000790,GO:0000792,GO:0001067,GO:0001775,GO:0001817,GO:0001819,GO:0001932,GO:0001934,GO:0002200,GO:0002218,GO:0002252,GO:0002253,GO:0002263,GO:0002274,GO:0002275,GO:0002283,GO:0002366,GO:0002376,GO:0002443,GO:0002444,GO:0002446,GO:0002520,GO:0002562,GO:…	-	ko:K08876,ko:K10884	ko03450,map03450	M00297	-	-	ko00000,ko00001,ko00002,ko01001,ko03016,ko03041,ko03400	-	-	-	Ku,Ku_C,Ku_N,SAP
g6424.t1	32264.tetur10g03400.1	1.31e-116	337	KOG0440@1|root,KOG0440@2759|Eukaryota,38BAN@33154|Opisthokonta,3B9XU@33208|Metazoa,3CSDA@33213|Bilateria,41WQE@6656|Arthropoda	33208|Metazoa	D	Mob1/phocein family	MOB1B	GO:0000003,GO:0001932,GO:0001934,GO:0002064,GO:0002065,GO:0002066,GO:0003006,GO:0003674,GO:0005488,GO:0005515,GO:0005575,GO:0005622,GO:0005623,GO:0005634,GO:0005730,GO:0005737,GO:0005813,GO:0005815,GO:0005829,GO:0005856,GO:0005886,GO:0006915,GO:0007059,GO:0007154,GO:0007165,GO:0007275,GO:0007276,GO:0007281,GO:0007292,GO:0008047,GO:0008150,GO:0008219,GO:0008283,GO:0009888,GO:0009893,GO:0009987,GO:…	-	ko:K06685	ko04111,ko04390,ko04391,ko04392,map04111,map04390,map04391,map04392	M00683	-	-	ko00000,ko00001,ko00002	-	-	-	Mob1_phocein
g6426.t1	7955.ENSDARP00000109683	1.99e-300	856	COG5647@1|root,KOG2166@2759|Eukaryota,38E6P@33154|Opisthokonta,3BH1D@33208|Metazoa,3CYSK@33213|Bilateria,485YQ@7711|Chordata,495V9@7742|Vertebrata,4A0KA@7898|Actinopterygii	33208|Metazoa	D	Belongs to the cullin family	CUL1	GO:0000003,GO:0000082,GO:0000086,GO:0000151,GO:0000165,GO:0000209,GO:0000278,GO:0002119,GO:0002164,GO:0002252,GO:0002376,GO:0003674,GO:0003824,GO:0004842,GO:0005488,GO:0005515,GO:0005575,GO:0005622,GO:0005623,GO:0005634,GO:0005654,GO:0005737,GO:0005829,GO:0006464,GO:0006468,GO:0006508,GO:0006511,GO:0006513,GO:0006793,GO:0006796,GO:0006807,GO:0006873,GO:0006875,GO:0006879,GO:0006915,GO:0006950,GO:…	-	ko:K03347	ko04110,ko04111,ko04114,ko04120,ko04141,ko04310,ko04340,ko04341,ko04350,ko04710,ko05168,ko05200,map04110,map04111,map04114,map04120,map04141,map04310,map04340,map04341,map04350,map04710,map05168,map05200	M00379,M00380,M00381,M00382,M00387,M00407,M00411	-	-	ko00000,ko00001,ko00002,ko04121	-	-	-	Cullin,Cullin_Nedd8
g6427.t1	7244.FBpp0234313	5.06e-31	124	KOG4010@1|root,KOG4010@2759|Eukaryota,38DH1@33154|Opisthokonta,3BKWS@33208|Metazoa,3CSS2@33213|Bilateria,41WJH@6656|Arthropoda,3SM7C@50557|Insecta,44X2Q@7147|Diptera,45PXP@7214|Drosophilidae	33208|Metazoa	S	Tumour protein D52 family	TPD52L2	GO:0003674,GO:0005488,GO:0005515,GO:0005575,GO:0005622,GO:0005623,GO:0005737,GO:0008150,GO:0042127,GO:0042802,GO:0042803,GO:0044424,GO:0044444,GO:0044464,GO:0046982,GO:0046983,GO:0048471,GO:0050789,GO:0050794,GO:0065007	-	-	-	-	-	-	-	-	-	-	TPD52
g6428.t1	121225.PHUM601630-PA	0	1276	COG0567@1|root,KOG0450@2759|Eukaryota,38FJ2@33154|Opisthokonta,3BATW@33208|Metazoa,3CU2N@33213|Bilateria,41TXU@6656|Arthropoda,3SHQN@50557|Insecta,3E8A2@33342|Paraneoptera	33208|Metazoa	C	2-oxoglutarate dehydrogenase C-terminal	OGDHL	GO:0003674,GO:0003824,GO:0004591,GO:0005488,GO:0005515,GO:0005575,GO:0005622,GO:0005623,GO:0005634,GO:0005737,GO:0005739,GO:0005740,GO:0005759,GO:0005947,GO:0006082,GO:0006091,GO:0006099,GO:0006101,GO:0006103,GO:0006104,GO:0006139,GO:0006163,GO:0006464,GO:0006637,GO:0006725,GO:0006732,GO:0006733,GO:0006734,GO:0006753,GO:0006790,GO:0006793,GO:0006796,GO:0006807,GO:0006928,GO:0007275,GO:0007399,GO:…	1.2.4.2	ko:K00164	ko00020,ko00310,ko00380,ko01100,ko01110,ko01120,ko01130,ko01200,map00020,map00310,map00380,map01100,map01110,map01120,map01130,map01200	M00009,M00011,M00032	R00621,R01933,R01940,R03316,R08549	RC00004,RC00027,RC00627,RC02743,RC02833,RC02883	br01601,ko00000,ko00001,ko00002,ko01000	-	-	-	2-oxogl_dehyd_N,E1_dh,OxoGdeHyase_C,Transket_pyr
g6432.t1	13249.RPRC008523-PA	4.88e-63	244	KOG4293@1|root,KOG4293@2759|Eukaryota,39T1B@33154|Opisthokonta,3BHZF@33208|Metazoa,3D003@33213|Bilateria,41UQ9@6656|Arthropoda,3SHXX@50557|Insecta,3E8FF@33342|Paraneoptera	33208|Metazoa	T	Possible catecholamine-binding domain present in a variety of eukaryotic proteins.	nahoda	-	-	ko:K06568	-	-	-	-	ko00000,ko04090,ko04131,ko04147	-	-	-	DOMON,EGF_2,LPMO_10,TIL
g6433.t1	7217.FBpp0121027	2.65e-75	258	COG2114@1|root,KOG4171@2759|Eukaryota,38F1A@33154|Opisthokonta,3BFG2@33208|Metazoa,3CRNA@33213|Bilateria,41WAJ@6656|Arthropoda,3SJMU@50557|Insecta,451GU@7147|Diptera,45NDY@7214|Drosophilidae	33208|Metazoa	F	heme binding. It is involved in the biological process described with intracellular signal transduction	-	GO:0000302,GO:0001666,GO:0003674,GO:0003824,GO:0003924,GO:0004383,GO:0005488,GO:0005515,GO:0005575,GO:0005622,GO:0005623,GO:0005737,GO:0005829,GO:0005886,GO:0006139,GO:0006163,GO:0006164,GO:0006182,GO:0006725,GO:0006753,GO:0006793,GO:0006796,GO:0006807,GO:0006950,GO:0006979,GO:0007154,GO:0007165,GO:0008074,GO:0008144,GO:0008150,GO:0008152,GO:0009058,GO:0009117,GO:0009150,GO:0009152,GO:0009165,GO:…	4.6.1.2	ko:K01769	ko00230,map00230	-	R00434	RC00295	ko00000,ko00001,ko01000	-	-	-	Guanylate_cyc,HNOB,HNOBA
g6434.t1	45351.EDO43095	5.61e-45	164	COG2114@1|root,KOG4171@2759|Eukaryota,38F1A@33154|Opisthokonta,3BFG2@33208|Metazoa	33208|Metazoa	F	Belongs to the adenylyl cyclase class-4 guanylyl cyclase family	-	GO:0000302,GO:0001666,GO:0003674,GO:0003824,GO:0003924,GO:0004383,GO:0005488,GO:0005515,GO:0005575,GO:0005622,GO:0005623,GO:0005737,GO:0005829,GO:0005886,GO:0006139,GO:0006163,GO:0006164,GO:0006182,GO:0006725,GO:0006753,GO:0006793,GO:0006796,GO:0006807,GO:0006950,GO:0006979,GO:0007154,GO:0007165,GO:0008074,GO:0008144,GO:0008150,GO:0008152,GO:0009058,GO:0009117,GO:0009150,GO:0009152,GO:0009165,GO:…	4.6.1.2	ko:K01769	ko00230,map00230	-	R00434	RC00295	ko00000,ko00001,ko01000	-	-	-	Guanylate_cyc,HNOB,HNOBA
g6439.t1	7719.XP_009860042.1	7.25e-18	90.5	COG1028@1|root,KOG1205@2759|Eukaryota,38DQR@33154|Opisthokonta,3BJDJ@33208|Metazoa,3CUQ1@33213|Bilateria,485VX@7711|Chordata	33208|Metazoa	Q	17-beta-hydroxysteroid dehydrogenase (NADP+) activity	DHRS11	GO:0000253,GO:0003008,GO:0003674,GO:0003824,GO:0004303,GO:0004745,GO:0005575,GO:0005622,GO:0005623,GO:0005737,GO:0006629,GO:0006694,GO:0006714,GO:0006716,GO:0006718,GO:0006720,GO:0006721,GO:0006726,GO:0006807,GO:0007600,GO:0007606,GO:0007608,GO:0008150,GO:0008152,GO:0008202,GO:0008299,GO:0008610,GO:0009058,GO:0009059,GO:0009987,GO:0010817,GO:0016063,GO:0016106,GO:0016114,GO:0016229,GO:0016491,GO:…	1.1.1.216	ko:K15890	ko00900,ko00981,ko01130,map00900,map00981,map01130	-	R03264	RC00649	ko00000,ko00001,ko01000	-	-	-	adh_short
g6440.t1	7719.XP_009860042.1	5.41e-18	90.9	COG1028@1|root,KOG1205@2759|Eukaryota,38DQR@33154|Opisthokonta,3BJDJ@33208|Metazoa,3CUQ1@33213|Bilateria,485VX@7711|Chordata	33208|Metazoa	Q	17-beta-hydroxysteroid dehydrogenase (NADP+) activity	DHRS11	GO:0000253,GO:0003008,GO:0003674,GO:0003824,GO:0004303,GO:0004745,GO:0005575,GO:0005622,GO:0005623,GO:0005737,GO:0006629,GO:0006694,GO:0006714,GO:0006716,GO:0006718,GO:0006720,GO:0006721,GO:0006726,GO:0006807,GO:0007600,GO:0007606,GO:0007608,GO:0008150,GO:0008152,GO:0008202,GO:0008299,GO:0008610,GO:0009058,GO:0009059,GO:0009987,GO:0010817,GO:0016063,GO:0016106,GO:0016114,GO:0016229,GO:0016491,GO:…	1.1.1.216	ko:K15890	ko00900,ko00981,ko01130,map00900,map00981,map01130	-	R03264	RC00649	ko00000,ko00001,ko01000	-	-	-	adh_short
g6442.t1	6500.NP_001191554.1	9.14e-286	816	COG0664@1|root,KOG0614@2759|Eukaryota,3AH8Y@33154|Opisthokonta,3BA35@33208|Metazoa,3CRYY@33213|Bilateria	33208|Metazoa	T	CGMP-dependent protein kinase	-	GO:0000302,GO:0001558,GO:0002164,GO:0003008,GO:0003674,GO:0003824,GO:0004672,GO:0004674,GO:0004690,GO:0004692,GO:0005102,GO:0005488,GO:0005515,GO:0005575,GO:0005622,GO:0005623,GO:0005634,GO:0005737,GO:0005829,GO:0006464,GO:0006468,GO:0006793,GO:0006796,GO:0006807,GO:0006935,GO:0006950,GO:0006979,GO:0007154,GO:0007165,GO:0007166,GO:0007167,GO:0007169,GO:0007275,GO:0007525,GO:0007526,GO:0007568,GO:…	2.7.11.12	ko:K07376	ko04022,ko04270,ko04540,ko04611,ko04713,ko04714,ko04730,ko04740,ko04923,ko04970,map04022,map04270,map04540,map04611,map04713,map04714,map04730,map04740,map04923,map04970	M00694	-	-	ko00000,ko00001,ko00002,ko01000,ko01001	-	-	-	Pkinase,cNMP_binding
g6443.t1	45351.EDO35455	1.21e-82	274	COG1078@1|root,KOG2681@2759|Eukaryota,38FGQ@33154|Opisthokonta,3BH1G@33208|Metazoa	33208|Metazoa	S	dGTPase activity	SAMHD1	GO:0000166,GO:0002252,GO:0002376,GO:0002682,GO:0003674,GO:0003676,GO:0003723,GO:0003824,GO:0004518,GO:0004540,GO:0005488,GO:0005515,GO:0005575,GO:0005622,GO:0005623,GO:0005634,GO:0005654,GO:0005886,GO:0006139,GO:0006163,GO:0006195,GO:0006203,GO:0006725,GO:0006753,GO:0006793,GO:0006796,GO:0006807,GO:0006950,GO:0006952,GO:0006955,GO:0007154,GO:0007165,GO:0007166,GO:0008150,GO:0008152,GO:0008270,GO:…	-	ko:K12830	ko03040,map03040	M00352	-	-	ko00000,ko00001,ko00002,ko03021,ko03036,ko03041	-	-	-	HD,SAM_1,SAM_2
g6444.t1	9668.ENSMPUP00000015723	7.26e-59	199	KOG2146@1|root,KOG2146@2759|Eukaryota,38GIU@33154|Opisthokonta,3B9E1@33208|Metazoa,3D0IU@33213|Bilateria,485EP@7711|Chordata,48VC0@7742|Vertebrata,3JE97@40674|Mammalia,3EUNW@33554|Carnivora	33208|Metazoa	A	PWI, domain in splicing factors	SRRM1	GO:0000003,GO:0000375,GO:0000377,GO:0000381,GO:0000398,GO:0001654,GO:0003006,GO:0005575,GO:0005622,GO:0005623,GO:0005634,GO:0005681,GO:0006139,GO:0006396,GO:0006397,GO:0006725,GO:0006807,GO:0007275,GO:0007423,GO:0007530,GO:0007548,GO:0008150,GO:0008152,GO:0008380,GO:0009987,GO:0010467,GO:0010468,GO:0010941,GO:0010942,GO:0016070,GO:0016071,GO:0016363,GO:0018993,GO:0019219,GO:0019222,GO:0022414,GO:…	-	ko:K13171	ko03013,ko03015,map03013,map03015	M00430	-	-	ko00000,ko00001,ko00002,ko03019,ko03041	-	-	-	PWI
g6445.t1	7739.XP_002599459.1	2.86e-113	342	KOG0290@1|root,KOG0290@2759|Eukaryota,38I4D@33154|Opisthokonta,3BD3I@33208|Metazoa,3CVIU@33213|Bilateria,485DR@7711|Chordata	33208|Metazoa	S	protein ubiquitination	DCAF7	GO:0000151,GO:0005575,GO:0005622,GO:0005623,GO:0005634,GO:0005654,GO:0005737,GO:0005829,GO:0006464,GO:0006807,GO:0006950,GO:0006970,GO:0007275,GO:0007517,GO:0008150,GO:0008152,GO:0009266,GO:0009408,GO:0009628,GO:0009966,GO:0009968,GO:0009987,GO:0010646,GO:0010648,GO:0016363,GO:0016604,GO:0019538,GO:0023051,GO:0023057,GO:0030154,GO:0031461,GO:0031974,GO:0031981,GO:0032501,GO:0032502,GO:0032991,GO:…	-	ko:K11805	-	-	-	-	ko00000,ko04121	-	-	-	WD40
g6447.t1	7217.FBpp0116589	3.23e-40	156	KOG3771@1|root,KOG3771@2759|Eukaryota,38E8T@33154|Opisthokonta,3CNHG@33208|Metazoa,3E4NC@33213|Bilateria,42A8M@6656|Arthropoda,3SZQI@50557|Insecta,44ZIK@7147|Diptera,45MTW@7214|Drosophilidae	33208|Metazoa	U	BAR	BIN1	GO:0001654,GO:0001745,GO:0001751,GO:0001754,GO:0003674,GO:0005488,GO:0005543,GO:0005575,GO:0005623,GO:0005886,GO:0006810,GO:0006887,GO:0006937,GO:0006996,GO:0007275,GO:0007399,GO:0007423,GO:0008104,GO:0008150,GO:0008289,GO:0009653,GO:0009887,GO:0009987,GO:0016020,GO:0016043,GO:0016192,GO:0022008,GO:0030154,GO:0030182,GO:0032153,GO:0032154,GO:0032155,GO:0032501,GO:0032502,GO:0032940,GO:0033036,GO:…	-	ko:K12562	ko04144,ko04666,map04144,map04666	-	-	-	ko00000,ko00001,ko04131	-	-	-	BAR,SH3_1,SH3_9
g6453.t1	10228.TriadP20625	8.56e-19	90.9	COG0142@1|root,KOG0776@2759|Eukaryota,38FKG@33154|Opisthokonta,3BEZH@33208|Metazoa	33208|Metazoa	H	trans-hexaprenyltranstransferase activity	PDSS1	GO:0003674,GO:0003824,GO:0005488,GO:0005515,GO:0005575,GO:0005622,GO:0005623,GO:0005737,GO:0005739,GO:0005740,GO:0005743,GO:0005759,GO:0006629,GO:0006720,GO:0006732,GO:0006733,GO:0006743,GO:0006744,GO:0006950,GO:0007275,GO:0007399,GO:0008150,GO:0008152,GO:0008299,GO:0008610,GO:0009058,GO:0009108,GO:0009987,GO:0010941,GO:0014016,GO:0014019,GO:0016020,GO:0016043,GO:0016740,GO:0016765,GO:0019866,GO:…	2.5.1.91	ko:K12504	ko00900,ko01110,map00900,map01110	-	R09249	RC00279	ko00000,ko00001,ko01000,ko01006	-	-	-	polyprenyl_synt
g6454.t1	9778.XP_004382124.1	3.08e-19	87.8	2CB2V@1|root,2RXYZ@2759|Eukaryota,39VZI@33154|Opisthokonta,3BNIV@33208|Metazoa,3D4JI@33213|Bilateria,483ZK@7711|Chordata,496PV@7742|Vertebrata,3JFBY@40674|Mammalia,3562W@311790|Afrotheria	33208|Metazoa	S	Translation machinery-associated protein 16	TMA16	GO:0005575,GO:0005622,GO:0005623,GO:0005634,GO:0005730,GO:0031974,GO:0031981,GO:0043226,GO:0043227,GO:0043228,GO:0043229,GO:0043231,GO:0043232,GO:0043233,GO:0044422,GO:0044424,GO:0044428,GO:0044446,GO:0044464,GO:0070013	-	ko:K14860	-	-	-	-	ko00000,ko03009	-	-	-	Tma16
g6455.t1	12957.ACEP10145-PA	4.71e-113	365	COG5176@1|root,KOG0119@2759|Eukaryota,38GV3@33154|Opisthokonta,3BEVZ@33208|Metazoa,3CRTZ@33213|Bilateria,41WI9@6656|Arthropoda,3SJIX@50557|Insecta,46H6K@7399|Hymenoptera	33208|Metazoa	A	Splicing factor 1 helix-hairpin domain	SF1	GO:0000003,GO:0000245,GO:0000375,GO:0000377,GO:0000380,GO:0000389,GO:0000398,GO:0003006,GO:0003674,GO:0003676,GO:0003712,GO:0003714,GO:0003723,GO:0005488,GO:0005515,GO:0005575,GO:0005622,GO:0005623,GO:0005634,GO:0005654,GO:0005681,GO:0005737,GO:0005840,GO:0006139,GO:0006376,GO:0006396,GO:0006397,GO:0006725,GO:0006807,GO:0006996,GO:0006997,GO:0007275,GO:0007530,GO:0007548,GO:0008150,GO:0008152,GO:…	-	ko:K13095	-	-	-	-	ko00000,ko03041	-	-	-	KH_1,SF1-HH,zf-CCHC
g6456.t1	10116.ENSRNOP00000048274	1.88e-109	337	KOG1164@1|root,KOG1165@2759|Eukaryota,38BTT@33154|Opisthokonta,3BE4B@33208|Metazoa,3CS1U@33213|Bilateria,4832V@7711|Chordata,48VM0@7742|Vertebrata,3J3K3@40674|Mammalia,35H5E@314146|Euarchontoglires,4PYI6@9989|Rodentia	33208|Metazoa	T	Casein kinase I isoform gamma-1	CSNK1G1	GO:0000003,GO:0000166,GO:0000287,GO:0001654,GO:0001736,GO:0001738,GO:0001745,GO:0002009,GO:0003006,GO:0003008,GO:0003674,GO:0003824,GO:0004672,GO:0004674,GO:0005488,GO:0005515,GO:0005524,GO:0005575,GO:0005622,GO:0005623,GO:0005634,GO:0005737,GO:0005818,GO:0005819,GO:0005829,GO:0005856,GO:0005886,GO:0005938,GO:0006464,GO:0006468,GO:0006793,GO:0006796,GO:0006807,GO:0006810,GO:0006897,GO:0006928,GO:…	2.7.11.1	ko:K08958	ko04340,ko04341,map04340,map04341	-	-	-	ko00000,ko00001,ko01000,ko01001	-	-	-	CK1gamma_C,Pkinase
g6458.t1	7070.TC015990-PA	2.02e-60	203	KOG3024@1|root,KOG3024@2759|Eukaryota,38I0Z@33154|Opisthokonta,3BBYC@33208|Metazoa,3CTYZ@33213|Bilateria,41WDE@6656|Arthropoda,3SGAF@50557|Insecta	33208|Metazoa	S	Golgi to ER traffic protein 4	GET4	GO:0003674,GO:0005488,GO:0005515,GO:0005575,GO:0005622,GO:0005623,GO:0005634,GO:0005654,GO:0005730,GO:0005737,GO:0005829,GO:0006508,GO:0006807,GO:0006950,GO:0006996,GO:0007029,GO:0008104,GO:0008150,GO:0008152,GO:0009056,GO:0009057,GO:0009987,GO:0010033,GO:0010243,GO:0010256,GO:0010498,GO:0016043,GO:0019538,GO:0030163,GO:0031647,GO:0031974,GO:0031981,GO:0032991,GO:0033036,GO:0033365,GO:0033554,GO:…	-	-	-	-	-	-	-	-	-	-	DUF410
g6460.t1	7159.AAEL004527-PA	1.16e-45	155	COG0049@1|root,KOG3291@2759|Eukaryota,38HF4@33154|Opisthokonta,3BDUG@33208|Metazoa,3D1W1@33213|Bilateria,41YYR@6656|Arthropoda,3SMA0@50557|Insecta,4531B@7147|Diptera,45HGF@7148|Nematocera	33208|Metazoa	J	Ribosomal protein S7p/S5e	MRPS7	GO:0000028,GO:0000313,GO:0000314,GO:0003674,GO:0003676,GO:0003723,GO:0003729,GO:0003735,GO:0005198,GO:0005488,GO:0005575,GO:0005622,GO:0005623,GO:0005737,GO:0005739,GO:0005740,GO:0005743,GO:0005759,GO:0005761,GO:0005763,GO:0005840,GO:0006412,GO:0006414,GO:0006415,GO:0006518,GO:0006807,GO:0006996,GO:0008150,GO:0008152,GO:0009058,GO:0009059,GO:0009987,GO:0010467,GO:0015935,GO:0016020,GO:0016043,GO:…	-	ko:K02992	ko03010,map03010	M00178,M00179	-	-	br01610,ko00000,ko00001,ko00002,ko03011	-	-	-	Ribosomal_S7
g6461.t1	9315.ENSMEUP00000013398	6.96e-54	178	COG1443@1|root,KOG0142@2759|Eukaryota,38DS6@33154|Opisthokonta,3BHFW@33208|Metazoa,3CRY9@33213|Bilateria,484WD@7711|Chordata,4972K@7742|Vertebrata,3J5UR@40674|Mammalia,4K6IA@9263|Metatheria	33208|Metazoa	Q	Isopentenyl-diphosphate delta isomerase 1	IDI1	GO:0000287,GO:0003674,GO:0003824,GO:0004452,GO:0005488,GO:0005575,GO:0005622,GO:0005623,GO:0005737,GO:0005777,GO:0005829,GO:0006066,GO:0006629,GO:0006644,GO:0006694,GO:0006695,GO:0006720,GO:0006793,GO:0006796,GO:0008150,GO:0008152,GO:0008202,GO:0008203,GO:0008299,GO:0008610,GO:0008654,GO:0009058,GO:0009240,GO:0009889,GO:0009987,GO:0010033,GO:0014070,GO:0016125,GO:0016126,GO:0016853,GO:0016860,GO:…	5.3.3.2	ko:K01823	ko00900,ko01100,ko01110,ko01130,map00900,map01100,map01110,map01130	M00095,M00096,M00364,M00365,M00366,M00367	R01123	RC00455	ko00000,ko00001,ko00002,ko01000	-	-	-	NUDIX
g6463.t1	34740.HMEL022584-PA	1.42e-12	80.9	COG0666@1|root,KOG4177@2759|Eukaryota,38BVK@33154|Opisthokonta,3BGGV@33208|Metazoa,3CT1S@33213|Bilateria,41TUY@6656|Arthropoda,3SH8U@50557|Insecta,447XY@7088|Lepidoptera	33208|Metazoa	M	Ankyrin repeat	Ank	GO:0000902,GO:0000904,GO:0003674,GO:0005488,GO:0005515,GO:0005575,GO:0005622,GO:0005623,GO:0005737,GO:0005886,GO:0006928,GO:0006935,GO:0006996,GO:0007010,GO:0007016,GO:0007275,GO:0007399,GO:0007409,GO:0007411,GO:0008092,GO:0008104,GO:0008150,GO:0009605,GO:0009653,GO:0009987,GO:0010171,GO:0016020,GO:0016043,GO:0016328,GO:0022008,GO:0030030,GO:0030154,GO:0030182,GO:0030507,GO:0031175,GO:0032501,GO:…	-	ko:K10380	ko04624,ko05205,map04624,map05205	-	-	-	ko00000,ko00001,ko04812	-	-	-	Ank,Ank_2,Ank_3,Ank_4,Ank_5,Apolipoprotein,Death,ZU5
g6465.t1	7668.SPU_010505-tr	3.38e-37	157	KOG0078@1|root,KOG0078@2759|Eukaryota,39T0Z@33154|Opisthokonta,3BHBP@33208|Metazoa,3CSX7@33213|Bilateria	33208|Metazoa	TU	RAS and EF-hand	RASEF	GO:0000166,GO:0001882,GO:0001883,GO:0003674,GO:0005488,GO:0005515,GO:0005525,GO:0005575,GO:0005622,GO:0005623,GO:0005737,GO:0005829,GO:0008150,GO:0009987,GO:0016043,GO:0017076,GO:0019001,GO:0019003,GO:0022607,GO:0032549,GO:0032550,GO:0032553,GO:0032555,GO:0032561,GO:0035639,GO:0036094,GO:0042802,GO:0043167,GO:0043168,GO:0043933,GO:0044085,GO:0044424,GO:0044444,GO:0044464,GO:0048471,GO:0051259,GO:…	-	ko:K17199	-	-	-	-	ko00000,ko04031	-	-	-	EF-hand_5,EF-hand_7,EF-hand_8,Ras
g6466.t1	8049.ENSGMOP00000015480	2.02e-29	125	KOG4006@1|root,KOG4006@2759|Eukaryota,38BRJ@33154|Opisthokonta,3BER5@33208|Metazoa,3D151@33213|Bilateria,485DE@7711|Chordata,492TR@7742|Vertebrata,49XIZ@7898|Actinopterygii	33208|Metazoa	T	Transducer of ERBB2	TOB1	GO:0003008,GO:0003674,GO:0003712,GO:0003714,GO:0005070,GO:0005102,GO:0005488,GO:0005515,GO:0005575,GO:0005622,GO:0005623,GO:0005634,GO:0005737,GO:0005886,GO:0006355,GO:0006357,GO:0006417,GO:0007154,GO:0007165,GO:0007166,GO:0007167,GO:0007178,GO:0007610,GO:0007611,GO:0007613,GO:0007616,GO:0008150,GO:0008285,GO:0009719,GO:0009889,GO:0009890,GO:0009892,GO:0009893,GO:0009894,GO:0009895,GO:0009896,GO:…	-	ko:K14443	ko03018,map03018	-	-	-	ko00000,ko00001,ko03019	-	-	-	BTG
g6467.t1	7220.FBpp0133071	6.74e-51	171	KOG1619@1|root,KOG1619@2759|Eukaryota,39VHP@33154|Opisthokonta,3BEJC@33208|Metazoa,3D2GH@33213|Bilateria,41WVD@6656|Arthropoda,3SM0Y@50557|Insecta,4515R@7147|Diptera,45PSI@7214|Drosophilidae	33208|Metazoa	P	Cytochrome b-561 / ferric reductase transmembrane domain.	-	GO:0003674,GO:0003824,GO:0008150,GO:0008152,GO:0016491,GO:0055114	1.16.5.1	ko:K08360	-	-	-	-	ko00000,ko01000,ko02000	5.B.2.1	-	-	Cytochrom_B561
g6468.t1	7029.ACYPI000572-PA	1.18e-90	279	COG5246@1|root,KOG0227@2759|Eukaryota,38E2K@33154|Opisthokonta,3BC06@33208|Metazoa,3CUTY@33213|Bilateria,41UR1@6656|Arthropoda,3SJJ8@50557|Insecta,3E8XS@33342|Paraneoptera	33208|Metazoa	A	Pre-mRNA-splicing factor SF3a complex subunit 2 (Prp11)	SF3A2	GO:0000245,GO:0000375,GO:0000377,GO:0000389,GO:0000398,GO:0003674,GO:0003676,GO:0003723,GO:0005488,GO:0005515,GO:0005575,GO:0005622,GO:0005623,GO:0005634,GO:0005654,GO:0005681,GO:0005684,GO:0005686,GO:0006139,GO:0006376,GO:0006396,GO:0006397,GO:0006725,GO:0006807,GO:0007275,GO:0007399,GO:0008150,GO:0008152,GO:0008380,GO:0009893,GO:0009987,GO:0010467,GO:0010468,GO:0010604,GO:0010628,GO:0010720,GO:…	-	ko:K12826	ko03040,map03040	M00352	-	-	ko00000,ko00001,ko00002,ko03041	-	-	-	SF3A2,zf-met
g6469.t1	103372.F4X1T4	1.52e-80	266	KOG3913@1|root,KOG3913@2759|Eukaryota,38FGN@33154|Opisthokonta,3BA3V@33208|Metazoa,3CS34@33213|Bilateria,41U91@6656|Arthropoda,3SGX5@50557|Insecta	33208|Metazoa	T	Ligand for members of the frizzled family of seven transmembrane receptors	WNT5B	GO:0000003,GO:0000165,GO:0000187,GO:0000578,GO:0000902,GO:0000904,GO:0001067,GO:0001101,GO:0001501,GO:0001525,GO:0001558,GO:0001568,GO:0001654,GO:0001655,GO:0001664,GO:0001667,GO:0001702,GO:0001704,GO:0001707,GO:0001708,GO:0001736,GO:0001738,GO:0001756,GO:0001763,GO:0001817,GO:0001819,GO:0001837,GO:0001838,GO:0001841,GO:0001843,GO:0001932,GO:0001934,GO:0001936,GO:0001938,GO:0001944,GO:0001945,GO:…	-	ko:K00444	ko04150,ko04310,ko04360,ko04390,ko04550,ko04916,ko04934,ko05165,ko05166,ko05200,ko05205,ko05217,ko05224,ko05225,ko05226,map04150,map04310,map04360,map04390,map04550,map04916,map04934,map05165,map05166,map05200,map05205,map05217,map05224,map05225,map05226	M00677	-	-	ko00000,ko00001,ko00002,ko00536	-	-	-	wnt
g6470.t1	43151.ADAC008094-PA	1.02e-112	336	KOG0643@1|root,KOG0643@2759|Eukaryota,38D40@33154|Opisthokonta,3B9W9@33208|Metazoa,3CYW6@33213|Bilateria,41VJ5@6656|Arthropoda,3SGNV@50557|Insecta,450BT@7147|Diptera,45GVX@7148|Nematocera	33208|Metazoa	J	Component of the eukaryotic translation initiation factor 3 (eIF-3) complex, which is involved in protein synthesis of a specialized repertoire of mRNAs and, together with other initiation factors, stimulates binding of mRNA and methionyl-tRNAi to the 40S ribosome. The eIF-3 complex specifically targets and initiates translation of a subset of mRNAs involved in cell proliferation	EIF3I	GO:0001525,GO:0001568,GO:0001889,GO:0001944,GO:0002040,GO:0003674,GO:0003676,GO:0003723,GO:0003743,GO:0005488,GO:0005515,GO:0005575,GO:0005622,GO:0005623,GO:0005737,GO:0005829,GO:0005852,GO:0006412,GO:0006413,GO:0006518,GO:0006807,GO:0007275,GO:0008135,GO:0008150,GO:0008152,GO:0009058,GO:0009059,GO:0009653,GO:0009987,GO:0010467,GO:0019538,GO:0019899,GO:0032501,GO:0032502,GO:0032991,GO:0034641,GO:…	-	ko:K03246	ko03013,map03013	-	-	-	ko00000,ko00001,ko03012	-	-	-	WD40
g6471.t1	13735.ENSPSIP00000019879	5.4e-23	97.8	COG0566@1|root,KOG0838@2759|Eukaryota,39RM2@33154|Opisthokonta,3BM2Z@33208|Metazoa,3CRQT@33213|Bilateria,4876B@7711|Chordata,497AI@7742|Vertebrata,4CD3A@8459|Testudines	33208|Metazoa	A	Mitochondrial rRNA methyltransferase 1	MRM1	GO:0000154,GO:0000451,GO:0000453,GO:0001510,GO:0003674,GO:0003824,GO:0005575,GO:0005622,GO:0005623,GO:0005737,GO:0005739,GO:0005759,GO:0006139,GO:0006364,GO:0006396,GO:0006725,GO:0006807,GO:0008150,GO:0008152,GO:0008168,GO:0008171,GO:0008173,GO:0008649,GO:0008757,GO:0009451,GO:0009987,GO:0010467,GO:0016070,GO:0016072,GO:0016435,GO:0016740,GO:0016741,GO:0022613,GO:0031167,GO:0031974,GO:0032259,GO:…	-	ko:K15507	-	-	-	-	ko00000,ko01000,ko03009	-	-	-	SpoU_methylase,SpoU_sub_bind
g6472.t1	6183.Smp_163050.1	6.96e-227	635	COG0538@1|root,KOG1526@2759|Eukaryota,38CG3@33154|Opisthokonta,3BATQ@33208|Metazoa,3CVJV@33213|Bilateria	33208|Metazoa	C	Belongs to the isocitrate and isopropylmalate dehydrogenases family	IDH2	GO:0000287,GO:0002791,GO:0002792,GO:0003674,GO:0003824,GO:0004448,GO:0004450,GO:0005488,GO:0005575,GO:0005622,GO:0005623,GO:0005737,GO:0005739,GO:0005740,GO:0005743,GO:0005759,GO:0005777,GO:0005829,GO:0005975,GO:0006082,GO:0006091,GO:0006099,GO:0006101,GO:0006102,GO:0006103,GO:0006139,GO:0006725,GO:0006732,GO:0006733,GO:0006739,GO:0006741,GO:0006753,GO:0006793,GO:0006796,GO:0006807,GO:0007275,GO:…	1.1.1.42	ko:K00031	ko00020,ko00480,ko00720,ko01100,ko01110,ko01120,ko01130,ko01200,ko01210,ko01230,ko04146,map00020,map00480,map00720,map01100,map01110,map01120,map01130,map01200,map01210,map01230,map04146	M00009,M00010,M00173,M00740	R00267,R00268,R01899	RC00001,RC00084,RC00114,RC00626,RC02801	br01601,ko00000,ko00001,ko00002,ko01000	-	-	-	Iso_dh
g6473.t1	7070.TC004662-PA	3.62e-212	602	COG5159@1|root,KOG1464@2759|Eukaryota,38GQV@33154|Opisthokonta,3BGHW@33208|Metazoa,3CTUD@33213|Bilateria,41UJV@6656|Arthropoda,3SFZG@50557|Insecta	33208|Metazoa	OT	Cop9 signalosome complex subunit	-	GO:0000003,GO:0000338,GO:0002009,GO:0003006,GO:0003674,GO:0003712,GO:0003714,GO:0005102,GO:0005488,GO:0005515,GO:0005575,GO:0005622,GO:0005623,GO:0005634,GO:0005667,GO:0005737,GO:0006355,GO:0006464,GO:0006508,GO:0006807,GO:0007275,GO:0007276,GO:0007281,GO:0007282,GO:0007283,GO:0007292,GO:0007293,GO:0008134,GO:0008150,GO:0008152,GO:0008180,GO:0008230,GO:0008231,GO:0008283,GO:0008356,GO:0009653,GO:…	-	ko:K12176	-	-	-	-	ko00000,ko04121	-	-	-	PCI
g6477.t1	45351.EDO30482	1.38e-58	186	COG0231@1|root,KOG3271@2759|Eukaryota,39ZYU@33154|Opisthokonta,3BGD0@33208|Metazoa	33208|Metazoa	J	eukaryotic translation initiation factor	eif5a2	-	-	ko:K03263	-	-	-	-	ko00000,ko03012	-	-	-	eIF-5a
g6479.t1	6669.EFX87567	8.74e-289	803	COG0639@1|root,KOG0375@2759|Eukaryota,38BQG@33154|Opisthokonta,3BAVD@33208|Metazoa,3CSW7@33213|Bilateria,41TKP@6656|Arthropoda	33208|Metazoa	T	serine threonine-protein phosphatase	-	GO:0000003,GO:0000280,GO:0003674,GO:0003824,GO:0004721,GO:0004722,GO:0004723,GO:0005488,GO:0005515,GO:0005516,GO:0005575,GO:0005622,GO:0005623,GO:0005955,GO:0006464,GO:0006470,GO:0006793,GO:0006796,GO:0006807,GO:0006996,GO:0007049,GO:0007143,GO:0007275,GO:0007276,GO:0007292,GO:0007444,GO:0008150,GO:0008152,GO:0008287,GO:0009888,GO:0009987,GO:0016043,GO:0016311,GO:0016787,GO:0016788,GO:0016791,GO:…	3.1.3.16	ko:K04348	ko04010,ko04020,ko04022,ko04114,ko04218,ko04310,ko04360,ko04370,ko04380,ko04650,ko04658,ko04659,ko04660,ko04662,ko04720,ko04724,ko04728,ko04921,ko04922,ko04924,ko05010,ko05014,ko05031,ko05152,ko05166,ko05167,map04010,map04020,map04022,map04114,map04218,map04310,map04360,map04370,map04380,map04650,map04658,map04659,map04660,map04662,map04720,map04724,map04728,map04921,map04922,map04924,map05010,ma…	-	-	-	ko00000,ko00001,ko01000,ko01009	-	-	-	Metallophos
g6481.t1	32264.tetur23g01840.1	1.55e-88	310	KOG2177@1|root,KOG2177@2759|Eukaryota,38EA3@33154|Opisthokonta,3BFJH@33208|Metazoa,3CRTV@33213|Bilateria,41UNJ@6656|Arthropoda	33208|Metazoa	O	Zinc ion binding	brat	GO:0000902,GO:0000904,GO:0001709,GO:0003002,GO:0003674,GO:0003676,GO:0003723,GO:0003729,GO:0003730,GO:0005488,GO:0005515,GO:0005575,GO:0005622,GO:0005623,GO:0005737,GO:0005829,GO:0005938,GO:0006139,GO:0006351,GO:0006417,GO:0006725,GO:0006807,GO:0006928,GO:0006935,GO:0007275,GO:0007389,GO:0007399,GO:0007400,GO:0007402,GO:0007405,GO:0007406,GO:0007409,GO:0007411,GO:0007417,GO:0007420,GO:0008150,GO:…	-	ko:K11997	-	-	-	-	ko00000,ko04121	-	-	-	NHL,zf-B_box,zf-C3HC4,zf-RING_UBOX
g6482.t1	7918.ENSLOCP00000005489	9e-154	482	KOG3575@1|root,KOG3575@2759|Eukaryota,38I2G@33154|Opisthokonta,3BA8J@33208|Metazoa,3CTM5@33213|Bilateria,487ZD@7711|Chordata,490Z3@7742|Vertebrata,4A1UC@7898|Actinopterygii	33208|Metazoa	K	Retinoid X receptor, alpha a	RXRA	GO:0000003,GO:0000122,GO:0000228,GO:0000785,GO:0000790,GO:0000902,GO:0000904,GO:0000976,GO:0000977,GO:0000978,GO:0000981,GO:0000987,GO:0001012,GO:0001067,GO:0001101,GO:0001525,GO:0001568,GO:0001654,GO:0001655,GO:0001667,GO:0001701,GO:0001889,GO:0001890,GO:0001893,GO:0001944,GO:0001972,GO:0002064,GO:0002065,GO:0002066,GO:0002067,GO:0002165,GO:0003006,GO:0003007,GO:0003205,GO:0003206,GO:0003208,GO:…	-	ko:K07295,ko:K08524,ko:K14030	ko03320,ko04151,ko04214,ko04659,ko04919,ko04920,ko04932,ko04976,ko05160,ko05200,ko05202,ko05216,ko05222,ko05223,ko05226,map03320,map04151,map04214,map04659,map04919,map04920,map04932,map04976,map05160,map05200,map05202,map05216,map05222,map05223,map05226	-	-	-	ko00000,ko00001,ko03000,ko03310	-	-	-	Hormone_recep,Nuc_recep-AF1,zf-C4
g6483.t1	7425.NV15598-PA	3.15e-113	356	KOG3644@1|root,KOG3642@2759|Eukaryota,38ERZ@33154|Opisthokonta,3BAW2@33208|Metazoa,3CRX2@33213|Bilateria,41TV7@6656|Arthropoda,3SINH@50557|Insecta,46JJT@7399|Hymenoptera	33208|Metazoa	T	Belongs to the ligand-gated ion channel (TC 1.A.9) family	GABRA4	GO:0001505,GO:0001662,GO:0002209,GO:0003008,GO:0003674,GO:0004888,GO:0004890,GO:0005102,GO:0005215,GO:0005216,GO:0005230,GO:0005231,GO:0005237,GO:0005253,GO:0005254,GO:0005261,GO:0005488,GO:0005515,GO:0005575,GO:0005622,GO:0005623,GO:0005634,GO:0005654,GO:0005737,GO:0005829,GO:0005886,GO:0005887,GO:0006810,GO:0006811,GO:0006812,GO:0006820,GO:0006821,GO:0006836,GO:0006950,GO:0006952,GO:0007154,GO:…	-	ko:K05175	ko04080,ko04723,ko04727,ko04742,ko05032,ko05033,map04080,map04723,map04727,map04742,map05032,map05033	-	-	-	ko00000,ko00001,ko04040	1.A.9.5	-	-	Neur_chan_LBD,Neur_chan_memb
g6487.t1	136037.KDR13941	0	1051	COG5537@1|root,KOG2011@2759|Eukaryota,38I10@33154|Opisthokonta,3BBXN@33208|Metazoa,3CRTY@33213|Bilateria,41XUJ@6656|Arthropoda,3SGVW@50557|Insecta	33208|Metazoa	D	STAG domain	STAG2	GO:0000003,GO:0000070,GO:0000228,GO:0000278,GO:0000280,GO:0000775,GO:0000779,GO:0000780,GO:0000785,GO:0000792,GO:0000793,GO:0000794,GO:0000798,GO:0000819,GO:0000922,GO:0000981,GO:0001228,GO:0003674,GO:0003676,GO:0003677,GO:0003682,GO:0003700,GO:0005488,GO:0005575,GO:0005622,GO:0005623,GO:0005634,GO:0005654,GO:0005694,GO:0005721,GO:0005737,GO:0005819,GO:0005829,GO:0005856,GO:0006139,GO:0006275,GO:…	-	ko:K06671,ko:K13055	ko04110,ko04111,ko04113,ko04114,map04110,map04111,map04113,map04114	-	-	-	ko00000,ko00001,ko03036	-	-	-	STAG
g6491.t1	121225.PHUM226120-PA	0	5199	KOG0613@1|root,KOG4475@1|root,KOG0613@2759|Eukaryota,KOG4475@2759|Eukaryota,38BAS@33154|Opisthokonta,3B9IR@33208|Metazoa,3CRJW@33213|Bilateria,41WSG@6656|Arthropoda,3SJC8@50557|Insecta,3E9UQ@33342|Paraneoptera	33208|Metazoa	Z	It is involved in the biological process described with protein phosphorylation	unc-22	GO:0003008,GO:0003012,GO:0003674,GO:0003779,GO:0003824,GO:0004672,GO:0004674,GO:0005198,GO:0005488,GO:0005515,GO:0005575,GO:0005622,GO:0005623,GO:0005737,GO:0005856,GO:0005859,GO:0006464,GO:0006468,GO:0006793,GO:0006796,GO:0006807,GO:0006936,GO:0006937,GO:0006941,GO:0006942,GO:0006996,GO:0007010,GO:0007015,GO:0007498,GO:0007610,GO:0007626,GO:0008092,GO:0008150,GO:0008152,GO:0008307,GO:0008344,GO:…	2.7.11.1	ko:K12567	ko05410,ko05414,map05410,map05414	-	-	-	ko00000,ko00001,ko01000,ko01001,ko04131,ko04147,ko04812	-	-	-	I-set,Ig_3,Pkinase,fn3
g6494.t1	9483.ENSCJAP00000042608	2.85e-71	234	COG0216@1|root,KOG2726@2759|Eukaryota,38CVW@33154|Opisthokonta,3B9G3@33208|Metazoa,3CTVN@33213|Bilateria,487NQ@7711|Chordata,497TX@7742|Vertebrata,3J7BQ@40674|Mammalia,35A0W@314146|Euarchontoglires,4MI1B@9443|Primates	33208|Metazoa	J	release factor 1-like	MTRF1L	GO:0003674,GO:0003676,GO:0003723,GO:0003747,GO:0005488,GO:0005575,GO:0005622,GO:0005623,GO:0005737,GO:0005739,GO:0005759,GO:0006412,GO:0006415,GO:0006518,GO:0006807,GO:0008079,GO:0008135,GO:0008150,GO:0008152,GO:0009058,GO:0009059,GO:0009987,GO:0010467,GO:0016043,GO:0016149,GO:0019538,GO:0022411,GO:0031974,GO:0032543,GO:0032984,GO:0034641,GO:0034645,GO:0043043,GO:0043170,GO:0043226,GO:0043227,GO:…	-	ko:K02835	-	-	-	-	ko00000,ko03012	-	-	-	PCRF,RF-1
g6496.t1	34839.XP_005387173.1	1.29e-131	395	COG0545@1|root,KOG0543@2759|Eukaryota,38BCC@33154|Opisthokonta,3B9T6@33208|Metazoa,3CT9W@33213|Bilateria,487DY@7711|Chordata,4952H@7742|Vertebrata,3J94E@40674|Mammalia,35DSV@314146|Euarchontoglires,4Q4S7@9989|Rodentia	33208|Metazoa	O	steroid hormone receptor complex assembly	FKBP4	GO:0000003,GO:0000041,GO:0000166,GO:0000413,GO:0001655,GO:0001882,GO:0001883,GO:0003006,GO:0003008,GO:0003674,GO:0003755,GO:0003824,GO:0005102,GO:0005488,GO:0005515,GO:0005524,GO:0005525,GO:0005527,GO:0005528,GO:0005575,GO:0005622,GO:0005623,GO:0005634,GO:0005654,GO:0005737,GO:0005829,GO:0005886,GO:0006457,GO:0006463,GO:0006464,GO:0006807,GO:0006810,GO:0006811,GO:0006812,GO:0006825,GO:0007154,GO:…	3.1.3.16,5.2.1.8	ko:K06269,ko:K09571,ko:K12487	ko03015,ko04022,ko04024,ko04113,ko04114,ko04144,ko04218,ko04261,ko04270,ko04390,ko04510,ko04611,ko04720,ko04728,ko04750,ko04810,ko04910,ko04915,ko04921,ko04931,ko05031,ko05034,ko05168,ko05205,map03015,map04022,map04024,map04113,map04114,map04144,map04218,map04261,map04270,map04390,map04510,map04611,map04720,map04728,map04750,map04810,map04910,map04915,map04921,map04931,map05031,map05034,map05168,…	-	-	-	ko00000,ko00001,ko01000,ko01009,ko03019,ko03021,ko03041,ko03110,ko04131	-	-	-	FKBP_C,TPR_1,TPR_2,TPR_8
g6497.t1	7425.NV10155-PB	1.03e-103	301	COG0652@1|root,KOG0865@2759|Eukaryota,38FFS@33154|Opisthokonta,3B9YC@33208|Metazoa,3D1XY@33213|Bilateria,41XHD@6656|Arthropoda,3SHCR@50557|Insecta,46E5H@7399|Hymenoptera	33208|Metazoa	O	PPIases accelerate the folding of proteins. It catalyzes the cis-trans isomerization of proline imidic peptide bonds in oligopeptides	-	-	5.2.1.8	ko:K09565	ko04020,ko04022,ko05012,ko05016,ko05145,map04020,map04022,map05012,map05016,map05145	-	-	-	ko00000,ko00001,ko01000,ko03110	-	-	-	Pro_isomerase
g6498.t1	12957.ACEP20268-PA	5.51e-273	794	COG3569@1|root,KOG0981@2759|Eukaryota,38C2E@33154|Opisthokonta,3BB5H@33208|Metazoa,3CSWA@33213|Bilateria,41XEU@6656|Arthropoda,3SHG2@50557|Insecta,46HWU@7399|Hymenoptera	33208|Metazoa	L	DNA Topoisomerase I (eukaryota)	TOP1	GO:0000003,GO:0000166,GO:0000228,GO:0000785,GO:0000790,GO:0000791,GO:0000922,GO:0000932,GO:0000976,GO:0000977,GO:0000978,GO:0000987,GO:0001012,GO:0001046,GO:0001047,GO:0001067,GO:0001650,GO:0001651,GO:0002164,GO:0002165,GO:0002168,GO:0003006,GO:0003674,GO:0003676,GO:0003677,GO:0003682,GO:0003690,GO:0003697,GO:0003824,GO:0003916,GO:0003917,GO:0004672,GO:0004674,GO:0005488,GO:0005515,GO:0005524,GO:…	5.99.1.2	ko:K03163	-	-	-	-	ko00000,ko01000,ko03032	-	-	-	Topo_C_assoc,Topoisom_I,Topoisom_I_N
g6499.t1	9478.XP_008051962.1	5.04e-13	75.5	2CEBP@1|root,2QTCD@2759|Eukaryota,38GNY@33154|Opisthokonta,3BD7N@33208|Metazoa,3CR5M@33213|Bilateria,483F9@7711|Chordata,48ZE4@7742|Vertebrata,3JEH7@40674|Mammalia,35M62@314146|Euarchontoglires,4MIJ1@9443|Primates	33208|Metazoa	K	negative elongation factor	NELFA	GO:0000122,GO:0003674,GO:0003676,GO:0003723,GO:0005488,GO:0005575,GO:0005622,GO:0005623,GO:0005634,GO:0005654,GO:0006355,GO:0006357,GO:0008023,GO:0008150,GO:0009889,GO:0009890,GO:0009892,GO:0010468,GO:0010556,GO:0010558,GO:0010605,GO:0010629,GO:0017053,GO:0019219,GO:0019222,GO:0031323,GO:0031324,GO:0031326,GO:0031327,GO:0031974,GO:0031981,GO:0032021,GO:0032784,GO:0032785,GO:0032991,GO:0034243,GO:…	-	ko:K15179	-	-	-	-	ko00000,ko03021	-	-	-	-
g6503.t1	126957.SMAR013432-PA	2.14e-136	404	KOG2366@1|root,KOG2366@2759|Eukaryota,38EIP@33154|Opisthokonta,3BAJ5@33208|Metazoa,3CSQH@33213|Bilateria,41VKP@6656|Arthropoda	33208|Metazoa	G	Hydrolase activity, hydrolyzing O-glycosyl compounds. It is involved in the biological process described with carbohydrate metabolic process	-	GO:0003674,GO:0003824,GO:0004553,GO:0004557,GO:0005575,GO:0005622,GO:0005623,GO:0005737,GO:0005975,GO:0006629,GO:0006643,GO:0006664,GO:0006665,GO:0006672,GO:0006677,GO:0006687,GO:0006807,GO:0008150,GO:0008152,GO:0009056,GO:0009311,GO:0009987,GO:0015925,GO:0016042,GO:0016137,GO:0016139,GO:0016787,GO:0016798,GO:0019377,GO:0030149,GO:0034641,GO:0043603,GO:0044237,GO:0044238,GO:0044242,GO:0044248,GO:…	3.2.1.49	ko:K01204	ko00603,ko04142,map00603,map04142	-	R05966	-	ko00000,ko00001,ko01000	-	-	-	Melibiase_2,Melibiase_2_C
g6504.t1	7668.SPU_024969-tr	6.15e-81	297	KOG2101@1|root,KOG2101@2759|Eukaryota,38C6X@33154|Opisthokonta,3BAPS@33208|Metazoa,3CXZT@33213|Bilateria	33208|Metazoa	U	Sorting nexin 13	SNX13	GO:0003674,GO:0005488,GO:0005543,GO:0005575,GO:0005622,GO:0005623,GO:0005737,GO:0005768,GO:0005769,GO:0006810,GO:0006886,GO:0008104,GO:0008150,GO:0008289,GO:0012505,GO:0015031,GO:0015833,GO:0031410,GO:0031982,GO:0032266,GO:0033036,GO:0034613,GO:0035091,GO:0042886,GO:0043085,GO:0043087,GO:0043167,GO:0043168,GO:0043226,GO:0043227,GO:0043229,GO:0043547,GO:0044093,GO:0044424,GO:0044444,GO:0044464,GO:…	-	ko:K17925	-	-	-	-	ko00000	-	-	-	Nexin_C,PX,PXA,RGS
g6505.t1	9305.ENSSHAP00000014878	2.48e-75	268	COG0846@1|root,KOG2684@2759|Eukaryota,38DCP@33154|Opisthokonta,3BG60@33208|Metazoa,3CRPC@33213|Bilateria,4807W@7711|Chordata,492ZY@7742|Vertebrata,3J2IB@40674|Mammalia,4JZ4M@9263|Metatheria	33208|Metazoa	BK	Sirtuin 1	SIRT1	GO:0000003,GO:0000012,GO:0000122,GO:0000183,GO:0000228,GO:0000302,GO:0000720,GO:0000731,GO:0000781,GO:0000784,GO:0000785,GO:0000790,GO:0000791,GO:0000792,GO:0000976,GO:0000977,GO:0000980,GO:0000981,GO:0000982,GO:0001012,GO:0001067,GO:0001077,GO:0001101,GO:0001158,GO:0001228,GO:0001525,GO:0001542,GO:0001558,GO:0001568,GO:0001666,GO:0001678,GO:0001816,GO:0001817,GO:0001818,GO:0001932,GO:0001933,GO:…	-	ko:K11411	ko04068,ko04152,ko04211,ko04212,ko04213,ko04218,ko04922,ko05031,ko05206,map04068,map04152,map04211,map04212,map04213,map04218,map04922,map05031,map05206	-	-	-	ko00000,ko00001,ko01000,ko03029,ko03036	-	-	-	SIR2
g6506.t1	8469.XP_007054752.1	1.72e-98	315	COG0076@1|root,KOG1383@2759|Eukaryota,38BZ3@33154|Opisthokonta,3B9JG@33208|Metazoa,3CUNQ@33213|Bilateria,487XY@7711|Chordata,49300@7742|Vertebrata,4CG7S@8459|Testudines	33208|Metazoa	E	sphingosine-1-phosphate lyase 1	SGPL1	GO:0000003,GO:0001501,GO:0001553,GO:0001568,GO:0001570,GO:0001655,GO:0001667,GO:0001822,GO:0001944,GO:0002376,GO:0002520,GO:0003006,GO:0003674,GO:0003824,GO:0005575,GO:0005622,GO:0005623,GO:0005737,GO:0005783,GO:0005789,GO:0006082,GO:0006629,GO:0006631,GO:0006643,GO:0006665,GO:0006672,GO:0006807,GO:0006915,GO:0006928,GO:0006950,GO:0006952,GO:0007154,GO:0007165,GO:0007166,GO:0007167,GO:0007169,GO:…	4.1.2.27	ko:K01634,ko:K20704	ko00600,ko01100,ko04071,map00600,map01100,map04071	M00100	R02464,R06516	RC00264,RC00721,RC01266	ko00000,ko00001,ko00002,ko01000,ko04131	-	-	-	Pyridoxal_deC
g6509.t1	126957.SMAR000640-PA	6.09e-160	472	COG1096@1|root,COG1448@1|root,KOG1412@2759|Eukaryota,KOG3409@2759|Eukaryota,39W2P@33154|Opisthokonta,3BE99@33208|Metazoa,3CZIY@33213|Bilateria,41V8T@6656|Arthropoda	33208|Metazoa	E	It is involved in the biological process described with cellular amino acid metabolic process	GOT1	GO:0000323,GO:0003254,GO:0003674,GO:0003824,GO:0004069,GO:0004609,GO:0005488,GO:0005575,GO:0005622,GO:0005623,GO:0005634,GO:0005654,GO:0005737,GO:0005739,GO:0005759,GO:0005764,GO:0005773,GO:0005777,GO:0005829,GO:0005975,GO:0005996,GO:0006006,GO:0006066,GO:0006071,GO:0006082,GO:0006094,GO:0006103,GO:0006106,GO:0006107,GO:0006114,GO:0006520,GO:0006531,GO:0006532,GO:0006533,GO:0006536,GO:0006537,GO:…	2.6.1.1	ko:K14454	ko00220,ko00250,ko00270,ko00330,ko00350,ko00360,ko00400,ko00710,ko00950,ko00960,ko01100,ko01110,ko01120,ko01130,ko01200,ko01210,ko01230,map00220,map00250,map00270,map00330,map00350,map00360,map00400,map00710,map00950,map00960,map01100,map01110,map01120,map01130,map01200,map01210,map01230	M00170,M00171	R00355,R00694,R00734,R00896,R02433,R02619,R05052	RC00006	ko00000,ko00001,ko00002,ko01000,ko01007,ko04131,ko04147	-	-	-	Aminotran_1_2
g6510.t1	6412.HelroP62184	1.08e-139	463	COG5096@1|root,KOG1060@2759|Eukaryota,38FXM@33154|Opisthokonta,3BAU5@33208|Metazoa,3CS04@33213|Bilateria	33208|Metazoa	U	AP-3 complex subunit	AP3B2	GO:0000041,GO:0002376,GO:0002475,GO:0002682,GO:0002684,GO:0002694,GO:0002696,GO:0003674,GO:0005215,GO:0005488,GO:0005515,GO:0005575,GO:0005622,GO:0005623,GO:0005737,GO:0005794,GO:0005798,GO:0005802,GO:0006605,GO:0006622,GO:0006623,GO:0006725,GO:0006726,GO:0006727,GO:0006807,GO:0006810,GO:0006811,GO:0006812,GO:0006829,GO:0006886,GO:0006887,GO:0006892,GO:0006897,GO:0006928,GO:0006950,GO:0006996,GO:…	-	ko:K12397	ko04142,map04142	-	-	-	ko00000,ko00001,ko04131	-	-	-	AP3B1_C,Adaptin_N,SEEEED
g6514.t1	6669.EFX70812	5.16e-313	863	COG0056@1|root,KOG1353@2759|Eukaryota,38ERH@33154|Opisthokonta,3BCEE@33208|Metazoa,3CU79@33213|Bilateria,41VZU@6656|Arthropoda	33208|Metazoa	C	Produces ATP from ADP in the presence of a proton gradient across the membrane	ATP5A1	GO:0000275,GO:0003674,GO:0003824,GO:0005215,GO:0005575,GO:0005622,GO:0005623,GO:0005737,GO:0005739,GO:0005740,GO:0005743,GO:0005753,GO:0006091,GO:0006139,GO:0006163,GO:0006164,GO:0006725,GO:0006753,GO:0006754,GO:0006793,GO:0006796,GO:0006807,GO:0006810,GO:0006811,GO:0006812,GO:0008150,GO:0008152,GO:0008324,GO:0009058,GO:0009117,GO:0009123,GO:0009124,GO:0009126,GO:0009127,GO:0009141,GO:0009142,GO:…	-	ko:K02132	ko00190,ko01100,ko04714,ko05010,ko05012,ko05016,map00190,map01100,map04714,map05010,map05012,map05016	M00158	-	-	ko00000,ko00001,ko00002	3.A.2.1	-	-	ATP-synt_ab,ATP-synt_ab_C,ATP-synt_ab_N
g6516.t1	7176.CPIJ004241-PA	9.57e-52	189	COG5151@1|root,KOG2807@2759|Eukaryota,38CIQ@33154|Opisthokonta,3BB63@33208|Metazoa,3CUR6@33213|Bilateria,41W15@6656|Arthropoda,3SK2I@50557|Insecta,44YSH@7147|Diptera,45B8P@7148|Nematocera	33208|Metazoa	KL	TFIIH C1-like domain	GTF2H2	GO:0000428,GO:0000438,GO:0000439,GO:0001109,GO:0001111,GO:0001112,GO:0001113,GO:0001120,GO:0002029,GO:0002031,GO:0003674,GO:0003676,GO:0003700,GO:0003723,GO:0005488,GO:0005515,GO:0005575,GO:0005622,GO:0005623,GO:0005634,GO:0005654,GO:0005667,GO:0005669,GO:0005675,GO:0006139,GO:0006259,GO:0006281,GO:0006283,GO:0006289,GO:0006293,GO:0006294,GO:0006296,GO:0006351,GO:0006352,GO:0006353,GO:0006354,GO:…	-	ko:K03142,ko:K14766	ko03022,ko03420,ko05203,map03022,map03420,map05203	M00290	-	-	ko00000,ko00001,ko00002,ko03009,ko03021,ko03400	-	-	-	C1_4,Ssl1
g6517.t1	7244.FBpp0232961	1.77e-76	253	COG0526@1|root,KOG0912@2759|Eukaryota,38C3I@33154|Opisthokonta,3BFES@33208|Metazoa,3CU7X@33213|Bilateria,41TTD@6656|Arthropoda,3SHC5@50557|Insecta,450RH@7147|Diptera,45QHK@7214|Drosophilidae	33208|Metazoa	O	It is involved in the biological process described with cell redox homeostasis	ERP44	GO:0001775,GO:0002252,GO:0002263,GO:0002274,GO:0002275,GO:0002283,GO:0002366,GO:0002376,GO:0002443,GO:0002444,GO:0002446,GO:0003674,GO:0003756,GO:0003824,GO:0005575,GO:0005576,GO:0005622,GO:0005623,GO:0005737,GO:0005783,GO:0005788,GO:0005789,GO:0005793,GO:0006457,GO:0006807,GO:0006810,GO:0006887,GO:0006950,GO:0006955,GO:0006986,GO:0008150,GO:0008152,GO:0009100,GO:0009986,GO:0009987,GO:0010033,GO:…	-	ko:K17264	-	-	-	-	ko00000,ko04131,ko04147	-	-	-	Thioredoxin,Thioredoxin_6
g6519.t1	69319.XP_008557231.1	7.55e-118	394	KOG3589@1|root,KOG3589@2759|Eukaryota,38G0S@33154|Opisthokonta,3BCKG@33208|Metazoa,3CU6I@33213|Bilateria,41XX1@6656|Arthropoda,3SK2Y@50557|Insecta,46FKB@7399|Hymenoptera	33208|Metazoa	T	G protein gamma subunit-like motifs	RGS9	GO:0000003,GO:0001750,GO:0001917,GO:0001975,GO:0002119,GO:0002164,GO:0003674,GO:0005096,GO:0005488,GO:0005515,GO:0005575,GO:0005622,GO:0005623,GO:0005634,GO:0005737,GO:0005886,GO:0005929,GO:0006457,GO:0007154,GO:0007165,GO:0007186,GO:0007212,GO:0007275,GO:0007399,GO:0008047,GO:0008150,GO:0008277,GO:0009410,GO:0009605,GO:0009636,GO:0009719,GO:0009725,GO:0009791,GO:0009966,GO:0009967,GO:0009987,GO:…	-	ko:K13765,ko:K16449	ko04744,ko05030,map04744,map05030	-	-	-	ko00000,ko00001	-	-	-	DEP,G-gamma,RGS
g6521.t1	69319.XP_008557205.1	0	1337	KOG0039@1|root,KOG0039@2759|Eukaryota,38CEX@33154|Opisthokonta,3BDMU@33208|Metazoa,3CTQ7@33213|Bilateria,41UZI@6656|Arthropoda,3SH5C@50557|Insecta,46GC0@7399|Hymenoptera	33208|Metazoa	PQ	Ferric reductase like transmembrane component	bli-3	GO:0002009,GO:0002119,GO:0002164,GO:0002165,GO:0002251,GO:0002376,GO:0002385,GO:0003674,GO:0003824,GO:0004601,GO:0005488,GO:0005575,GO:0005623,GO:0005886,GO:0006464,GO:0006807,GO:0006950,GO:0006952,GO:0006955,GO:0006979,GO:0007154,GO:0007165,GO:0007166,GO:0007275,GO:0007444,GO:0007472,GO:0007476,GO:0007552,GO:0007560,GO:0007591,GO:0007593,GO:0008150,GO:0008152,GO:0008365,GO:0009605,GO:0009607,GO:…	1.6.3.1	ko:K13411	ko04013,ko04624,map04013,map04624	-	-	-	ko00000,ko00001,ko01000,ko04131	5.B.1.2	-	-	An_peroxidase,EF-hand_1,EF-hand_5,EF-hand_7,FAD_binding_8,Ferric_reduct,NAD_binding_6
g6522.t1	109478.XP_005867143.1	5.95e-84	267	COG0596@1|root,KOG2564@2759|Eukaryota,38CHN@33154|Opisthokonta,3BGQY@33208|Metazoa,3CUPF@33213|Bilateria,480Q9@7711|Chordata,491RD@7742|Vertebrata,3J361@40674|Mammalia,4M0R9@9397|Chiroptera	33208|Metazoa	S	Protein phosphatase methylesterase 1	PPME1	GO:0000086,GO:0000278,GO:0002028,GO:0003674,GO:0003824,GO:0004857,GO:0004864,GO:0005488,GO:0005515,GO:0005575,GO:0005622,GO:0005623,GO:0005634,GO:0005654,GO:0006464,GO:0006482,GO:0006807,GO:0007049,GO:0008150,GO:0008152,GO:0008214,GO:0009892,GO:0009987,GO:0010563,GO:0010605,GO:0010921,GO:0010923,GO:0010959,GO:0016787,GO:0016788,GO:0019208,GO:0019212,GO:0019220,GO:0019222,GO:0019538,GO:0019888,GO:…	3.1.1.89	ko:K13617	-	-	-	-	ko00000,ko01000,ko01002	-	-	-	Abhydrolase_6
g6531.t1	7739.XP_002609941.1	3.68e-89	263	COG0099@1|root,KOG3311@2759|Eukaryota,39ZZ4@33154|Opisthokonta,3BBA9@33208|Metazoa,3CYJW@33213|Bilateria,48B6G@7711|Chordata	33208|Metazoa	J	rRNA binding	rps18	GO:0002181,GO:0003674,GO:0003735,GO:0005198,GO:0005575,GO:0005622,GO:0005623,GO:0005634,GO:0005730,GO:0005737,GO:0005829,GO:0005840,GO:0006412,GO:0006518,GO:0006807,GO:0008150,GO:0008152,GO:0009058,GO:0009059,GO:0009987,GO:0010467,GO:0015935,GO:0019538,GO:0022613,GO:0022626,GO:0022627,GO:0031974,GO:0031981,GO:0032991,GO:0034641,GO:0034645,GO:0042254,GO:0043043,GO:0043170,GO:0043226,GO:0043227,GO:…	-	ko:K02964	ko03010,map03010	M00177	-	-	br01610,ko00000,ko00001,ko00002,ko03011	-	-	-	Ribosomal_S13
g6532.t1	69319.XP_008544905.1	6.01e-110	319	COG0522@1|root,KOG3301@2759|Eukaryota,38B77@33154|Opisthokonta,3BD6V@33208|Metazoa,3CR63@33213|Bilateria,41W6V@6656|Arthropoda,3SI0P@50557|Insecta,46HXM@7399|Hymenoptera	33208|Metazoa	J	Ribosomal protein S4/S9 N-terminal domain	rps9	GO:0002181,GO:0003674,GO:0003676,GO:0003723,GO:0003735,GO:0005198,GO:0005488,GO:0005575,GO:0005622,GO:0005623,GO:0005634,GO:0005730,GO:0005737,GO:0005829,GO:0005840,GO:0006412,GO:0006417,GO:0006450,GO:0006518,GO:0006807,GO:0008150,GO:0008152,GO:0009058,GO:0009059,GO:0009889,GO:0009891,GO:0009893,GO:0009987,GO:0010467,GO:0010468,GO:0010556,GO:0010557,GO:0010604,GO:0010608,GO:0010628,GO:0015935,GO:…	-	ko:K02997	ko03010,map03010	M00177	-	-	br01610,ko00000,ko00001,ko00002,ko03011	-	-	-	Ribosomal_S4,S4
g6533.t1	7719.XP_009858051.1	6.01e-216	730	COG0553@1|root,KOG0391@2759|Eukaryota,38C85@33154|Opisthokonta,3BH39@33208|Metazoa,3CUF7@33213|Bilateria,47ZDV@7711|Chordata	33208|Metazoa	KL	protein antigen binding	EP400	GO:0000003,GO:0000123,GO:0000228,GO:0000785,GO:0000790,GO:0000812,GO:0000902,GO:0000904,GO:0002165,GO:0002376,GO:0002520,GO:0002682,GO:0002683,GO:0003002,GO:0003006,GO:0003674,GO:0003682,GO:0003712,GO:0003713,GO:0003823,GO:0003824,GO:0004402,GO:0005488,GO:0005515,GO:0005575,GO:0005622,GO:0005623,GO:0005634,GO:0005654,GO:0005694,GO:0005737,GO:0005794,GO:0006325,GO:0006338,GO:0006355,GO:0006357,GO:…	-	ko:K11320,ko:K11661	-	-	-	-	ko00000,ko01000,ko03036	-	-	-	EP400_N,HSA,Helicase_C,SNF2_N
g6535.t1	52644.XP_010578819.1	1.37e-22	103	COG0457@1|root,KOG0553@2759|Eukaryota,394I4@33154|Opisthokonta,3BCK8@33208|Metazoa,3CXZ7@33213|Bilateria,48380@7711|Chordata,490IA@7742|Vertebrata,4GKRX@8782|Aves	33208|Metazoa	S	Small glutamine-rich tetratricopeptide	SGTB	GO:0003674,GO:0005488,GO:0005515,GO:0006457,GO:0008022,GO:0008150,GO:0009987,GO:0030544,GO:0031072,GO:0031333,GO:0032459,GO:0032460,GO:0042802,GO:0042803,GO:0043254,GO:0044087,GO:0046982,GO:0046983,GO:0048518,GO:0048519,GO:0048522,GO:0048523,GO:0050789,GO:0050794,GO:0051087,GO:0051128,GO:0051129,GO:0065007,GO:1903332,GO:1903334,GO:1903644,GO:1903646	-	ko:K16365	-	-	-	-	ko00000,ko04147,ko04516	-	-	-	SGTA_dimer,TPR_1,TPR_11,TPR_2,TPR_8
g6536.t1	32264.tetur02g06240.1	3.36e-40	152	KOG1087@1|root,KOG1087@2759|Eukaryota,38B6A@33154|Opisthokonta,3BAFW@33208|Metazoa,3CXK9@33213|Bilateria,41UPZ@6656|Arthropoda	33208|Metazoa	U	It is involved in the biological process described with intracellular protein transport	TOM1L2	GO:0000323,GO:0001775,GO:0002252,GO:0002263,GO:0002274,GO:0002275,GO:0002283,GO:0002366,GO:0002376,GO:0002443,GO:0002444,GO:0002446,GO:0003674,GO:0005488,GO:0005515,GO:0005575,GO:0005622,GO:0005623,GO:0005737,GO:0005764,GO:0005765,GO:0005766,GO:0005768,GO:0005769,GO:0005773,GO:0005774,GO:0005829,GO:0005886,GO:0006810,GO:0006887,GO:0006897,GO:0006955,GO:0007088,GO:0007154,GO:0007165,GO:0007346,GO:…	-	-	-	-	-	-	-	-	-	-	GAT,VHS
